# Supplementary material for: TNF-α exacerbates postoperative plantar pain by regulating the expression of Nav1.8
Source: PLoS One. 2026 Jul 17;21(7):e0351249. doi: 10.1371/journal.pone.0351249 (PMC13379010; doi:10.1371/journal.pone.0351249)
Supplement: S2 File — This dataset contains the full DESeq2 output comparing the gene expression profiles between the 6-hour postoperative group and the day 0 baseline group. (TXT) [file pone.0351249.s002.txt]

id	baseMean	log2FC	lfcSE	stat	PValue	FDR
Myl2	44.6649285407647	-21.3127369093405	3.35758299318016	-6.34764262048933	2.18639257857106e-10	3.26975010125302e-06
Rpph1	72.4093501501659	1.68546387012537	0.310530556128302	5.42769088858677	5.70877973960011e-08	0.000426874005028599
Hspa5	9704.43407937536	0.344485536819469	0.0743909254978285	4.63074675458265	3.64349284842951e-06	0.0136221088870658
Xbp1	1316.35714238384	0.492179368973792	0.105177451796771	4.67951410274517	2.87555580671259e-06	0.0136221088870658
Agpat4	1174.64787804543	0.572318435710993	0.127739771207045	4.48034649117508	7.45219617741442e-06	0.0185745989722055
Serpine1	82.461613392492	-2.64521988866777	0.588029206426102	-4.49844983847788	6.84507423323147e-06	0.0185745989722055
Col5a3	10039.2637964491	-0.567087488357411	0.129681709118284	-4.37291806387412	1.22596745312133e-05	0.0208202492864076
Nr1d1	356.511159872508	-1.57409343598949	0.364026225710442	-4.32412096935449	1.5314125185589e-05	0.0208202492864076
Syt1	5271.91865048245	0.405070337422584	0.0925467039023093	4.37692884070911	1.2036324831323e-05	0.0208202492864076
Gsta1	2278.05512341582	0.759519069818401	0.175032863308523	4.33929409290203	1.42941126398967e-05	0.0208202492864076
Mllt10	455.014852575621	-0.368303767042376	0.0849210814566398	-4.33701220856954	1.44432605136426e-05	0.0208202492864076
Myo1a	477.97509516235	0.506617800489763	0.119314306819825	4.2460775576126	2.17545354493662e-05	0.0250260828957901
Myh7	813.559468163134	-4.32542976010663	1.01670152251301	-4.25437521664702	2.09633523501769e-05	0.0250260828957901
Slc16a12	322.451601391888	0.80399886971917	0.192056063026128	4.18627174300553	2.83573824807502e-05	0.0302917610714014
St3gal4	1003.76004956226	0.222954473717064	0.0540528091869406	4.12475275699327	3.71133221331155e-05	0.0333969049374962
Paqr5	465.352256321618	0.495382470628717	0.120431502126637	4.11339609554822	3.89880568158886e-05	0.0333969049374962
Irx3	5.43152546359229	-5.32590316984563	1.29298595450262	-4.11907271792012	3.8040009730358e-05	0.0333969049374962
Epha1	3.85728143138036	-4.83070386229071	1.17639986893814	-4.10634512111183	4.01968765546594e-05	0.0333969049374962
Csrp3	73.8225912199025	-5.21057304708037	1.28197587970141	-4.06448602472458	4.81384230149217e-05	0.037890006115166
Tmem106a	846.230772536349	0.616262750219865	0.152149043581274	4.0503885907812	5.11326497198926e-05	0.0382344388280497
Ccdc68	208.563047796841	1.09104962907325	0.27280571200233	3.99936504652048	6.35126515958041e-05	0.0424359042652595
Fosb	115.010340893106	-3.56343072281976	0.889057836891079	-4.00809775804983	6.12097842166424e-05	0.0424359042652595
Slc10a4	50.7144695274501	-1.51733959488642	0.380007369184445	-3.99292150081949	6.52641790772964e-05	0.0424359042652595
Ppp1r2	11216.3268705391	0.402221010431381	0.101568026260996	3.96011446946708	7.49138451362878e-05	0.0428951177661681
Cbfa2t3	60.8305053945542	-1.22725305261918	0.309737722169222	-3.96223309199867	7.42519949533719e-05	0.0428951177661681
Scarf1	42.8831589956879	-0.931490292175892	0.235690450955547	-3.9521766299797	7.74435426069233e-05	0.0428951177661681
Kcnip4	1436.33220039484	0.541305050970061	0.136078687317874	3.97788266215118	6.9531667232936e-05	0.0428951177661681
Scg3	11490.7850865533	0.504862388874805	0.128173328212222	3.93890363866406	8.18547949228502e-05	0.0437192306454009
Ptprr	1713.77935454067	0.393721884601075	0.100382284409691	3.92222479211745	8.77350792606843e-05	0.0452440727704667
Tnnt1	287.953863143051	-3.99378747385675	1.02214538746274	-3.90725969401521	9.33488064255062e-05	0.0462697339283509
Klf4	191.785855851752	-1.05571927945606	0.270648130783531	-3.90070781719325	9.59118523422854e-05	0.0462697339283509
Tmem45b	756.575028252255	0.441269182773644	0.114622326206178	3.84976642316531	0.000118230518667098	0.0552542939583264
Neto2	287.130485304569	0.465112447612693	0.121264054042269	3.83553437402455	0.000125291580647788	0.0567798663208385
Flt1	504.192077578701	-0.529683959882137	0.138561259519199	-3.82274209775601	0.000131975796049957	0.0580499420566796
Plcd4	1975.0549055054	0.530524909497337	0.13989089757557	3.79241908295531	0.000149186869500588	0.0637454180966086
Bpgm	3394.61531373312	0.874132521327405	0.232558759804197	3.75875981650136	0.000170757659418669	0.0709355776835056
Cd82	2107.85983371544	0.395919648957881	0.105788710333788	3.74255105018921	0.000182161510398403	0.0718065867147331
Ssbp4	463.24280127358	-0.372922830012508	0.0996548760757457	-3.74214333204385	0.000182457391852883	0.0718065867147331
Pcp4l1	655.149335053045	0.534819307675373	0.143439691320196	3.72853080450034	0.000192599368701889	0.0738544502291476
Chrna3	3547.78107502112	0.463037375604855	0.124984953601821	3.70474494938011	0.000211603539761899	0.0754386132263592
Samd11	169.946994170258	-0.688457512824016	0.185846910116278	-3.70443346296837	0.000211863708158281	0.0754386132263592
Cbln2	1692.63892932242	0.337688213899416	0.0909815582350363	3.71161167658892	0.000205943769055068	0.0754386132263592
P2ry1	1003.52320616098	0.633166560642542	0.171303264884487	3.696173339542	0.000218873562401695	0.0761221889701711
Tbkbp1	391.211397324919	-0.506157349879127	0.137565023419426	-3.67940438127132	0.000233779321606216	0.0794024043309842
Rgs4	27424.4734071303	0.449304122283922	0.122297929361919	3.67384897379812	0.000238923984947796	0.0794024043309842
Cadps2	1177.78752071235	0.313847248067737	0.0859774057641275	3.65034563765221	0.000261887659511447	0.0816557300722373
Arap3	476.891097379345	-0.424738613315905	0.1162597738101	-3.65335833191692	0.000258832621865954	0.0816557300722373
Ass1	605.54469821163	0.5058891564756	0.138593975709399	3.65015256894239	0.000262084590001163	0.0816557300722373
Alas2	2526.06344191903	1.30717721617566	0.361047600192985	3.62051213046965	0.00029402046496026	0.0879415210696138
Amdhd1	167.249771227201	0.668583202234123	0.184642522299016	3.62096007956064	0.000293511805555717	0.0879415210696138
Oxct1	4586.07723008405	0.260913624689331	0.0728580173720673	3.58112441293745	0.000342118684116049	0.0990017885307957
Epm2a	69.4293380768328	-0.849029070497688	0.237521940765489	-3.57452902145134	0.00035085889616397	0.0990017885307957
Net1	911.364297919504	-0.496623005028732	0.138778634883566	-3.57852637364098	0.000345537004688677	0.0990017885307957
Tafa4	245.615776532192	0.728253717971551	0.205558824987051	3.54279957582665	0.000395903467759763	0.109643265932357
Ptgdr	152.000609513909	0.818767682432309	0.232143920916678	3.52698308531708	0.000420323614628661	0.114289811941302
Unc5b	229.033344726949	-0.628089144143019	0.178933798216807	-3.5101761120724	0.000447809992824915	0.115465490391321
Ctxn3	404.728506823509	0.651461556370679	0.185463351542553	3.51261610961025	0.000443718080411502	0.115465490391321
Keap1	994.595572317303	-0.198852561349111	0.0566149364145306	-3.51236924286423	0.000444130487217785	0.115465490391321
Glce	2478.78405274065	0.263247682249053	0.0759836321482214	3.46453143665909	0.000531156054723139	0.128119980619105
Xirp1	17.657054056293	-4.92396173329779	1.41999546265093	-3.46758976546689	0.00052514831375526	0.128119980619105
Cd55	6907.61126633639	0.391181189362503	0.11271787402995	3.47044506232047	0.000519596622677385	0.128119980619105
Tnni1	159.737139763522	-5.67816866777817	1.6365694177388	-3.46955564868342	0.000521320059049583	0.128119980619105
Iws1	450.049444097396	-0.250162362220262	0.072510876461969	-3.44999777173385	0.000560591180784268	0.12960824926347
Cdh8	162.217967799829	0.445552747890442	0.128893410133195	3.45675350997401	0.000546724688561721	0.12960824926347
Tbc1d1	655.494244982096	0.313296213218542	0.0908451519490481	3.44868390328919	0.000563325723980313	0.12960824926347
Nnat	1032.33266415166	0.707818153355204	0.206253598798576	3.43178571175597	0.000599621148170621	0.132799836775994
Krt222	800.830039914419	0.327129164915454	0.095376136199931	3.42988485326889	0.000603837439034944	0.132799836775994
Gins2	251.579669586717	-0.433816735054815	0.126358079446051	-3.43323305448019	0.000596429192454772	0.132799836775994
Slc51a	288.857180139355	0.754775839919789	0.220514323624977	3.42279733811495	0.000619802690230082	0.134335496121607
Chaf1a	225.561124431161	-0.391454558991174	0.11450259988091	-3.41873948188347	0.000629119290866372	0.13440684278438
Abcc12	74.2912291402292	0.651688535274423	0.191507439955604	3.40294108377983	0.000666646541068828	0.137674082416481
Nrsn1	3065.89797526256	0.474400771260708	0.139403306757089	3.40308119151975	0.000666304772697429	0.137674082416481
Gpr180	1261.33997549603	0.222250018820111	0.0653533724685123	3.40074292152548	0.000672029957633105	0.137674082416481
Asic1	3797.09294447438	-0.417019154072799	0.12284274344441	-3.39473983061533	0.000686938450154667	0.138826547595447
Iqsec3	702.79808916911	-0.619992995122114	0.182914894988314	-3.38951617451232	0.00070016078241978	0.139612060014504
Zfp933	255.173498718808	0.34238524494091	0.101132408100736	3.38551460773945	0.000710449281018131	0.139799592074028
Fzd6	116.089175585595	-0.611753878139881	0.181809691347509	-3.36480345797728	0.000765982011677974	0.14686232031595
Pdia6	4242.23035326184	0.309893667060348	0.092030263266141	3.3673017555559	0.000759075801252489	0.14686232031595
Mkrn1	3787.0935658278	0.454888800531848	0.135439631895096	3.3586092502391	0.000783357495002339	0.14829254857924
Cxcl14	20.729665744735	-3.59289174894372	1.07201812365337	-3.35152146187545	0.000803688091698674	0.14838463470807
Cd93	367.46731273776	-0.658490566667194	0.196361676798334	-3.35345764715318	0.000798086268562877	0.14838463470807
Nop9	291.372529940672	-0.281162894753065	0.0840472676874463	-3.34529488571418	0.000821951296743072	0.149905873692593
Pde4b	440.02867954059	-0.311431487622414	0.0932587688909683	-3.33943382832469	0.000839493485514719	0.151260543082803
Emilin1	176.821802457616	-0.752456524326804	0.225981708663355	-3.32972313899855	0.000869323769688539	0.15138860931599
Alox15	1396.48734402979	1.46583462582839	0.440768919025159	3.32563064807372	0.000882187451984166	0.15138860931599
Sst	897.401732699733	0.754159426516925	0.226324947113157	3.33219751572442	0.00086163080151922	0.15138860931599
Qpct	278.193446868203	0.64753230973359	0.194868726213889	3.32291549452042	0.000890818964881785	0.15138860931599
Aox1	848.347286183558	-0.424573912763266	0.127608905854316	-3.32714954274413	0.000877392746714669	0.15138860931599
Lgi1	3805.81837210407	0.328947211141623	0.0994260642864591	3.30846054807002	0.000938104009969717	0.153629033997599
Fos	366.376280059547	-1.72963767513179	0.523668832888152	-3.30292269943287	0.000956827598525369	0.153629033997599
Pdik1l	280.108681587667	0.380172717711131	0.115308256313036	3.29701211229011	0.000977192869686115	0.153629033997599
Ifit1bl	98.7738146720482	0.97333851228643	0.294397091928353	3.30620967045188	0.000945672953173948	0.153629033997599
Camk4	239.583896576926	0.652136463452822	0.197028429300534	3.30985972820246	0.000933427365900433	0.153629033997599
Fgf10	292.071202404159	0.402767325548691	0.122256735370079	3.29443874261395	0.000986184370696721	0.153629033997599
Tacr1	14.8313331662119	-1.57921408979581	0.478957188096047	-3.29719258640529	0.000976565140180617	0.153629033997599
Il4r	253.372373158766	-0.467153120754044	0.141529723344158	-3.30074213187053	0.000964294666611052	0.153629033997599
Eml3	707.073001330706	-0.27486199163984	0.0838617400585359	-3.27756127464068	0.00104708001542534	0.161370870291272
Ptchd3	3.14934481501381	-4.5442747839544	1.38766020820752	-3.27477487433639	0.00105746207211933	0.161370870291272
Zbtb3	59.2478927018799	0.506197658852185	0.154995526044024	3.26588561471386	0.00109122318576878	0.164840835789617
Adamts14	71.2782973606419	-0.818897976461574	0.253276178136213	-3.23322146791542	0.00122402631338977	0.165859089222847
Tert	12.9056356349511	-1.51027562219079	0.466420654648663	-3.23801188291806	0.0012036579599895	0.165859089222847
Anxa8	475.623369035745	0.685876274084518	0.21222116562754	3.23189382197753	0.00122972740438304	0.165859089222847
Gstm7	2554.82253757937	0.542167674247672	0.167771361774429	3.23158653845002	0.00123105041148352	0.165859089222847
Vstm2a	205.181855287273	0.37610786250924	0.115395580347997	3.25929174561985	0.00111690746862123	0.165859089222847
Slc17a8	45.7203107413903	0.872108048880996	0.268272711683291	3.25082653173671	0.00115070044090187	0.165859089222847
Hs6st2	601.548496767076	0.374998699189555	0.11528650762922	3.2527544367604	0.00114292221199194	0.165859089222847
Rasal2	551.442464580572	-0.634999155711124	0.19581812304126	-3.24280074718787	0.00118360955217536	0.165859089222847
Rpl30l2	1298.13545257824	0.757104017421409	0.234160015543556	3.23327625198497	0.00122379158846811	0.165859089222847
Car8	277.05253207197	0.676857223738674	0.208186928282507	3.25119943563501	0.00114919213555477	0.165859089222847
Sdcbp	16676.9478398441	0.409920592581392	0.126711758179503	3.23506356845503	0.00121615651166765	0.165859089222847
Trappc3l	574.708867652434	-0.569723303327532	0.17574062649786	-3.24184176806988	0.00118759940659089	0.165859089222847
Sec24c	1880.82024680952	-0.284316639861092	0.0881390073853354	-3.22577537795595	0.001256319127608	0.167752254940872
Skap1	20.2230856483746	1.267037496593	0.393398736764467	3.22074622560772	0.00127857309213756	0.169212925601038
Ccni	4956.28856540676	0.174409347890887	0.0543072408753662	3.21153026888537	0.00132030060896998	0.173202593045141
Bnip3l	5927.65534890035	0.345606223079076	0.1077616010835	3.20713704700138	0.00134063112506758	0.174340334568571
Tmem233	402.413004188769	0.384074948992937	0.120166186585019	3.19619819774509	0.0013925142125624	0.178313845048846
Vsig10l	315.367484675061	-0.382150412716313	0.119878372825797	-3.1878178165768	0.00143350825113661	0.178313845048846
Sprr2a2	358.389664030657	0.607485401321409	0.190460022452286	3.18956909434155	0.00142485073557959	0.178313845048846
Fndc7	57.830513981282	1.47614676798989	0.463378594675315	3.18561708493292	0.00144445641314287	0.178313845048846
Racgap1	508.582930467131	-0.521425535352774	0.163312635130207	-3.19280584099968	0.00140897649167194	0.178313845048846
Pias3	478.675655245054	-0.2664317365162	0.0836893004285962	-3.18358183366009	0.00145464988939881	0.178313845048846
Acp3	4096.4017470959	0.300265065500377	0.0940534953869584	3.19249236049138	0.00141050675790437	0.178313845048846
Mast4	37.5253527315394	-3.71904827715941	1.17145771370535	-3.1747183305456	0.00149982011691293	0.182356177629536
Zfp2	247.803255681667	0.398355316686822	0.125652041363253	3.17030517264099	0.00152278913772397	0.183655738344048
Trim3	1334.88191440952	-0.221016539085164	0.0697946282448135	-3.16666976590118	0.00154195313702822	0.184479273314057
Mybpc1	218.559326736858	-2.53366194687195	0.802105381062637	-3.15876443007443	0.00158439501659537	0.186571869867589
Krit1	1063.57610539016	0.175936964279337	0.0556723592955072	3.16022109545366	0.00157649458572831	0.186571869867589
Popdc3	308.199820036713	0.411575193472099	0.131072493934992	3.1400576972025	0.00168914563332672	0.194419721809868
Bcar1	786.463613575586	-0.420727669002531	0.133925592711936	-3.14150313232127	0.00168083010801009	0.194419721809868
Atf5	869.614934710289	0.218578322689074	0.0696130935881882	3.13990244395865	0.00169004104548865	0.194419721809868
Drd2	215.509862773462	0.762303019716751	0.243031672559418	3.13664063489659	0.00170895454051709	0.195094772163612
Asl	659.106531230163	0.347905424985182	0.111200750259234	3.12862479951021	0.00175626411331248	0.198688605883464
Cdh9	346.238822778275	0.583328142670977	0.186653629658512	3.12519045966688	0.00177689970423885	0.198688605883464
Zfp36	618.577014685513	-0.930114945299406	0.297672090787906	-3.12462932899585	0.00178029242316177	0.198688605883464
Slc14a1	100.446345095689	0.850764260068571	0.272575124078776	3.12121020927315	0.00180109417850034	0.19952121066276
Ptpro	534.566437444659	0.4603464623344	0.147874932564017	3.11307977865085	0.00185145962562508	0.201869449565937
Htr3a	2433.10923120182	0.294693083325347	0.0947587109477193	3.10993132323145	0.00187130847629751	0.201869449565937
Slc29a4	169.149685494732	-0.479080096209604	0.154087327812506	-3.1091466313995	0.00187628575658076	0.201869449565937
Agrn	2494.14827483812	-0.403737423074978	0.12984990901556	-3.10926227161697	0.00187555149042836	0.201869449565937
Klhl14	125.530450042891	-0.760936103457822	0.245885730892016	-3.09467369536786	0.00197029529668605	0.202111152677744
Crym	355.657081973771	0.551976196065606	0.17838791864101	3.09424651776116	0.00197313462326651	0.202111152677744
Dear	8.47939896722314	-2.82333992034086	0.912092939002933	-3.0954520089008	0.00196513171080562	0.202111152677744
Pik3c2g	87.4169324285591	0.76244601348062	0.246222913427663	3.09656807673432	0.00195774902927137	0.202111152677744
Psip1	2587.76620927829	0.189247571568572	0.0610115174825894	3.10183354515935	0.00192326069447776	0.202111152677744
Fbxl2	685.011833004736	0.25118248235354	0.0811719184532156	3.09445048410815	0.0019717784494642	0.202111152677744
Scn3b	1955.51230471528	0.286886716198669	0.0926556745225603	3.09626709510184	0.0019597374823476	0.202111152677744
Trpc6	147.143646176215	0.618398013272828	0.200173286832766	3.08931337970918	0.0020061970100981	0.20284421533884
Ankrd34c	54.7149933146179	-0.812400505797368	0.262986612290932	-3.08913255591368	0.00200741851355054	0.20284421533884
Mrgprb4	971.359555059685	0.613172187840864	0.19874594497676	3.08520602980133	0.00203411194118557	0.204162040808256
Disp3	221.364147050847	-0.693078286489861	0.224817989444903	-3.08284176102249	0.0020503414806351	0.20441904561932
Serpinb7	2.83009819914796	-4.38097220763932	1.43397740904821	-3.05511940424999	0.00224970936157461	0.22161420883918
Trim55	9.66207656562946	-4.06656315448968	1.3312659494364	-3.05465873006915	0.00225316748521582	0.22161420883918
Abcd1	192.024197891719	-0.389455119828364	0.127573622764177	-3.05278717802254	0.00226726673035069	0.22161420883918
Brpf1	414.344659970363	-0.285588783576025	0.0938175476148808	-3.04408706938665	0.00233387582633596	0.226643590797756
Slc25a39	2296.96448457185	0.459035011156603	0.151022464399635	3.03951477008021	0.00236959583170072	0.22814483224816
Nlrx1	317.936875063268	-0.449638064270516	0.148088059835813	-3.03628844060106	0.00239510121450759	0.22814483224816
Septin6	1475.02781065619	0.372409705217471	0.12259498401074	3.03772383692995	0.00238372297760398	0.22814483224816
Atp1b2	1616.68553341361	-0.383255038876791	0.126357365308864	-3.03310406908196	0.00242052109741939	0.228769484310846
C7h12orf75	324.085169098095	0.438835281377296	0.144751555017056	3.03164467784534	0.0024322532935757	0.228769484310846
Spata13	1437.4766386331	-0.239089951156023	0.0790452787964127	-3.02472146087077	0.00248862201579353	0.229302523154602
Kcnip2	281.056681184067	0.398139616509191	0.131765335657617	3.02158086208446	0.00251458467384519	0.229302523154602
Zcchc9	1227.8037869814	0.273768567020056	0.0904665880140756	3.02618428560012	0.00247661307519985	0.229302523154602
Asic3	2248.15252683537	-0.301492217689016	0.099769894719208	-3.0218756723913	0.00251213704450925	0.229302523154602
Vegfc	35.1987664994688	-0.857515309753186	0.283567640585604	-3.02402385540997	0.00249436769152657	0.229302523154602
Ldlrad4	336.005260032194	-0.7062966179109	0.234083443842034	-3.01728565813279	0.00255049340953449	0.231167448118717
Gna14	3451.68671922774	0.345406982440756	0.114673091904565	3.01210141545861	0.00259445903959886	0.232336137348508
Mcm10	22.4296561611295	-1.53958714043833	0.511114029462487	-3.01221851033406	0.00259345840005598	0.232336137348508
Ddx5	12925.7178155608	0.145378259990992	0.0483892605828813	3.00434968916269	0.00266149231603463	0.236265904110795
Gstm4	1063.53181597266	0.791126917226578	0.263411702845593	3.00338560770142	0.00266993900332494	0.236265904110795
Ttc28	534.573455709625	-0.616819864001094	0.205850363629292	-2.996447774617	0.00273145021014281	0.238882092939682
Baz1a	123.302023369471	-0.519260084768307	0.173202704857185	-2.99799062143092	0.00271766036381491	0.238882092939682
Serpinb1a	5927.23178082602	0.604574532539387	0.202317746844673	2.98824271211136	0.00280586632777876	0.241159373172019
Shf	325.79235909952	-0.401902008202981	0.134416804990993	-2.98996846584704	0.00279006249165481	0.241159373172019
Urah	15.9426336824688	1.83647330960753	0.614022041842899	2.99089150626519	0.00278164302737012	0.241159373172019
Sh2d4a	83.617306437897	0.790125660035668	0.264861081420689	2.98317010486218	0.00285279392684523	0.242406438499832
Cbln4	334.408427397749	0.460768429625936	0.154417344433088	2.98391629073505	0.00284584617207589	0.242406438499832
Rcsd1	418.313961814308	-0.323234362829339	0.108604324819199	-2.97625682372639	0.00291790390521348	0.243313517804447
Pla2g1b	4.95440261272321	-3.077236784928	1.03471175538749	-2.97400388939778	0.00293941349301849	0.243313517804447
Klhl5	627.942054103825	0.224960737022006	0.0755231285492245	2.97869992071874	0.00289474119545456	0.243313517804447
Grid2ip	172.596090311097	-0.560963374677249	0.188658029721699	-2.97344022676776	0.00294481756754295	0.243313517804447
Stx1a	437.56422709275	0.288044076726432	0.0967596382180384	2.97690320087134	0.00291175928062766	0.243313517804447
Actn2	282.403835959899	-3.99166686980153	1.34349770498937	-2.97110062412285	0.00296734538951085	0.243827748901839
Chn2	966.521117005617	0.255098230937676	0.0859521806923501	2.96790877070069	0.00299833307642355	0.245027711245432
Wdsub1	306.284305951872	0.289603472073175	0.0978227452522286	2.96049217721762	0.0030714792194879	0.246443702085513
Ddx18	471.628670837718	0.270025858459698	0.0911111052783768	2.96369863623839	0.00303965811041642	0.246443702085513
Lgals5	1339.8261983494	1.27521833866316	0.430745464572514	2.96049162102896	0.00307148476539424	0.246443702085513
Ubc	3838.53087068367	-0.305453481284803	0.103261140059454	-2.95806807003036	0.00309573754035437	0.246443702085513
Rgs7	1158.92176949119	0.304193139033931	0.102843091309454	2.95783737303866	0.00309805523183393	0.246443702085513
Unc5c	477.875525825632	-0.449335930422605	0.152206175828273	-2.95215307774087	0.00315566447959351	0.249698213186883
Znf8	253.428183595672	0.248412563276447	0.0842815458728039	2.94741346642297	0.0032044442453341	0.252126829323122
Dock6	647.465126062765	-0.483559530563632	0.16419049007112	-2.94511290120502	0.00322836836367248	0.252126829323122
P4ha1	1390.3359254992	0.315626115257752	0.107199289538824	2.94429297633958	0.00323693421798993	0.252126829323122
Bag6	2180.81529866105	-0.476773316266395	0.162131607723418	-2.94065619258971	0.00327517832611357	0.252475731273342
Grik2	765.202496274909	-0.329205286350359	0.111905879156398	-2.94180510293179	0.00326305223465433	0.252475731273342
Dapk2	200.044510475724	0.647666403649387	0.221028116733006	2.9302444106319	0.00338695491524751	0.259753388500136
Flt4	45.1146981893013	-1.08697856655483	0.372111577393014	-2.92110923871307	0.00348787508239962	0.266128427843298
Inpp4b	137.959594607242	-0.4740696752785	0.163206147557804	-2.90472927872154	0.00367570877056085	0.269461885606556
Tie1	302.307411163299	-0.563218013575188	0.193469670174926	-2.91114371087703	0.00360108345085893	0.269461885606556
Car3	987.925591585218	-3.46294924821605	1.19163040606654	-2.90605982407491	0.0036601146395859	0.269461885606556
Shroom3	184.945635399539	-0.680631186730829	0.234242717131059	-2.90566637489103	0.00366471962931629	0.269461885606556
Rnf225	2.47371649409261	-4.19151404042185	1.4378142982914	-2.9151984685385	0.00355462413142101	0.269461885606556
Slc22a13	9.44693254884334	-1.64280406530716	0.564211346648524	-2.91168207634532	0.00359488323654802	0.269461885606556
Tgfb2	508.23265515386	0.318941490545624	0.109773540732871	2.90544960485289	0.00366725898937842	0.269461885606556
Phf1	560.882795717126	-0.223648676514108	0.0769021719697181	-2.90822314618337	0.00363488865429869	0.269461885606556
Prickle3	111.478378273729	-0.506972563890274	0.174750228691957	-2.90112675494088	0.00371823440498849	0.269932987993218
Rec114	47.1422948839492	1.2787504952868	0.440662014409219	2.90188501271475	0.00370924664161506	0.269932987993218
Btbd1	3233.3491813389	0.170051260981452	0.0586621565616645	2.89882389173159	0.00374565214769909	0.270504645547535
Cd80	14.4301248366863	-1.49449467239752	0.515799320155068	-2.89743435867309	0.00376228460540872	0.270504645547535
Ascl3	1267.09349308811	0.570672939687897	0.197105384400927	2.89526814004789	0.00378834777444424	0.271075315630687
Crabp1	146.085847087433	0.892776262880025	0.308762699592216	2.89146410514974	0.00383451392834185	0.273072170468344
Cd7	186.899341467271	0.76591228843855	0.265327484975972	2.88666772878019	0.00389345161585977	0.273988252014701
Phldb3	23.0788336933778	-1.29475045913656	0.448668966745348	-2.88575888929582	0.00390471169623423	0.273988252014701
Sgca	19.3978279340688	-1.96429303595944	0.68021529065568	-2.88775195580505	0.00388005715486959	0.273988252014701
Pcdh18	430.486733263503	-0.524985705858551	0.182003862567707	-2.88447562844032	0.00392066104521204	0.273988252014701
Plekhm2	1176.5004029268	-0.37768205330673	0.1311431748947	-2.87992153316394	0.00397774155936117	0.275957736809949
Cdt1	30.8966580712816	-1.21975165118448	0.423629690491792	-2.87928744977356	0.00398574865603136	0.275957736809949
Alpk1	617.070290817527	-0.309876220879677	0.108027069526584	-2.86850529443845	0.0041241629605928	0.283718036715668
Hspb7	48.6050827151253	-1.88777685644121	0.658762569698811	-2.86564073806486	0.00416166240246318	0.283718036715668
Mtnr1a	10.149870414692	-1.65010201501858	0.576007183650784	-2.86472471499415	0.00417371902891654	0.283718036715668
Bcas2	800.903189953803	0.516627273366405	0.180196976602046	2.86701410372353	0.00414364546178975	0.283718036715668
Stx2	1513.92628142308	0.196918927606187	0.0687743409470282	2.86326157247888	0.00419304254367267	0.283741860817306
Cdc25b	2493.99426472486	0.450889039400671	0.157734334205074	2.85853452054681	0.00425602798044724	0.286706749763912
Nfkbil1	275.546066533674	-0.51050900380647	0.179073211733026	-2.85083960278531	0.00436039591985164	0.292420273459109
Vars1	1180.94805357511	-0.283247763135707	0.0994142615136716	-2.84916629488572	0.0043833962552549	0.292650406238112
Mycl	45.819271083671	-0.536545368907132	0.188418052264674	-2.84763249836294	0.00440457548794643	0.292757450765506
Ifgga4l	2.13446533533365	-3.97377917988336	1.3967399109925	-2.84503875675726	0.00444060196469153	0.293846028238769
Dennd2b	786.418388011487	-0.221819432841142	0.078007411928101	-2.84356867326391	0.0044611394537488	0.293904583836182
Gnl1	1072.80963315659	-0.181123292120306	0.0638518820768909	-2.83661634127239	0.00455943636193702	0.293906770658484
Gprasp2	2083.44742875827	0.179675490340155	0.0633289605471932	2.83717731647056	0.00455143274444925	0.293906770658484
Tbc1d22b	206.85852336755	-0.402770659474726	0.141910334005775	-2.83820528150075	0.00453679944915656	0.293906770658484
Kirrel3	625.717619327658	0.294857684883657	0.103927844205775	2.83713846983918	0.00455198657171093	0.293906770658484
Eda2r	2.8387880279781	-4.38926922616385	1.5452202654707	-2.84054598832666	0.00450363788541713	0.293906770658484
Stk3	499.079437138401	0.210529305637229	0.0742950973656049	2.83369041972202	0.00460138846576211	0.295338045087864
Alox5ap	108.410358091347	0.645469277011204	0.228020404014185	2.83075227325292	0.00464386732421638	0.29679075142588
Fam161a	36.9574096522045	-0.681714629494429	0.240979449722738	-2.8289326342092	0.00467035286333733	0.297213306685999
Pnkd	1456.98701061432	-0.161381046083622	0.0571076125167686	-2.82591127472253	0.00471463210685501	0.298759843889901
Zc2hc1a	4209.54335439215	0.21919682477689	0.0776191338709729	2.82400503387816	0.00474276399816444	0.299274411782908
Thumpd1	1174.6657224438	0.170086610770915	0.0604098334915149	2.815545101524	0.00486945614671246	0.305977801151617
Iqsec2	880.662084436244	-0.303455839308444	0.107850917113693	-2.81366025834117	0.00489809646494033	0.306489676289467
Lrrc2	174.353401225978	-0.537798298298597	0.191349741032736	-2.81055148230689	0.00494566759594425	0.308176912072276
Ssc5d	419.884950550355	-0.728212556329342	0.259817108796989	-2.80278908383334	0.0050662789615338	0.31179506942279
Rhob	2897.12015643722	-0.363371086561166	0.129599267471974	-2.80380509588718	0.00505034246039327	0.31179506942279
Slc17a6	3936.11041969415	0.236135263041617	0.0841768258716151	2.80522888094838	0.00502808614962383	0.31179506942279
Zfp672	292.457852479438	0.289816517553635	0.103490544382665	2.80041543198395	0.00510368782107124	0.312810046574264
Chrna5	262.939924418253	0.447820503955868	0.160132848466454	2.7965561609908	0.00516504333802684	0.315278461715067
Fxyd2	3350.53249548018	0.690968245379618	0.247609907878817	2.79055168389217	0.00526182986135101	0.31599279084235
Ranbp17	221.210470406184	0.329652473378257	0.118801599344067	2.77481511358727	0.00552330975131059	0.31599279084235
Sh3rf3	22.5362869772897	-1.01429012918557	0.365287325619901	-2.77669127299805	0.0054915312870646	0.31599279084235
Foxf1	16.9372283095676	-1.22026080255051	0.439647206464045	-2.77554544782558	0.00551091964481193	0.31599279084235
Xkr4	36.7670658916304	-0.771874325409743	0.277623316219566	-2.78029358600156	0.00543097740329111	0.31599279084235
Cmbl	424.915868726731	0.43350018564734	0.15622892133823	2.77477551489221	0.00552398226036402	0.31599279084235
Kdr	418.049848537544	-0.610573818429146	0.218786815952601	-2.79072491535058	0.00525901473764372	0.31599279084235
Adrb2	45.2665321253175	0.668720965807394	0.240964469153386	2.77518493974197	0.00551703251908709	0.31599279084235
Tnnc1	239.038507843142	-1.5980674536644	0.574578290878106	-2.78128756173878	0.00541437539592393	0.31599279084235
Tfdp2	623.443381440577	0.498278806040231	0.179398113211238	2.77750304683259	0.00547783265078387	0.31599279084235
Mark2	760.609416827592	-0.538989029547107	0.194252173122667	-2.774687257716	0.00552548140773285	0.31599279084235
Cxxc5	558.588589710797	-0.324012211053165	0.116800231991468	-2.77407163948813	0.00553594859249051	0.31599279084235
Htr1b	227.982399630872	-0.583562540640986	0.209801341191074	-2.78150052486802	0.00541082431764976	0.31599279084235
Kcnab1	4872.170777227	0.222489392680604	0.0798748249331003	2.78547581001838	0.00534492278741643	0.31599279084235
Nat8f5	35.012283319598	1.05010890710266	0.378257779534896	2.77617266297569	0.00550029897979194	0.31599279084235
Mrgprx3	469.96563510332	0.542746529701326	0.194527076504729	2.79008218009246	0.00526946644862049	0.31599279084235
Stard9	532.903378093726	-0.353737848405397	0.12694606214896	-2.78652084528874	0.00532771913812248	0.31599279084235
Slc15a3	38.2727280239501	-1.04146527078697	0.375928833705482	-2.77037879888431	0.00559911340394082	0.318383045459829
Ccl6	284.155619646415	0.753823718104081	0.272494471741136	2.766381693131	0.00566821475665952	0.318677261976854
Cnpy4	371.612039287681	0.37977262498746	0.137255993446871	2.76689283615481	0.0056593355049738	0.318677261976854
P2rx3	11211.9406749996	0.26792937815568	0.096840655817539	2.76670346657395	0.00566262364877721	0.318677261976854
Sgms1	1000.67007864587	-0.264675310035769	0.0959221066818717	-2.75927332281777	0.00579300608627206	0.324473430787261
Pdzd7	229.790316198936	-0.413785583761239	0.150038545722179	-2.75786186655947	0.00581807776487286	0.32466176482714
Scarb1	640.093086190067	-0.277808755034344	0.100899566144738	-2.75331961919276	0.00589942699155062	0.32709501069791
Cep83	1094.9955296488	0.173425652429467	0.0629954520858473	2.75298686948275	0.00590542647197831	0.32709501069791
Pias4	398.399582861113	-0.274677158514869	0.100024355860735	-2.7461027481877	0.00603078728079588	0.330474653961544
Insrr	590.19238127059	-0.481435692258873	0.175297356568028	-2.74639447898372	0.00602542655491024	0.330474653961544
Nap1l1	7574.17591370247	0.118202243665525	0.043045296944294	2.74599670710818	0.00603273691283861	0.330474653961544
Myof	383.760508014608	-0.758004030079426	0.276163170591642	-2.74476871211866	0.00605535577066592	0.330503085950032
Abca6	1454.84155289761	0.353051792224492	0.128981443662436	2.73722934245085	0.00619590813205166	0.336944749508482
Nod1	547.368720042076	-0.257689256529946	0.0942388803037745	-2.73442612751018	0.00624891154482454	0.338595913597286
Ankrd2	40.9485388419472	-4.45471098331912	1.63704382404955	-2.72119226002118	0.00650469179824511	0.341236157737684
Hspa9	7246.01717544656	0.159694901336442	0.0585619408021612	2.72694004244047	0.0063924653509997	0.341236157737684
Cpeb4	925.926775397996	-0.433742225408735	0.159606768685798	-2.71756786369506	0.00657636674077187	0.341236157737684
Dll4	120.90956005949	-0.647284763128889	0.238264187661282	-2.71666828944127	0.00659426610405823	0.341236157737684
Ddx50	1222.32957100857	0.260338295180398	0.0954509483698622	2.72745634932421	0.00638247015034095	0.341236157737684
Lrrc32	136.764201493757	-0.866013298004305	0.317871638998847	-2.72441196934667	0.00644161001049633	0.341236157737684
Zmiz2	652.370948206787	-0.426390661100742	0.156929573132501	-2.71708290916414	0.00658601073361196	0.341236157737684
Antxr1	413.932059690794	-0.449059785282057	0.164519658500212	-2.72952052888851	0.00634264998975739	0.341236157737684
Dpp10	2917.85927650347	0.194270100825049	0.0714688175389846	2.71824982579401	0.00656282646533313	0.341236157737684
Mmrn2	310.449024651724	-0.44670772356811	0.164113417803496	-2.72194516174774	0.00648989108480963	0.341236157737684
Cep85	630.182889279539	-0.237898019902729	0.0874072642337762	-2.72171909266552	0.00649433201662497	0.341236157737684
Ldb2	2528.8839291897	0.343723964502643	0.126019846084293	2.72753836147943	0.00638088376952068	0.341236157737684
Niban1	1404.13802200694	-0.388144863386709	0.142759333915003	-2.71887555610063	0.00655042472691897	0.341236157737684
Zfp26	185.792867702992	-0.443023638991999	0.163248968448883	-2.71379135317917	0.00665180467734964	0.34184790017101
Syt5	681.992446828253	0.314011508087221	0.115678988853417	2.7145077182955	0.00663743536410112	0.34184790017101
Csrnp1	84.9435798763566	-0.697122982703672	0.257026534488019	-2.7122607558488	0.00668260014214396	0.342254401115626
Grin2a	2.49431860399332	-4.20048598745396	1.55239793122549	-2.70580493761547	0.00681390571547106	0.347788259299897
Vwa3a	11.7610435340128	-1.43960392197666	0.532897738238065	-2.70146374937987	0.00690350054811394	0.351162757472939
Tm9sf2	4056.70956189157	0.161764409721781	0.0599101160419329	2.70011845092334	0.00693147926211635	0.351390753779491
Dbh	6.2999212650761	-5.53963481130776	2.05512400099174	-2.6955233886785	0.00702781437711123	0.354092303062369
Il12rb1	3.1691063582648	-3.79467022484952	1.40808332952578	-2.69491879157998	0.0070405788105244	0.354092303062369
Fam3c	1966.75815394342	0.197113673973043	0.0732111239456449	2.69240059911372	0.00709396786064115	0.354092303062369
Ppara	34.1327142679828	-0.882037995919901	0.327656691028558	-2.69195783291062	0.00710339258140116	0.354092303062369
Gnb4	715.951201022999	0.290880663820541	0.108232711297289	2.68754852700273	0.00719786426820196	0.354092303062369
Srsf1	4048.54421095117	0.0929810709544546	0.0345690985784488	2.68971638769954	0.00715127670003782	0.354092303062369
Zfp708	59.7018808274196	0.624979438562579	0.232299028854932	2.69040917494696	0.00713644580009686	0.354092303062369
Zfand3	1975.09026971071	-0.241335773766746	0.0897950608331207	-2.68762860148016	0.00719613862530796	0.354092303062369
Cgref1	491.560250105235	0.352403501280298	0.131097129952876	2.68810996401655	0.00718577285805095	0.354092303062369
Ppp2cb	3564.26553670552	0.191077704988014	0.0711775583609804	2.68452177045684	0.00726336527331845	0.35614304151632
Kif4a	50.8148205060577	-0.890617487031131	0.331962390223971	-2.68288671626398	0.00729897099454587	0.356719317723639
Map6	3676.48148000682	-0.499533554952598	0.186606004920064	-2.67694255158929	0.00742973730182805	0.361927431103708
Lmx1a	109.436450341714	0.58954881526027	0.220340810003075	2.67562243804061	0.00745906223549115	0.362176219908345
Hsp90b1	11211.9940826358	0.21300600914058	0.0797410483976256	2.6712215781066	0.00755757402502809	0.362254870334279
Mrgprd	271.816592054112	0.452911389465703	0.1694989602681	2.67205998638177	0.00753871707069185	0.362254870334279
Sema6b	248.794518359878	-0.483338479333527	0.180879820716314	-2.67215257854319	0.00753663713464761	0.362254870334279
Tmx1	2402.0939491063	0.229531979467556	0.0858977432875132	2.67215378056297	0.0075366101365632	0.362254870334279
Canx	24891.1452286153	0.114097815485716	0.0430567160154526	2.64994235614179	0.00805055052577692	0.366997421486994
Kcnip1	1271.87515001875	0.435820875119831	0.164438673473286	2.65035508931317	0.0080407212439335	0.366997421486994
Mta1	632.210408902505	-0.302601477900889	0.114169011496994	-2.65046945693189	0.00803799946951433	0.366997421486994
Setd1a	841.427636962496	-0.400125135393074	0.150579506790434	-2.65723499778719	0.00787845034963523	0.366997421486994
Wdr81	454.853496328541	-0.474944419521797	0.17870213877498	-2.65774334195206	0.00786657763265971	0.366997421486994
Ncald	5471.00244683944	0.229352888053138	0.0863198808718584	2.65701117444326	0.00788368298063159	0.366997421486994
Hoxb8	141.943821348265	-0.507218556702494	0.19140003722274	-2.6500441904942	0.00804812433129541	0.366997421486994
Tmem181	1432.67834639206	0.190039590700878	0.0716695998552818	2.65160669355785	0.00801097982650404	0.366997421486994
C11h3orf38	178.910112374309	0.367066116655238	0.137816156401806	2.66344764096489	0.00773444475216923	0.366997421486994
Kctd17	1160.88893745327	-0.250021376499399	0.0943247858387008	-2.65064345788122	0.00803386009520622	0.366997421486994
Pnpo	1240.97605481083	0.26383715183669	0.0996041451145383	2.64885714879932	0.00807644619557051	0.366997421486994
Serpinb2	10.39667712788	-3.73985332299186	1.40439849345203	-2.66295737315928	0.00774572255785133	0.366997421486994
Pdia3	9296.43720724047	0.193123341399363	0.0726423466144197	2.6585504240997	0.00784776061146253	0.366997421486994
Kifc3	259.422370817641	-0.302963428000965	0.113829071787177	-2.66156460071471	0.0077778414360186	0.366997421486994
Akap8l	1278.86046543989	-0.157752446885496	0.0593721484812094	-2.65701092045579	0.00788368892021915	0.366997421486994
Abhd5	1302.03642189432	0.164681582222683	0.0619393401089988	2.6587558397116	0.00784297781350495	0.366997421486994
Adk	2980.78839155269	0.309464722411462	0.116678657137579	2.65228217399318	0.00799496958973264	0.366997421486994
Unc13b	270.209180872219	-0.40125543643641	0.151534580362989	-2.64794633327413	0.00809823798667389	0.366997421486994
Stx7	3062.33581720879	0.264132615029064	0.10002586537798	2.64064313796191	0.00827488295424821	0.371878613490659
Myo18b	45.219861355846	-2.14203581156419	0.810641969987137	-2.64239441192291	0.00823221289559267	0.371878613490659
B3gnt2	1361.51632457397	0.210423095282476	0.0797196153577902	2.63953977121031	0.00830186816520531	0.371878613490659
Syde1	293.221151433635	-0.396363130529833	0.150171960771042	-2.63939505414159	0.00830541336716016	0.371878613490659
Srbd1	621.125033537664	-0.175988249816675	0.0667512554637776	-2.63647849907743	0.00837715089179475	0.373971019662061
Atr	1851.67306613917	-0.303032865622393	0.115017141255626	-2.63467568672137	0.00842177076248228	0.374694956744221
Sptbn4	1257.28373196024	-0.402074553028114	0.152659383883426	-2.63380175394358	0.0084434771262322	0.374694956744221
Frzb	43.545040531987	-0.746021133164084	0.283552870556169	-2.63097718496313	0.00851397513871315	0.375993655062053
Dnah1	55.5804089649786	-0.699939838945782	0.266074492427529	-2.63061608258607	0.00852302568144674	0.375993655062053
Cept1	1633.16790993359	0.309735931924306	0.117960827195971	2.62575245771832	0.008645766809467	0.379171386028091
Oprk1	170.688277525019	0.521064558810972	0.198428349737951	2.62595823378615	0.00864054189181412	0.379171386028091
Macir	1673.32964106028	0.183127066248523	0.069999124594337	2.61613366323925	0.00889317368046345	0.381460804391824
Abcd4	169.181866927166	-0.293951548380451	0.112221121908383	-2.61939591568539	0.00880856489009265	0.381460804391824
Itpkc	225.021839196587	-0.291255132522466	0.111589423702057	-2.61006037005904	0.00905262455308817	0.381460804391824
Cabin1	709.291651365061	-0.487444667573152	0.186523884809404	-2.61330964702584	0.00896700191644856	0.381460804391824
Gprc5c	722.238739574386	-0.32539027940559	0.124474156673768	-2.61411917221017	0.00894578274296258	0.381460804391824
Eps15l1	1244.34936469406	-0.142779193625349	0.0545586756197668	-2.61698422851048	0.00887104400213522	0.381460804391824
Prcc	730.05522724349	-0.180910015689431	0.0692677246579283	-2.6117505170386	0.00900799632853369	0.381460804391824
Spire2	1056.62560265713	-0.359365630550805	0.137689672508561	-2.60996793734448	0.00905507091668991	0.381460804391824
Pcca	394.846604011387	0.253449932214111	0.0967530310345395	2.6195554754624	0.00880444510572847	0.381460804391824
Tnfaip3	79.9322083885154	-0.545888906388522	0.209152970096049	-2.60999834780178	0.00905426599542629	0.381460804391824
Rnf227	36.3452322236983	0.67043474442971	0.256338987029624	2.61542246147767	0.00891171529232134	0.381460804391824
Col16a1	2918.51923463466	-0.490213700922504	0.187662206800479	-2.61221323824511	0.00899581250951212	0.381460804391824
Sel1l3	1034.50256056567	-0.320165414555633	0.122618839036834	-2.61106219134449	0.00902614775784239	0.381460804391824
Acer3	1740.74571864594	0.270019886028835	0.102986014511072	2.62190829804182	0.00874389548696165	0.381460804391824
Nr4a1	1142.63773790043	-0.497109138391866	0.190780706609029	-2.60565728698449	0.00916981610265408	0.382518945901492
Man2b2	83.4102266172423	-2.26406035459533	0.869816630608646	-2.60291683893314	0.00924343719842654	0.382518945901492
Mpped2	580.079240892888	0.300884039800649	0.115620957445049	2.60233132858849	0.00925923493255367	0.382518945901492
Ddr1	1244.90991973736	-0.347604882632933	0.1334523224396	-2.60471212698645	0.00919514812769765	0.382518945901492
Itga11	227.667414067985	-0.54747647841287	0.210338419577016	-2.60283632212236	0.0092456082060325	0.382518945901492
Ccdc88a	568.128738503756	-0.34005481362207	0.130431509082096	-2.60715233623521	0.00912987321621268	0.382518945901492
Zfp341	32.2391327476459	-0.871530491095965	0.334683262038564	-2.60404564538857	0.00921304859094266	0.382518945901492
Wee1	630.919677631513	0.252876288798149	0.0972336340117371	2.60070798925014	0.00930316054774189	0.383274837442094
Tsc22d3	8393.9501391125	0.214970326776208	0.082703410513846	2.59929216268799	0.00934162281591666	0.383802113219873
Gxylt2	9.34456085637861	-1.69605731842211	0.653083852205419	-2.5969977862638	0.00940425301839287	0.38531672298648
Adcy9	385.138683235719	-0.520370316771387	0.200611551604803	-2.59392000415059	0.00948885621041057	0.386108830006899
Fblim1	20.5374949341544	-1.62937147616102	0.628108939941922	-2.59409056701482	0.00948415000999124	0.386108830006899
Ptprn	4392.03952712657	-0.367115543755937	0.141553323756556	-2.59347879663571	0.00950103974874883	0.386108830006899
Prom2	17.7649900335773	0.908651114248524	0.350630049294656	2.5914810099032	0.0095563815646488	0.386258611619791
Pink1	2631.31009018129	-0.20070898258393	0.077444920091771	-2.59163522082653	0.00955209946604371	0.386258611619791
Rala	1371.88125355905	0.253422910503185	0.0978889780225119	2.58888095087585	0.00962883766937632	0.388138186915156
Tom1l1	635.452117794117	0.350259269259245	0.135449073164376	2.58591115521464	0.00971219612080186	0.388358002637946
Clca4l	2.11595290905565	-3.96378207709414	1.53280901447689	-2.58595952898078	0.00971083319257104	0.388358002637946
Grm8	281.484850947356	0.342648102046702	0.132486425505057	2.58628837437858	0.00970157250913542	0.388358002637946
Loxhd1	5.83487236165955	-2.66595232515412	1.03173478790403	-2.58395118242547	0.00976756185311623	0.389530366702275
Nos3	114.63348400679	-0.544770899672668	0.211049959833056	-2.58124142787608	0.00984457082106389	0.391557331460134
Cd200	2541.45089651498	0.190956664694023	0.0741114405419637	2.57661520674259	0.0099772950750281	0.395783681291897
Rspo2	1064.50024894181	0.30161355407145	0.117155193859393	2.5744787246346	0.0100391260537784	0.397182883953058
Ina	2370.37827702572	0.284730810065119	0.110774949382636	2.57035378171656	0.0101594704259141	0.399869094792571
Mapre3	2926.2352634811	-0.217345803009129	0.0845598643320051	-2.57031872893942	0.0101604985637698	0.399869094792571
Scn11a	9621.34716679674	0.243867358074588	0.0949314801874742	2.56887765357698	0.0102028472158815	0.400481837568264
Arhgef39	622.476753607487	0.269560032843814	0.105008245178127	2.56703683017038	0.0102571717251741	0.400511757571744
Zfp598	547.515492650988	-0.311886387175632	0.121493616524303	-2.56710102224378	0.010255273029908	0.400511757571744
Nagpa	110.659872822544	-0.427727677142141	0.166952970274846	-2.56196506380207	0.0104081787719021	0.40202133232343
Dlg4	2076.55332519929	-0.365903193519723	0.142862321183992	-2.56122951445313	0.0104302425236704	0.40202133232343
Oprl1	1163.54453534653	-0.317891793011297	0.1240763013373	-2.56206696673777	0.0104051253394012	0.40202133232343
Smurf1	1037.59662322531	-0.398160139466479	0.155286205117691	-2.56404063171429	0.0103461432015414	0.40202133232343
Dmgdh	188.706732995013	0.43512957084332	0.169829641794347	2.56215326279869	0.0104025401766081	0.40202133232343
Rasal3	288.336897650601	0.341931475095444	0.133622287183676	2.55894044550689	0.0104991726098932	0.403637857020444
Sipa1l1	1005.87087770572	-0.395665217089874	0.15468476818419	-2.55788091959215	0.0105312147890419	0.403831582487491
Pfkp	13561.1244323541	0.137347940223769	0.0537455447477381	2.55552233898511	0.0106028555070421	0.404341997444572
Rasgrf1	383.975341489825	-0.287344944485313	0.112661660716787	-2.55051223865455	0.0107564747357576	0.404341997444572
Myh3	10.6585521782106	-2.26967284583283	0.890267276189203	-2.54942858907292	0.0107899606281108	0.404341997444572
Ephb4	177.768691568365	-0.495486581557519	0.194630771462403	-2.54577720590925	0.0109034753752736	0.404341997444572
Slc35f5	905.914945813425	0.190362116652665	0.0745211467047836	2.55447111417631	0.0106349253466821	0.404341997444572
Ankrd35	230.751174519381	-0.299956604933176	0.117495213769314	-2.55292616022727	0.010682213992195	0.404341997444572
Tardbp	2058.0179390332	0.223523229754968	0.0875914857463566	2.55188307231408	0.0107142469394551	0.404341997444572
Layn	256.727063811087	-0.637672321185574	0.249979331725728	-2.55090017556017	0.0107445095611265	0.404341997444572
Btnl9	2.84922140643992	-4.39323043658903	1.72512583348909	-2.54661448533505	0.0108773525354102	0.404341997444572
Pacs1	533.294978335247	-0.344695071376937	0.135254186167153	-2.54849835812807	0.0108187796120288	0.404341997444572
Apol3l1	75.9559755074478	-0.522748735178496	0.204563204408779	-2.55543872950819	0.0106054030392844	0.404341997444572
Slc46a1	381.955874993805	-0.27671665720757	0.108568674929329	-2.54877069640662	0.0108103353711832	0.404341997444572
Vstm5	522.664803850491	0.294033360502909	0.115526879182093	2.54515107293304	0.0109230469386564	0.404341997444572
Lama5	272.823088647014	-0.720720689522418	0.282956162902912	-2.54711076842568	0.0108618949384564	0.404341997444572
Perp	466.657129999895	0.317225327508137	0.124703229829409	2.54384211172472	0.0109640631224247	0.404845171008991
Fgd5	185.660799371177	-0.590342748429661	0.232144969691126	-2.54299177455848	0.0109907816402307	0.404845171008991
Gpr87	2.04875348609881	-3.91813214728499	1.5485377727551	-2.53021412600998	0.0113992935498933	0.405896273901558
Rbbp4	1353.84067689268	0.193766393628375	0.0763646760640644	2.53738251263999	0.0111684848606638	0.405896273901558
Hamp	5.03755301609644	-5.21698085120146	2.05471377914319	-2.5390304499622	0.0111160147928859	0.405896273901558
Camk1d	921.905136065275	-0.321488309596998	0.126931743770615	-2.53276524884096	0.011316671304221	0.405896273901558
Raver1	561.326165055011	-0.270661019570686	0.106928588371911	-2.53123157886733	0.011366277711853	0.405896273901558
Ehd4	1330.42519083469	-0.223948980708841	0.0882982466701141	-2.53627890874802	0.0112037463094498	0.405896273901558
Drc1	95.8558281206789	0.590927759058403	0.233309981810798	2.53280101636464	0.0113155167044432	0.405896273901558
Stxbp5l	328.874523498084	-0.637456864175949	0.251315699128325	-2.53647848656863	0.0111973622482542	0.405896273901558
Nlrp4	2.69616989842657	-4.31226920680249	1.69777668030392	-2.53995078200187	0.0110868069559071	0.405896273901558
Fbxo31	1168.33949058459	-0.312030242708287	0.123206258945316	-2.53258434579024	0.0113225125792309	0.405896273901558
Clca2	57.3941883029331	0.558792937621865	0.220562453587897	2.5334907575245	0.0112932718413655	0.405896273901558
Ppm1f	2084.67340993827	-0.186034329191267	0.0735194620993956	-2.53040928046719	0.0113929542944002	0.405896273901558
Plk2	813.420473212666	0.325054490595055	0.128169668057411	2.53612649171763	0.0112086239761449	0.405896273901558
Plin4	6.01631400911249	-2.97260457034082	1.17467229251094	-2.53058200937615	0.0113873461050423	0.405896273901558
Lrp3	1130.37272659237	-0.366854148020878	0.145124939032478	-2.52785048845931	0.0114763212226964	0.407627783539034
Nrg1	2744.15494695243	-0.291103581337963	0.115194915309791	-2.52705234909984	0.0115024356170827	0.407627783539034
Ube2z	2671.40373911647	-0.250991930549009	0.0993793700356011	-2.52559389800011	0.0115502910725402	0.40835603543697
Tmem132e	1819.69157400807	-0.405783521776511	0.160798824105203	-2.52354781842824	0.0116177258865425	0.409771440172744
Spats2l	581.032077033085	0.280748764019981	0.111300977411166	2.52242855858169	0.0116547621350441	0.410110512304905
Mast3	894.071469213388	-0.391177240472762	0.155311305538872	-2.51866558661344	0.0117800479158634	0.410827245198671
Eif1-ps8	289.814321027043	0.232889948165431	0.0924710589011676	2.51851715480345	0.0117850142554483	0.410827245198671
Zfp804a	833.058567310232	-0.2435034934909	0.096649703611907	-2.51944376848457	0.0117540413038893	0.410827245198671
Megf8	3053.31430879896	-0.524135761949834	0.207989347425977	-2.52001253158589	0.0117350656316614	0.410827245198671
Nhsl3	1181.00114375246	-0.343489293101377	0.136580974584364	-2.51491317986758	0.0119061699658863	0.411860024946444
Mroh5	6.01453165841281	-2.15382111740696	0.856607452002514	-2.51436187295816	0.0119248004548185	0.411860024946444
Hus1	853.225382694399	-0.181258257662792	0.0720633370527579	-2.51526317092548	0.0118943560043295	0.411860024946444
Runx2	99.8721987867503	-0.477831664713388	0.189877740954064	-2.51652280205392	0.0118519230857819	0.411860024946444
Brinp3	237.390334532535	-0.52548878397158	0.209069120090267	-2.51346915194696	0.0119550232768905	0.411952472594234
Ryr3	576.345734429669	-0.271141452159877	0.107963786232458	-2.51141110942589	0.0120249566137193	0.412679784640687
Rnf151	2.59180611257065	-4.24998867620044	1.6936071859426	-2.50942999739049	0.012092618120773	0.412679784640687
Mgat3	1134.7972401467	-0.346863595575427	0.13817207207227	-2.5103741325816	0.0120603308188666	0.412679784640687
Zfp385a	773.763601710965	-0.49404038396339	0.196854378640844	-2.50967434595273	0.0120842546094884	0.412679784640687
Plat	4209.08185595329	-0.308096022255815	0.122805986863667	-2.50880295109592	0.0121141040091783	0.412679784640687
Igsf21	76.9520235265518	-0.55551168645877	0.221665704369658	-2.50607863782292	0.0122078465670485	0.413630189511551
Sgf29	349.956280824161	0.358208086589724	0.143092148594446	2.50333851373609	0.0123027809794973	0.413630189511551
Tex15	332.29290302557	0.316392968645424	0.126395917591607	2.50318977601562	0.0123079528139512	0.413630189511551
Arhgef4	2904.40987707219	-0.285349847854312	0.113954175796225	-2.50407539575014	0.0122771868681681	0.413630189511551
Rwdd2a	21.2825505965928	1.12427728671177	0.448899097448977	2.504521156538	0.0122617271746141	0.413630189511551
Cryba2	29.2850326741492	-1.52819567202139	0.610102636347244	-2.50481735527464	0.0122514640712876	0.413630189511551
Abhd17b	1556.40629634258	0.194135220406598	0.0778044170536284	2.49516965434991	0.0125896920514514	0.413703334438521
Anxa5	26844.8996820001	0.327720895090573	0.131248612916381	2.49694749383269	0.0125267503284938	0.413703334438521
Vsnl1	6346.94049122816	0.246735101234531	0.0987022928318541	2.49979097906936	0.0124266601297136	0.413703334438521
Sh2b1	618.691026140565	-0.285249135468844	0.113995343168568	-2.50228761579357	0.0123393635727123	0.413703334438521
Abcb9	1080.21696754451	-0.277092384532954	0.111082525486233	-2.49447321547703	0.0126144246408536	0.413703334438521
Carm1	993.792247744008	-0.288425783785269	0.115618303560695	-2.4946377424908	0.0126085779261841	0.413703334438521
Gem	70.7325295515717	-0.578852275361169	0.231891653307852	-2.49621867412667	0.0125525193125438	0.413703334438521
Rab3c	1450.9362904566	-0.393223684665264	0.157199597147391	-2.50142934079262	0.0123693122586423	0.413703334438521
Rhbdf1	755.428572008139	-0.255889650120296	0.102339811641694	-2.5003920372279	0.0124055938919846	0.413703334438521
Fabp4	67.5231771212687	-2.11462309431514	0.846399488788693	-2.49837473004791	0.0124764229761526	0.413703334438521
Apcdd1	464.329410108613	-0.378683452241117	0.151523928825818	-2.49916600747877	0.0124485980916346	0.413703334438521
Dlc1	1701.88351946104	-0.216171155612558	0.0870422398601697	-2.48352013872608	0.0130090978344002	0.41725680651228
Galnt13	1000.36120672569	-0.246057515351143	0.0994493132368824	-2.47420024676338	0.0133534826406571	0.41725680651228
Tmem72	974.391419933916	0.296407003769035	0.119723964974882	2.47575331999087	0.0132955404907345	0.41725680651228
Vps37d	68.8539573781929	-0.559254819771416	0.224784811424576	-2.48795644255113	0.0128479467550026	0.41725680651228
Jarid2	305.338339759124	-0.273507311425902	0.110266057666191	-2.48043067118525	0.0131223779649419	0.41725680651228
Pip4k2a	2724.72724971	-0.149332668150171	0.0600186473117138	-2.48810452815763	0.0128425980668117	0.41725680651228
Grxcr1	23.068899835681	1.31544948492683	0.530514845737438	2.47957148701145	0.0131540359191087	0.41725680651228
Cspg4b	139.276473799024	-0.592585901892507	0.238277290972333	-2.48695920401963	0.0128840172652767	0.41725680651228
Sult2b1	73.1954329360333	-0.525827151021911	0.212231055282364	-2.47761643705876	0.0132263245216482	0.41725680651228
Arsg	761.763268366377	-0.244982253757117	0.0989790533172668	-2.47509190628297	0.0133201893275147	0.41725680651228
Ftl1l2	267.211833993429	0.442935546225084	0.179186075016728	2.47193062398254	0.0134385592674806	0.41725680651228
Ahdc1	407.592144652771	-0.408529846847358	0.16498980236442	-2.47609149773404	0.0132829532405811	0.41725680651228
Plec	10776.4469495017	-0.51931884967908	0.209288320470785	-2.48135609531815	0.01308835468494	0.41725680651228
Cul9	939.853167621132	-0.355293419607383	0.143789161990534	-2.47093323786652	0.0134760974620817	0.41725680651228
Ei24	1761.73684554449	0.152305853465629	0.0611680689641007	2.48995686875479	0.0127758598478184	0.41725680651228
Isl2	958.561308201034	0.285009675182136	0.115313104910367	2.47161565377738	0.01345040367114	0.41725680651228
Bdkrb2	419.277344826458	-0.511639435431171	0.206393577824728	-2.47895036669048	0.0131769640865762	0.41725680651228
Klhl33	84.3134284137693	-0.612115633528118	0.246713418982727	-2.48107961071617	0.0130985114782894	0.41725680651228
Syndig1l	214.313151929563	-0.512774285013888	0.206836251238375	-2.4791315929572	0.0131702706133418	0.41725680651228
Tdp1	165.83117933195	0.337273993799583	0.135970863344568	2.48048725663297	0.0131202953544376	0.41725680651228
Tpbg	60.8822566456684	-0.630098020978695	0.254758076670174	-2.47331911598022	0.0133864550587243	0.41725680651228
Tpd52	6928.9955014268	0.311816625369118	0.125742628923444	2.47980043075893	0.0131455935433209	0.41725680651228
Aars2	247.88837893286	-0.366386946757722	0.147934699014695	-2.47668024606807	0.0132610646823769	0.41725680651228
C3	124.406308756238	-1.08064769124529	0.435302575025649	-2.48252078725153	0.0130456456016086	0.41725680651228
Sun2	1302.88336777132	-0.319948930954166	0.128633732688552	-2.48728637711872	0.0128721734221089	0.41725680651228
Smg6	463.048718871739	-0.288592639348649	0.116065786872443	-2.48645744043258	0.0129022001113912	0.41725680651228
Ece1	1630.54159992882	-0.372515295346902	0.150664040424833	-2.47248974802818	0.0134175562006437	0.41725680651228
Tcirg1	599.187371807672	-0.24801016558028	0.100516709688971	-2.46735260582741	0.0136116246944228	0.418221697377768
Pnkp	236.827468513524	0.283034265119591	0.114720888302837	2.46715545274061	0.0136191218069524	0.418221697377768
Rab5a	1021.14712221202	0.259495957589749	0.105111723329632	2.46876322992027	0.0135580893739946	0.418221697377768
Slc4a3	893.794568197533	-0.257208677475019	0.104227601469801	-2.46775972820925	0.0135961546459713	0.418221697377768
Ripor1	1504.28563200568	-0.360667382943861	0.146310717309323	-2.46507835910172	0.0136983290835326	0.419792031648014
Plekhm1	370.64529149883	-0.288818377251819	0.117221127025297	-2.46387647501026	0.0137443469703078	0.420226912669105
Trpm4	355.461360202567	-0.328915532072707	0.13352955770971	-2.46324138051712	0.0137687186364334	0.420226912669105
Rpf1	426.406875506706	0.294513124506436	0.119673568942904	2.46097051427411	0.0138561753115695	0.420322721672459
Dnaaf2	271.927536058767	0.27443684606366	0.111512162337094	2.46104855570871	0.0138531616235588	0.420322721672459
Csmd3	297.629869056169	-0.478636275255721	0.194383278665883	-2.46233255525249	0.0138036610662438	0.420322721672459
Abtb1	858.318626966773	0.251856830419339	0.102449556710203	2.45834963573109	0.0139577212318489	0.422545993972268
Kcnq3	135.672627023439	-0.744633349714403	0.303325584520688	-2.45489793052263	0.0140924595606335	0.42341514228622
Ppp1r1a	1184.79306620541	0.418302842441387	0.17041644955459	2.45459193367006	0.0141044594465443	0.42341514228622
Cux2	161.64952769642	-0.527408784290611	0.214918665369235	-2.45399245981968	0.0141279943832045	0.42341514228622
Ibsp	79.7878283305547	-0.90843489271956	0.370183660484637	-2.4540113184095	0.0141272534801439	0.42341514228622
Lct	2.43821754180808	-4.17168135281746	1.6986684990896	-2.45585372016569	0.0140550355884285	0.42341514228622
Smtnl1	65.7875086777535	-2.85953116599477	1.16571713392142	-2.45302319300691	0.0141661204585106	0.423708662914051
Klf16	190.413400668475	-0.334545494565103	0.136426465774882	-2.45220377633426	0.0141984229721018	0.423827176742082
Sesn3	935.801566426894	-0.378061173568643	0.154645927968922	-2.44468883554838	0.0144977163133653	0.424472084786147
Cdsn	43.1951452947512	-0.949959175570747	0.388586943914277	-2.44465026539932	0.0144992666664152	0.424472084786147
Vwa7	2048.1303414621	-0.336719526904605	0.137725792889761	-2.44485451736787	0.014491058283818	0.424472084786147
Slc41a1	489.182890263308	-0.580064551149021	0.237546931227604	-2.44189452648932	0.0146104144958494	0.424472084786147
Rap1b	1361.57648633612	0.200813612322116	0.0820958565355223	2.44608705964625	0.0144416123670285	0.424472084786147
Bod1	270.250207037435	0.317512284207019	0.129921135984185	2.44388475979512	0.0145300669367879	0.424472084786147
Ppp1r12c	1546.02112991127	-0.198701186881576	0.0812662416663768	-2.44506430723481	0.0144826316128698	0.424472084786147
Psd3	406.258650504173	-0.396101044330024	0.16216531604663	-2.44257560116077	0.0145828749049155	0.424472084786147
Ebf4	139.042433121848	-0.511196930146094	0.209326220697769	-2.44210652847057	0.0146018371803242	0.424472084786147
Stat5a	280.19029229408	-0.311281030084899	0.127176010315368	-2.44763952975873	0.0143795436742909	0.424472084786147
Chrdl2	76.5857943708105	0.447205346111602	0.182531679870632	2.4500149586557	0.0142850280011093	0.424472084786147
Fubp3	799.674456180835	-0.191464578947061	0.0784137468569147	-2.44172210386063	0.0146173937589345	0.424472084786147
Pi4k2b	252.849776619423	0.264087584020797	0.107794205216429	2.44992375509021	0.0142886467476842	0.424472084786147
Abca7	3753.60497395177	-0.351768215452971	0.143850072464329	-2.44538087069925	0.0144699243252858	0.424472084786147
Slc4a2	2035.70152714999	-0.292829125341765	0.119999371239873	-2.44025549730933	0.0146768774676581	0.424999316797818
Grin3a	121.378981291457	-0.558095931331082	0.228739656138905	-2.43987396305332	0.0146923869464709	0.424999316797818
Stap2	38.5749560574065	0.830906372988215	0.341144220817827	2.43564546102021	0.0148652464597984	0.427009595585641
Tafa3	174.623995071217	0.349007208606268	0.143533587843944	2.43153685383886	0.0150349186891872	0.427009595585641
Txnrd1	2872.75246573	-0.272384822590517	0.111821408537479	-2.43589153591482	0.0148551381229894	0.427009595585641
Kcnd3	3311.11511930863	0.293545294785288	0.120604900077618	2.43394169388118	0.0149354007108087	0.427009595585641
Rai1	723.56698045896	-0.403364366663075	0.165874165222632	-2.43174918843866	0.0150261083309925	0.427009595585641
Lmcd1	116.917386502192	-0.720955283525258	0.296689454765076	-2.42999969141513	0.0150988356879151	0.427009595585641
Mef2d	371.594621429566	-0.499279412824764	0.205320180725341	-2.43171134498784	0.0150276782288176	0.427009595585641
Antxr2	352.307630585371	-0.289395371462401	0.119064126193077	-2.43058409544039	0.015074507347543	0.427009595585641
Calr	14150.2061451143	0.232141232365483	0.0955367458555031	2.42986329800882	0.0151045186268675	0.427009595585641
Ulk1	808.442091596729	-0.304961355303345	0.125390803955542	-2.43208708839184	0.0150120972907172	0.427009595585641
Pde6a	2.30333766147904	-4.09087083642405	1.68296795956008	-2.43074790175648	0.0150676944004587	0.427009595585641
Bhmt	5.81936390552896	-2.29642880732432	0.942705891305488	-2.43599708934051	0.0148508040249153	0.427009595585641
Yipf2	552.578526358146	0.252010173564177	0.103856906971443	2.42651337222543	0.0152446885063179	0.427257737132443
Ptpn23	827.169758289822	-0.441670472736269	0.182123796593463	-2.42511127594252	0.0153036951517644	0.427257737132443
Poc1b	284.590629466386	0.251768284819257	0.103827273286984	2.42487620881035	0.0153136075118853	0.427257737132443
LOC120093054	5.62469465812743	-1.65613266512355	0.682444319847466	-2.42676598948572	0.0152340785362857	0.427257737132443
Gse1	230.400429725285	-0.596308523214432	0.245863170720983	-2.42536741662358	0.0152929005891443	0.427257737132443
Ccdc141	1149.77077244936	0.286372767498616	0.118130486708994	2.42420712448324	0.0153418525469824	0.427257737132443
Prrt3	623.358293530436	-0.400173866761739	0.164778883620136	-2.42855066116517	0.0151593070533039	0.427257737132443
Usp13	3080.11869938222	-0.218025951512094	0.0899153550705589	-2.42479108647242	0.0153171983622003	0.427257737132443
Nfatc2	39.9153105427393	-1.04564963774049	0.431874650349395	-2.42118780737544	0.0154698825906895	0.427657528662357
Pappa2	202.208175267558	-0.423270896356957	0.174855508533078	-2.42068951620637	0.0154911021057201	0.427657528662357
Lrrn3	1297.03948598968	0.225886793213095	0.0932983710465493	2.42112258423454	0.0154726586342513	0.427657528662357
Slc6a17	4176.09798298264	-0.379944122094701	0.156969287363357	-2.42049975811634	0.0154991896044799	0.427657528662357
Iffo1	1461.94339733299	-0.194795865145287	0.0803894503377755	-2.42315209678391	0.015386483148069	0.427657528662357
Ntrk1	4075.38072177682	-0.322021092925082	0.133091007997941	-2.41955559409442	0.0155394851832211	0.427979743858328
Siah2	105.792580729465	-0.350548981791704	0.1451469190995	-2.41513208800112	0.015729504335361	0.43022514393336
Spata31g1	6.04602760783898	-2.98010632155303	1.23367039558358	-2.41564224303471	0.0157074859943788	0.43022514393336
Dbn1	3123.26113466681	-0.232747736659909	0.0963766831218372	-2.41497973493936	0.0157360851709494	0.43022514393336
Tekt4	19.2640547963573	1.02391255905448	0.423857687506587	2.41569892262144	0.0157050413721846	0.43022514393336
Brd3	349.569162687046	-0.285372438833801	0.118260662570175	-2.41307999322651	0.0158183474358832	0.431334044028187
Abca13	11.1832017101528	-1.29238136044096	0.535655063295405	-2.4127119278778	0.0158343289984269	0.431334044028187
Myoz2	100.717340720637	-1.97075954424535	0.817353906232013	-2.41114592983413	0.015902484180057	0.432403001659549
Col18a1	733.634013610538	-0.64742872657618	0.26864918475292	-2.40994115493642	0.0159550936886443	0.433046145396871
Atp1b4	3.59798139833668	-4.7318836065507	1.96497484607595	-2.40811408654939	0.0160351692145964	0.434431078993279
Mbtd1	116.938645577239	-0.448466380422256	0.186603831581111	-2.4033074595648	0.0162475205107709	0.436372576181773
Kiaa1671	426.056142241091	-0.484947626010832	0.201651167968467	-2.40488379460646	0.0161776090854788	0.436372576181773
Cyren	80.0217372055925	0.360721464733632	0.150044499844301	2.40409655207587	0.0162124906567499	0.436372576181773
Irs2	1618.16296571071	-0.3472688168762	0.14446003775233	-2.40390922139711	0.016220800735667	0.436372576181773
Pcbp1	2323.44604515416	-0.138545927542641	0.0576508346652875	-2.40319031540512	0.0162527265084084	0.436372576181773
Mb	779.59124805521	-3.99042890836565	1.66099345718789	-2.40243505541651	0.0162863261838008	0.436491053904555
Slc50a1	194.104998663037	0.491443867090407	0.204703591476346	2.40075840167755	0.0163611346487652	0.437711571864551
Slc27a6	438.967009002988	0.737205994098432	0.307379694690012	2.39835619214175	0.0164688418465248	0.43824968913649
Slc45a1	1384.97259543352	-0.252649594960797	0.105343129182484	-2.39834906103024	0.0164691625071687	0.43824968913649
Tph2	313.061895196643	0.356417660234308	0.148546804010637	2.39936269654639	0.016423637910988	0.43824968913649
Ftl1l5	102.660007648153	0.781160545127511	0.325798601889995	2.39767924293078	0.0164993062986753	0.438271981699269
Tmem68	837.534735558786	0.273869454267018	0.114351643697834	2.39497610537805	0.0166214484283689	0.439176256618828
Qrfprl	162.781518131597	0.331858760717514	0.138500069511161	2.39609093258087	0.0165709787277082	0.439176256618828
Pabpc4	721.560585043751	-0.305171210068556	0.127408120125804	-2.3952257498755	0.0166101349778583	0.439176256618828
Ppfia4	830.463358343409	-0.332233341729345	0.13883377558864	-2.39302965233577	0.016709890567656	0.440734415236852
Znfx1	1879.39827205215	-0.291067320161759	0.121754646165265	-2.39060544569836	0.0168206182416552	0.442095511079003
Zc3h6	176.049098827631	-0.365203652244965	0.152738761561852	-2.39103452529353	0.0168009728847567	0.442095511079003
Car11	628.697891344721	0.154741867770415	0.064754552027684	2.3896677982462	0.0168636185080942	0.44244809612026
Comt	2005.36957366819	0.290961636599672	0.121845804400488	2.38794957307949	0.016942666322513	0.443743563665816
Fam117a	325.664020297598	0.428270803577758	0.179544947164064	2.38531248215198	0.017064619581012	0.444601717480897
Hira	318.495571409509	-0.264543381894773	0.110890908332699	-2.38561831508387	0.0170504368505435	0.444601717480897
Grwd1	269.718383350617	-0.227950421544534	0.0955189726278604	-2.38644130347406	0.0170123228475099	0.444601717480897
Ccnf	58.9225117154128	-0.73330235119523	0.307586573984353	-2.38405188398286	0.0171231880233721	0.445351785894833
Orc2	986.512715734641	0.146230819672467	0.0613956468187622	2.38177830594627	0.0172292663314873	0.445784910012791
Cage1	86.7906041341737	0.442079161460239	0.185599166601993	2.38190272916609	0.0172234462437179	0.445784910012791
Mstn	206.736615412238	0.377782480070399	0.158567623046877	2.38246921289043	0.0171969698890119	0.445784910012791
Kcnj3	696.578800878706	-0.362653603937692	0.152550422793863	-2.3772703955579	0.0174412975505502	0.447709723742776
Dhx34	245.497733994741	-0.380987197498613	0.160279931552859	-2.3770112315837	0.0174535566736543	0.447709723742776
Hnrnph1	4854.96280742438	0.140126149328742	0.0589627510025602	2.37651986968276	0.0174768200985017	0.447709723742776
Hydin	124.762531519014	0.579285559007445	0.243767708917636	2.37638349057616	0.0174832817563211	0.447709723742776
Tmem59	4758.2794242014	0.200628435175777	0.0843869862843897	2.37748074684935	0.0174313529444648	0.447709723742776
Klhl8	515.356123445128	0.211941188070537	0.0891811714075717	2.37652393128964	0.0174766276912109	0.447709723742776
Tgfb3	604.025822533021	-0.272847553432392	0.114906414403258	-2.37451977637077	0.0175717948726381	0.449207166359491
Reln	2454.73696889642	-0.455705276920758	0.192203414148499	-2.37095308082651	0.0177422832028561	0.449616634413442
Fbxo2	6288.00326151656	-0.198241149914995	0.0836033378942313	-2.37121094573754	0.0177299088062218	0.449616634413442
Lef1	74.5921948497802	-0.400485923101402	0.168826107963552	-2.37218003739008	0.0176834717266841	0.449616634413442
Dgkq	1433.14457477008	-0.137608475616771	0.0580500148301469	-2.37051577022694	0.0177632861238452	0.449616634413442
Hnrnpk	7996.86214546895	0.121748628448106	0.0513369144290448	2.3715610843028	0.0177131184979438	0.449616634413442
Naga	755.840110556499	-0.15650526130932	0.0660244551706083	-2.37041352185199	0.0177681999958772	0.449616634413442
Cfap47	2.24284186664451	-4.04273127020958	1.70772800204575	-2.36731567636453	0.0179176426734448	0.451290183475339
Ccdc22	411.69800954409	0.175375535870175	0.0741241401427846	2.36597059382208	0.0179828726932723	0.451290183475339
Gpsm1	561.497480813252	-0.423421590365861	0.178975367933357	-2.3658093024484	0.01799070849763	0.451290183475339
Nckap5l	601.76719000757	-0.384968067547878	0.162756443271966	-2.36530155002587	0.0180153954887848	0.451290183475339
Stk26	197.724099830175	0.391473183870091	0.165485898716176	2.36559844015172	0.0180009570508936	0.451290183475339
Vav2	1472.69060752053	-0.259715878028736	0.109676346874737	-2.3680208671188	0.0178835272166537	0.451290183475339
Gfpt1	1987.6477932216	-0.184882403751061	0.0781858891525559	-2.36465180296561	0.0180470295534925	0.451326633733244
Nrap	65.4712931502798	-2.5761349900388	1.09275498588929	-2.3574680722617	0.018400037508845	0.459386579206639
Numbl	1067.24398603669	-0.272296039169252	0.115653209146141	-2.35441836140642	0.0185517182999162	0.460903944527726
Dvl3	974.776127396839	-0.452792395090122	0.192318572807599	-2.35438724653551	0.0185532714547436	0.460903944527726
Scg5	4380.99407636683	0.359794898207912	0.152756891067235	2.35534315796956	0.0185056073293585	0.460903944527726
Upk3a	2.15370696973106	-3.9857837075628	1.69468137292284	-2.35193693118162	0.0186759412170494	0.462415067716844
Atp8a2	3440.53622788852	-0.414536797927625	0.176248744804801	-2.35199858238271	0.0186728461016371	0.462415067716844
Ndufaf1	838.407018688893	0.178492416558256	0.0759183683981224	2.35110975544451	0.0187175118895801	0.462678331088713
Mecom	106.03113615268	-0.415166686149282	0.176633756070271	-2.35043796489339	0.0187513330438841	0.462749481305754
Cadm4	1900.16070541946	-0.459696709183019	0.195711735874724	-2.34884590404569	0.0188316985536618	0.463298349691485
Clec4e	21.8689760903484	1.68786907837776	0.718618261178092	2.34877009054945	0.018835533039948	0.463298349691485
St8sia1	458.040348554085	-0.321618126782802	0.137027340835265	-2.34710915954688	0.0189197109464483	0.463692335751422
Apc2	2922.50747129176	-0.508939047484797	0.216859957305701	-2.34685579490068	0.0189325806376237	0.463692335751422
Lrrc8e	22.2627540340149	-0.880199890183051	0.375092650497553	-2.34661993247664	0.0189445681808171	0.463692335751422
Ccdc91	919.056403244045	0.206736151684035	0.0881669223094095	2.34482667954001	0.0190359262735287	0.465167119968335
Galnt7	225.975075166159	-0.31226129084861	0.13325454659327	-2.34334436483972	0.0191117340381377	0.466257720294209
Sik1	390.229352998109	-0.688559566824828	0.295089287444767	-2.33339397979233	0.0196274769528745	0.467431542463099
LOC120102832	178.845757506167	0.263423231878295	0.112786086561326	2.33560042652125	0.0195120763428926	0.467431542463099
Synpr	6277.20439843096	0.246089356083025	0.105413487220546	2.33451489531084	0.0195687770378315	0.467431542463099
Itsn2	2618.50935930574	-0.181449209899196	0.0775535145775984	-2.33966456436532	0.0193010662881721	0.467431542463099
Atp11c	250.978457458254	-0.411484767478301	0.176527992909281	-2.33098876102764	0.0197539523201518	0.467431542463099
Setd3	2763.71624418339	0.114819837021084	0.0490981358264484	2.33857834087526	0.019357266838738	0.467431542463099
Zfp503	229.981704762077	-0.330993371504197	0.141856259929649	-2.33330112938511	0.0196323462174632	0.467431542463099
Erp44	1301.76158669889	0.209594368981888	0.0898465573033132	2.33280356279338	0.0196584576035769	0.467431542463099
Itfg1	8183.07645712714	0.139564146422696	0.0598972236468602	2.33006035881618	0.0198029611998837	0.467431542463099
Snx10	2301.25959583079	0.177978785627078	0.076030896535579	2.34087448309638	0.0192386337446334	0.467431542463099
Trim41	883.995540574837	-0.222935726745031	0.0955173833645564	-2.33398067338344	0.019596733928029	0.467431542463099
Bcl11b	124.350992833189	-0.564076639444049	0.242002494121698	-2.33087118168454	0.0197601532840681	0.467431542463099
Lrrk1	342.900803986519	-0.418498406160851	0.179530650423774	-2.33106940331917	0.0197497003451626	0.467431542463099
Eif4g3	4358.1962443206	-0.252163310367261	0.108114863415073	-2.33236487937057	0.0196815040624398	0.467431542463099
Zfyve28	1334.33200285087	-0.279546271965147	0.119986750848959	-2.32980949969255	0.0198162218603547	0.467431542463099
Arhgef19	165.508228658546	-0.416272478131164	0.178574742419038	-2.33108261836017	0.0197490036402924	0.467431542463099
Trpc5	74.2396653356634	-0.58687508296412	0.250797581897946	-2.34003485409572	0.0192819403373172	0.467431542463099
Stra6	37.3564847919901	-1.54441179944653	0.6612564067714	-2.33557177462696	0.0195135710749878	0.467431542463099
Ddit3	619.802031264175	0.345200133145034	0.147971328199336	2.33288527815339	0.019654167250239	0.467431542463099
Ethe1	352.776977789334	0.354704543117059	0.152146456874233	2.33133620331537	0.0197356386463473	0.467431542463099
Cd276	370.366339299818	-0.356517631618163	0.152600945310751	-2.33627407020424	0.0194769620368029	0.467431542463099
Exoc1l	732.804122269804	0.481184088558166	0.206700391711754	2.32793022099921	0.0199158092148413	0.467568173952829
Rabgap1	2663.86580744111	0.103508952702099	0.044457390527587	2.32827324037089	0.0198975992901605	0.467568173952829
Crtc3	102.67841149492	-0.591308022250784	0.253956600336363	-2.32838217816588	0.0198918191338837	0.467568173952829
Klhl21	582.107243028824	-0.302085813680855	0.129801545117839	-2.32728981312672	0.0199498455896898	0.467633136040456
Slc22a12	19.8502958329574	-0.904772861778503	0.388975650456575	-2.32603984521008	0.0200164251404194	0.468190066616676
Paip1	1639.18223738017	0.208400225213158	0.089608723216228	2.32566894977717	0.0200362181634686	0.468190066616676
Tektip1	225.269800956837	-0.325004972797286	0.139827768842406	-2.32432352663501	0.0201081607989619	0.469138135333035
Tlcd3a	197.039676832477	0.3283273628215	0.141299158768189	2.32363282049077	0.0201451818216098	0.469269772807126
Nup214	738.636464181345	-0.398668180186278	0.171933484448066	-2.31873495419503	0.0204094120111283	0.469351462666956
Itgb5	1469.09345274116	-0.174283320058671	0.0751572385849605	-2.31891595992653	0.0203995935775161	0.469351462666956
Kcng1	328.965307386219	-0.57000262449023	0.245920258650344	-2.3178351698982	0.0204582809034338	0.469351462666956
Thsd7a	990.349955764688	-0.44498895855747	0.191880188381563	-2.31909798666962	0.0203897239156055	0.469351462666956
Adgrf5	804.698551501612	-0.472936754633766	0.203628750319479	-2.32254410976722	0.0202036561781739	0.469351462666956
Tmem106b	1933.44945171769	0.170344870201971	0.0734220673224286	2.32007727940855	0.0203366971899097	0.469351462666956
Olfm2	335.146891905473	-0.353109348528917	0.152300479139618	-2.31850451504628	0.0204219178638317	0.469351462666956
Ikbkg	196.509856231572	-0.276937742903325	0.119485236242328	-2.3177570017242	0.0204625311707693	0.469351462666956
Ilrun	3244.94196097196	-0.177112708183928	0.0762820628988781	-2.32181329991973	0.0202429907993036	0.469351462666956
Rrad	16.2182880549101	-0.888900364961629	0.383408013568191	-2.31841884755894	0.0204265687126331	0.469351462666956
Krt28	200.145886940332	0.455556339990925	0.196605989586422	2.31710305952137	0.0204981183957458	0.469447719155249
Popdc1	108.431618957177	0.367461931992897	0.159009630246437	2.31094136514496	0.020836093831113	0.470155989812425
LOC134484035	189.408038465303	0.772265386770446	0.333589933352734	2.31501406235141	0.020612162496107	0.470155989812425
Pdcd2l	204.468480612383	0.342274851709724	0.148022186884224	2.31232127368471	0.0207599851895381	0.470155989812425
Ccny	907.787729801521	0.158392009804705	0.0684695035630136	2.31332201290075	0.0207049412881479	0.470155989812425
Htr3b	2435.126138964	0.253429147755119	0.109671194449963	2.3108086770291	0.0208434250247835	0.470155989812425
Pacc1	349.025573256587	0.400157835989879	0.173162431729378	2.31088136146791	0.0208394088351056	0.470155989812425
Aspg	42.3335434198525	-0.743198823957112	0.321081191077667	-2.31467567895417	0.0206306877494077	0.470155989812425
Cst12	183.973794007875	1.00031310131275	0.432024353677379	2.3154090569157	0.0205905563374667	0.470155989812425
Smim41	54.0912419980737	0.651797398227809	0.281672832425493	2.3140229485931	0.0206664633628413	0.470155989812425
Serp1	2218.00536998298	0.245716940987324	0.106294962827624	2.31165178904853	0.0207968801911633	0.470155989812425
Polr3b	942.790694011125	-0.126735564798948	0.0549031809401433	-2.30834648610102	0.020979872847891	0.470768161343178
Sap30	73.4404672900443	0.36799975829078	0.159463788243963	2.30773244724237	0.0210140222076971	0.470768161343178
Tenm4	370.58662501674	-0.594426147430566	0.257671214173488	-2.30691716704662	0.0210594383108383	0.470768161343178
Unk	200.844240922173	-0.446251642407137	0.193398567838171	-2.30741958120674	0.0210314406619253	0.470768161343178
Tmem254	537.563456956754	0.348123596455697	0.150796904509576	2.30855930092113	0.0209680485841069	0.470768161343178
Sytl1	16.0838310575401	-1.14519583108428	0.496142924480385	-2.30819744589457	0.0209881571716759	0.470768161343178
Uvrag	762.013963407869	-0.220652429207848	0.0956996346898893	-2.30567681812854	0.0211286973745047	0.471611446620475
Clul1	1.97074307004068	-3.86942298328487	1.6836274861208	-2.29826551014578	0.0215466821813902	0.473400938507406
Selenop	2114.28803517955	0.298450623470843	0.129791412538591	2.29946355951789	0.0214786303379118	0.473400938507406
Cand2	157.554034897517	-0.450890437281206	0.197094483165619	-2.28768674819945	0.0221557699743033	0.473400938507406
Nat8l	5570.3770722847	-0.407170322924149	0.177912564788083	-2.28859790430845	0.0221027257819612	0.473400938507406
Igsf8	486.309975530847	-0.318873923436811	0.139489097832123	-2.28601323252215	0.0222534844380279	0.473400938507406
Gfra2	1558.90926978576	0.287959656450379	0.125820840668736	2.28864832661965	0.0220997936067952	0.473400938507406
Mgat2	660.045065976217	-0.202044822899824	0.088236729455014	-2.28980407759598	0.022032676685745	0.473400938507406
Hmg20a	1184.04712342685	0.122347342111818	0.0533297186112732	2.29416815422602	0.0217808417764215	0.473400938507406
Adgrb2	392.35529059745	-0.414299335372241	0.181039250314993	-2.2884503479295	0.0221113084742101	0.473400938507406
Zfp523	407.056342000993	-0.278765135068152	0.121020404581671	-2.30345565305087	0.0212532195620704	0.473400938507406
Polr1h	210.432582069255	0.385869524156569	0.168709535112929	2.28718266515452	0.0221851633975348	0.473400938507406
Clpb	748.10365639005	-0.157899785966891	0.0690320126933848	-2.28734147834027	0.0221758992361764	0.473400938507406
Dnajc3	549.186926875606	0.237088675817046	0.103690134356514	2.28651141488419	0.022224357100023	0.473400938507406
Mx1	233.563284564763	-0.911471702767424	0.398513604457371	-2.2871783863151	0.0221854130446436	0.473400938507406
Mib2	746.386560650106	-0.184118718312338	0.0804492749925479	-2.2886311695089	0.0221007912948796	0.473400938507406
Txnip	3178.00190921386	-0.417252115520948	0.182203568626573	-2.29003261937261	0.0220194257965564	0.473400938507406
Slc35f3	160.154537505258	0.313668540139528	0.136349701263638	2.30047104784657	0.0214215477152255	0.473400938507406
Ap3s1	1458.87638055009	0.247311917136536	0.108079534102329	2.2882400372154	0.0221235463146043	0.473400938507406
Tmem183a	1364.87654557365	0.128227010895918	0.056028334600244	2.28861007222155	0.0221020181584189	0.473400938507406
Tnks1bp1	2317.27307369029	-0.334767460992048	0.145677503949521	-2.29800382293788	0.0215615715451189	0.473400938507406
Cpt1b	115.811506231998	-0.692357539187133	0.302471405331416	-2.289001627868	0.022079257803419	0.473400938507406
Pigl	133.547914295757	0.315410121551399	0.137662276763481	2.29118774559649	0.0219525574117764	0.473400938507406
Pitpnm1	1284.49944901778	-0.277139832828433	0.120994454674332	-2.29051681396788	0.0219913750167503	0.473400938507406
Ehmt2	1174.93521375239	-0.299890265473801	0.130571077763323	-2.29675875094936	0.0216325358614783	0.473400938507406
Lmod2	22.2855208722843	-7.35994232445763	3.21845064889669	-2.28679670044985	0.0222076921796218	0.473400938507406
Cd44	3426.97608668972	0.18328746534111	0.080038962597178	2.28997802312311	0.0220225906655175	0.473400938507406
Kcns1	1759.74078750254	-0.271720065298281	0.118037860964874	-2.30197381651248	0.0213366488121209	0.473400938507406
Mpv17l	154.716840993129	0.295575315329934	0.129268567474161	2.28652116369291	0.0222237874451731	0.473400938507406
Lbp	46.5659224554229	-1.05427481382771	0.460613528837298	-2.28884899774647	0.022088127464587	0.473400938507406
Hspd1	7193.12862528698	0.150190722437916	0.0655711470463517	2.29050015446195	0.0219923396329945	0.473400938507406
Greb1	171.42318055642	-0.516791059817964	0.225340315913479	-2.29338038212563	0.0218261150737712	0.473400938507406
Cherp	559.722673588335	-0.315902415824518	0.13716953267906	-2.30300715949543	0.0212784402735301	0.473400938507406
Gpc1	2706.22481108805	-0.30181451650864	0.131168777836353	-2.30096309111903	0.0213937174017744	0.473400938507406
Gstt3	692.852093795651	0.351746373160344	0.153964509887469	2.28459385489182	0.0223366535995546	0.474495247984857
Klhl4	75.0643563520141	-0.439392722016969	0.192405942326582	-2.28367542448955	0.0223906134034999	0.474704443057022
Bcap29	1592.15563191077	0.288854416333758	0.126504872916141	2.28334616426386	0.0224099857437819	0.474704443057022
Myh11	483.046037923696	-0.677787713987851	0.29753846071759	-2.27798353313112	0.0227275587149027	0.475259046105991
LOC120096019	136.251922222537	0.533036804695266	0.234034475515947	2.27759950118522	0.0227504502527707	0.475259046105991
Mafa	79.5648916442721	-0.530959837226006	0.233023245621188	-2.27857025942019	0.0226926235356612	0.475259046105991
Prickle2	1136.70492320157	-0.233787357085519	0.102673044126264	-2.27700813855304	0.0227857396227346	0.475259046105991
Pcnx1	3119.31545070532	-0.310697469476875	0.136375438908873	-2.2782509223269	0.0227116318887441	0.475259046105991
Ptger2	99.7640818853346	0.527304173926894	0.231274660346735	2.27999112888694	0.0226082146207766	0.475259046105991
Timp3	4062.08391367698	-0.240702169205769	0.105669727979212	-2.27787251665039	0.0227341741744892	0.475259046105991
Ldb1	1016.74143666397	-0.181186929572013	0.0794130532119724	-2.2815761671873	0.0225143751173214	0.475259046105991
Kmt2b	669.726288903482	-0.421624115669853	0.185143136650146	-2.2772873102316	0.0227690742228072	0.475259046105991
Myo18a	4364.47501107218	-0.304839235589374	0.133599279713907	-2.28174310701499	0.0225045114628429	0.475259046105991
Slc47a2	45.3214008221977	0.551508729557781	0.242144635181979	2.27760044794429	0.0227503937933325	0.475259046105991
Pgrmc1	3829.31533585969	0.167049327121418	0.0734732226037139	2.27360827797656	0.0229895493075166	0.476849805678101
Rasgrp1	550.614611856405	0.310334372549439	0.13648655050347	2.27373592053342	0.0229818690730535	0.476849805678101
Gpx7	288.304938132342	0.412542780047666	0.181370475600996	2.27458619535869	0.0229307650033821	0.476849805678101
Gadd45g	251.380403225255	-0.462458219147933	0.203358856717169	-2.27409922839564	0.0229600210883795	0.476849805678101
Mfsd4b2	6.90248622087369	1.07916018563458	0.475406619123449	2.26997299201329	0.0232092217744233	0.477246784009827
Snora60	25.318267512714	-0.623903621771199	0.274942674346966	-2.26921347605668	0.0232553471550465	0.477246784009827
Rims3	641.084884786079	-0.424634399693908	0.186971209602126	-2.27112185131352	0.0231396025393534	0.477246784009827
B3galnt1	849.019130128531	0.275792184694832	0.121482545755907	2.27022065580498	0.0231941983439986	0.477246784009827
Mroh2a	74.4644257103038	-0.497753078844791	0.219008775016974	-2.27275404287437	0.0230410059176678	0.477246784009827
Lrrc78	3.40475578948759	-2.6112876312013	1.15081775641494	-2.26907137697983	0.0232639856598572	0.477246784009827
Ncbp1	1302.19629091073	0.140777167129298	0.0620004259878994	2.27058386916202	0.0231721808817851	0.477246784009827
Fancd2	90.4585581983454	-0.463721899221742	0.204087876809379	-2.27216778610944	0.023076378155204	0.477246784009827
Kcnh5	59.793937029243	-0.642175920770975	0.283097528962402	-2.26839111992483	0.0233053785337269	0.477441008180666
Mbd3	608.13520052956	-0.179363866543414	0.0790957932581967	-2.26767896439077	0.0233487808839815	0.477675811381592
Ddx28	261.72514527274	0.295596765062146	0.13051667824686	2.26481986082309	0.0235237361420028	0.480269126643915
Slc44a2	3918.86000734715	-0.141844696750219	0.0626367925793309	-2.26455875068266	0.023539770633901	0.480269126643915
Tmeff1	579.899465241123	0.293503186820504	0.129815041662537	2.26093357951142	0.0237633703754419	0.480894727963103
Map7d1	2625.41574630302	-0.393843682806101	0.174152782341233	-2.2614837242991	0.0237293194262229	0.480894727963103
Sbno2	730.468439605632	-0.315917094970105	0.139625842110996	-2.26259759793582	0.0236605063446552	0.480894727963103
Carmil1	837.742903170242	-0.234740126560291	0.103816037817659	-2.26111621571019	0.0237520614978078	0.480894727963103
Rap2c	1924.20192773137	0.127836256511837	0.0565164579474214	2.26192973081869	0.0237017451424628	0.480894727963103
Eya1	25.2652986381353	-1.25018786805012	0.552881069644548	-2.26122386294375	0.0237453981422117	0.480894727963103
Rnf223	20.9629850951673	0.637291124976997	0.282272971182498	2.25771217948094	0.0239636094091284	0.48283275699315
Gucd1	455.667590404544	0.208703484620491	0.0924155616150191	2.25831538512853	0.0239260037793131	0.48283275699315
Wipf2	261.223891878112	-0.408122837585294	0.180792425748412	-2.25741114925484	0.0239823956927178	0.48283275699315
Ssbp2	749.444163211418	0.223176000931161	0.0988678204412041	2.2573168897142	0.0239882807386099	0.48283275699315
Cbx7	673.961469450845	-0.213281219850483	0.0945740958906982	-2.25517587920669	0.0241222913185078	0.484663751100476
Eif3j	2301.67566102713	0.101712356123222	0.0451086786562008	2.25482898531413	0.0241440651668241	0.484663751100476
LOC100360087	892.793425022117	0.455060702373756	0.201954746251067	2.25328055329797	0.0242414651169831	0.485443450734974
Tspan7	7941.2341014439	0.224621116872259	0.099690729135439	2.25317959674155	0.0242478273285874	0.485443450734974
Matcap1	1499.60131794906	0.173289013426665	0.0769477648017943	2.25203440116851	0.024320098147149	0.486239395441996
Msrb3	328.124689629676	-0.400700921832235	0.17798502635524	-2.25131815882353	0.0243653934926891	0.486494605718512
Lnx2	312.353137649571	-0.230117400156585	0.102249427101298	-2.25054953049867	0.0244140830554904	0.486816816126479
Kank3	217.754674841995	-0.287953365856464	0.128042597709229	-2.24888725321221	0.0245196701860489	0.486981128525002
Meiob	1.9408733236526	-3.83804619465872	1.70594703085985	-2.24980384808562	0.0244613996450552	0.486981128525002
Plaur	190.055953390983	0.328723851056238	0.14617212903192	2.24888187121126	0.0245200126900252	0.486981128525002
Ddo	5.37175788446723	-2.03497955315799	0.90510444050553	-2.24833672456782	0.0245547266405754	0.487023789005046
Flnc	397.38422052371	-1.20619028499192	0.536807749953593	-2.24696883585641	0.0246420188479824	0.487251762943417
Igfbp4	1661.5708412806	-0.296709910834748	0.13227824380952	-2.24307416162864	0.0248920325569221	0.487251762943417
Golga5	883.356266287745	0.16095477917398	0.0716672147196739	2.24586346495471	0.0247127546832487	0.487251762943417
Hdac5	706.745014703405	-0.19828716739502	0.0883597443206982	-2.24408942012489	0.0248266485471562	0.487251762943417
Fech	1544.55903885365	0.400784525305836	0.17844951328128	2.24592669341777	0.0247087037760354	0.487251762943417
Pibf1	436.989893184815	0.202077733755269	0.0899104600236346	2.24754420900693	0.0246052685419821	0.487251762943417
Ldlrap1	17.6788543913577	-1.10744512242323	0.493203637556635	-2.24541150570096	0.0247417274657027	0.487251762943417
Cdh15	708.117124832446	-0.310142668158526	0.138218015895731	-2.24386572292059	0.0248410421571246	0.487251762943417
Zfp870	174.973093345958	0.333585913579204	0.148651943673498	2.24407367529549	0.0248276613987075	0.487251762943417
Pelp1	854.001732657606	-0.269602521739837	0.120185376228979	-2.24322234700323	0.0248824799353533	0.487251762943417
Ltbp3	1853.28343447565	-0.346594047663585	0.154759542113354	-2.23956495948871	0.0251191796978984	0.489306422423964
Osbp2	650.926502219273	-0.250155804281132	0.111732315491143	-2.23888499205909	0.0251634002375003	0.489306422423964
Gpsm3	225.368831966437	-0.474490164220626	0.211888098124332	-2.2393431647218	0.0251335963493354	0.489306422423964
Sez6l	346.714762558243	-0.511108512962787	0.228298899388632	-2.23876906253819	0.0251709462392134	0.489306422423964
Fras1	248.240836221387	-0.36132433951856	0.161418958155138	-2.23842566974875	0.02519330961327	0.489306422423964
Atp6ap1	5691.78950846563	0.145917002174533	0.0651511005062815	2.23967056643141	0.0251123177668123	0.489306422423964
Serpini1	1839.53534199197	0.155724794592218	0.0696159246271031	2.23691339914476	0.0252920006439878	0.4899506083301
Galnt5	1175.812936814	0.228554138179879	0.102169606424846	2.2370071313527	0.0252858739523774	0.4899506083301
Naa35	1126.55414742452	0.218605264683907	0.0977811635420927	2.23565824709994	0.0253741660008709	0.490396901650254
Zfp449	327.624909563396	0.25222131444743	0.112822442625672	2.23555977496661	0.0253806219911265	0.490396901650254
Cdk18	61.4793593687988	-0.531167008133969	0.237706802313144	-2.23454694171618	0.0254471074953216	0.491047087216173
Spns2	326.355319578453	-0.321119757385295	0.143770481657863	-2.23355833327093	0.0255121480868349	0.491667750822958
Itga7	5052.10069887304	-0.233139279978222	0.104409610457447	-2.23292931519211	0.0255536060393956	0.491832919329679
Pgghg	113.375884593851	-0.424065897241917	0.190107053550563	-2.23066892743739	0.0257030673378851	0.492083921863223
Cacna1d	323.830376813	-0.350805668142481	0.15740576530413	-2.22867102399124	0.025835801565499	0.492083921863223
Cav3	34.0403384442203	-1.46737029911531	0.657426805369565	-2.23199037083747	0.0256155993530896	0.492083921863223
Slco5a1	609.158233465948	-0.466719058048218	0.209764537456406	-2.22496644908443	0.0260834905500324	0.492083921863223
Evi5l	800.668121815633	-0.230374696935419	0.103466956987279	-2.22655332333532	0.025977141457679	0.492083921863223
Acvr2b	26.9787923347321	-0.782512433689362	0.351951087955076	-2.22335563227253	0.0261918289403628	0.492083921863223
Lrrn2	1001.35697970504	-0.347023196199325	0.15562281673796	-2.2298992106257	0.0257541348181889	0.492083921863223
Rex2l4	11.8938992001445	-2.64908196603608	1.18753031796362	-2.2307489130709	0.025697765653692	0.492083921863223
Dclk2	1719.16133525785	-0.213719382994991	0.096047771241528	-2.22513630698997	0.0260720890597609	0.492083921863223
Cntnap5c	95.2694466079308	-0.407576144614648	0.182918833719892	-2.22818031542219	0.0258684931800837	0.492083921863223
Acot11	100.882900653018	-0.505018387547712	0.226346128911327	-2.23117748899323	0.0256693744837416	0.492083921863223
Chpf2	1264.45824922749	-0.205009335185734	0.0920831524056571	-2.22635009586335	0.0259907403854581	0.492083921863223
Reg3a	43.9404583924764	-1.14207731949456	0.513202697656568	-2.22539227620901	0.0260549155979634	0.492083921863223
Stim2	2069.80402563323	-0.132688943132585	0.0596527895779844	-2.2243543691971	0.0261246113695089	0.492083921863223
Vgf	669.376119466324	-0.527474054122505	0.23703576458512	-2.22529311155105	0.0260615675827658	0.492083921863223
Hsd17b11	2202.96356286621	0.308680722382525	0.138795756673234	2.22399250367033	0.026148948607403	0.492083921863223
Per1	1064.4448961638	-0.429949659649569	0.193076456776431	-2.22683628458865	0.0259582174046529	0.492083921863223
Cchcr1	425.513502832382	-0.185863121236378	0.0835794971517769	-2.22378845973263	0.0261626802049631	0.492083921863223
Dchs1	106.529683867408	-0.619863098400773	0.278049815022365	-2.22932390136967	0.025792361455698	0.492083921863223
Trappc6b	1452.40900902055	0.187731263178262	0.0845829044643727	2.21949416808377	0.0264531235419355	0.495126986945739
Slc9a1	1176.57412312575	-0.378989628239444	0.170749822049035	-2.21956089729105	0.0264485891084231	0.495126986945739
Psat1	728.910689869901	0.215255366070322	0.0969458198477455	2.22036768999822	0.0263938184408054	0.495126986945739
Tnk2	2177.29837956797	-0.345394819711292	0.156767283759064	-2.20323278830378	0.0275783454292233	0.4955729599882
Rere	1782.75685559969	-0.328976419819902	0.149280454422837	-2.20374744364105	0.0275421105643666	0.4955729599882
Zfp667	130.993967373579	0.32378517862409	0.146782286113701	2.20588728515427	0.027391892706695	0.4955729599882
Sapcd1	402.785940817362	-0.305102994509167	0.137837380664129	-2.21349965473167	0.0268632170143827	0.4955729599882
Ctsb	46292.7007219676	0.219201960711569	0.0995143212999651	2.20271773799101	0.0276146492603186	0.4955729599882
Dennd1b	502.42424251975	-0.409911990377773	0.184939847080501	-2.21646117290962	0.0266599341821056	0.4955729599882
Pim2	329.814492833306	-0.21857880790025	0.0989703103586218	-2.20852907410539	0.0272074133814738	0.4955729599882
Dab2ip	1636.01590115225	-0.312320796712797	0.141892773712029	-2.20110431660637	0.0277286397778638	0.4955729599882
Bdh1	339.866670204862	0.186475083083936	0.0846027448015427	2.20412568790008	0.0275155060569756	0.4955729599882
Rnf19b	980.731244078882	-0.22365418747468	0.101374938059461	-2.20620788289406	0.0273694475942362	0.4955729599882
Asap2	256.07510498556	-0.530676896356997	0.240027628332374	-2.21089922041038	0.0270428166856301	0.4955729599882
Pdlim1	1272.66325249196	0.25678628971314	0.116028781186554	2.21312580453872	0.0268889735193172	0.4955729599882
Chst1	169.933454803575	-0.371763144861253	0.168479463734839	-2.20657839608483	0.0273435276589913	0.4955729599882
Otop3	1.39133948036685	4.91517099299424	2.2169201837351	2.21711680422932	0.0266151107685975	0.4955729599882
Rasl10b	550.198773920918	-0.322024307500971	0.145538698953207	-2.21263698120943	0.0269226832921751	0.4955729599882
Ces2e	13.4194611450671	-1.15832275955313	0.523738276222492	-2.21164427375374	0.0269912537462567	0.4955729599882
Cd83	284.747286233808	0.395357600684161	0.17960695140442	2.20123774493525	0.0277191975102163	0.4955729599882
Slc35f4	87.2333993469861	0.519751962774582	0.236344431557001	2.19912929342374	0.0278687301471131	0.4955729599882
Kdm8	406.397829397445	0.244006380742277	0.110733272865884	2.20355069824233	0.0275559577850563	0.4955729599882
Faim2	769.592536280018	-0.216627155347249	0.0977144176042951	-2.21694157994682	0.0266270839133041	0.4955729599882
Otop1	27.430676402644	-1.0674441522329	0.484069495851959	-2.20514649524487	0.0274438163074121	0.4955729599882
C2cd2	561.432751280799	-0.315349759533196	0.143208657455437	-2.20202999690382	0.027663189631033	0.4955729599882
Lmtk3	174.132751597854	-0.427983473879942	0.194050032099445	-2.20553157992065	0.0274168142845758	0.4955729599882
Jun	2304.13489131191	-0.391358494424254	0.177568549298575	-2.20398542405277	0.027525369186125	0.4955729599882
Zfp239l1	148.088397222247	0.286547455019137	0.129815367796995	2.20734617081115	0.0272898839690361	0.4955729599882
Acat2	1585.27061104922	0.232191024476206	0.105040392412389	2.21049273659054	0.0270709840620591	0.4955729599882
Thy1	31991.1676647129	0.2279433437908	0.103286892594817	2.20689516418115	0.0273213843581874	0.4955729599882
Syap1	1108.61183257651	0.221380762929334	0.100607479814905	2.20044039803626	0.0277756642777534	0.4955729599882
Gramd1a	1568.90902970281	-0.127428025100611	0.057809201896455	-2.20428618490278	0.0275042239049076	0.4955729599882
Zfp322a	434.525662784049	0.208340122651657	0.0941162811462701	2.21364592942073	0.0268531451817061	0.4955729599882
Lipa	4227.16486846144	0.199644367384823	0.0907656971343805	2.19955747256857	0.0278383072752571	0.4955729599882
Usp35	958.690026668732	-0.254068007357763	0.115452499550855	-2.20062803617215	0.0277623671436436	0.4955729599882
Rfx7	833.426610762029	-0.230285019059431	0.103796618496279	-2.21861773914808	0.0265127416726261	0.4955729599882
Ntrk3	294.26727587189	-0.285541163125974	0.129145452940228	-2.21100438788294	0.0270355332056639	0.4955729599882
Atp9b	3268.78898897543	-0.110028016176868	0.0498324961030373	-2.20795715208337	0.0272472601987266	0.4955729599882
Ssbl1	151.865510856874	0.284815867260038	0.12932983804948	2.20224405717628	0.027648073498788	0.4955729599882
Aebp2	157.940597925332	-0.31100500478329	0.140980472493874	-2.20601477127836	0.027382965476229	0.4955729599882
Septin5	4904.62928674203	-0.220943804002279	0.0999327076386323	-2.21092582421799	0.0270409740519323	0.4955729599882
Rbm15	109.912108523504	0.378755413800183	0.171577397892482	2.20749013828458	0.0272798352155929	0.4955729599882
Polr3g	4642.1026066158	0.16033572216383	0.0725683959408472	2.20944283093325	0.0271438546873114	0.4955729599882
Ctdp1	459.922953992078	-0.220726574311407	0.100336915612609	-2.19985409122612	0.0278172487973404	0.4955729599882
Eps8l2	67.8179650305107	0.468489378588641	0.211224023454033	2.21797393557648	0.0265566096307617	0.4955729599882
Rbfox3	1276.67060493509	-0.416123413896372	0.189269873590901	-2.19857183819865	0.0279083812585148	0.495688648124808
Vcan	139.180223457939	-0.602866958779326	0.274355524784193	-2.19739317899116	0.0279923780096939	0.496590762912185
2700097O09Rikl	60.6054628642324	0.523491605415142	0.238310305193488	2.19668052118061	0.0280432709717575	0.496642592975514
Wdr45b	779.704043287551	0.179267553026272	0.0816179739657281	2.1964224828902	0.0280617178912945	0.496642592975514
Fmn1	460.531753588937	-0.546002735879168	0.248710001186448	-2.19533888172777	0.0281392977648255	0.497073819387537
Ybx2	19.866485455448	0.672134738519122	0.30619025672455	2.19515390760385	0.0281525593461213	0.497073819387537
Ripor2	204.355933014557	0.360260575245844	0.164291953206545	2.1928071838852	0.0283212741396394	0.499430892670382
Csgalnact1	961.571944443302	-0.216291799146924	0.0986566419560887	-2.19236936164109	0.0283528470663426	0.499430892670382
Sema4f	1136.74280478467	-0.280790766404843	0.128166714843413	-2.19082440201341	0.0284645020526455	0.500807797879192
Sptbn2	3632.68312822094	-0.354396383565858	0.161860175189523	-2.18952180887543	0.0285589351933226	0.501487864312362
Efs	180.205745946591	-0.318423377377945	0.145471546349448	-2.18890487774864	0.0286037544806717	0.501487864312362
Mfsd12	572.158464986363	-0.284520779114414	0.129978253133308	-2.18898755950046	0.0285977442399759	0.501487864312362
Jpt2	309.974789612829	-0.428406220651935	0.195823978605855	-2.18771073747925	0.0286906794311018	0.502422846477902
Plk3	247.482624999642	-0.305971521448841	0.139977161475806	-2.18586745311109	0.0288253040293494	0.504189966969498
Slc25a33	771.90414218106	0.277743885128182	0.127258655018304	2.18251469880955	0.0290715676404115	0.504292783486331
Ciart	36.9657730672187	-1.10769958916249	0.507501600639558	-2.18265240497085	0.0290614174210321	0.504292783486331
Spaca9	3.42348927902531	2.4570338850719	1.12481328802808	2.18439265540627	0.0289334074559457	0.504292783486331
Minar2	1061.39874966002	0.197006377005742	0.0903236281326398	2.1811167363255	0.0291747832531496	0.504292783486331
Ccdc60	5.27782271874711	-2.86785290728368	1.31468584044918	-2.18139788156829	0.0291540001906962	0.504292783486331
Chd6	2951.92133691853	-0.182362557161314	0.0836003746875595	-2.18136052431415	0.0291567610118293	0.504292783486331
Msmp	58.9248634136716	-0.446440822770296	0.204537132362235	-2.18268838334768	0.0290587659840856	0.504292783486331
Lrrc39	73.1364259856365	-0.829282044145985	0.379606816639606	-2.18458154014999	0.0289195426494834	0.504292783486331
Sri	1352.64201592041	0.178366085982836	0.0817315028492145	2.1823419338306	0.029084306334522	0.504292783486331
Dok5	246.348447911	0.469341549767045	0.21522050804276	2.18074733693035	0.029202109695698	0.504292783486331
Tmt1b	4.39501628807215	2.59233571238884	1.18727193280814	2.18343889108659	0.0290035045496908	0.504292783486331
Zbtb37	10.0140306751264	-1.37837229480641	0.632226847648706	-2.18018627322244	0.0292436566997051	0.50442778078903
Kcnj1	7.78368548452042	1.48872131873041	0.683611950105079	2.17772863464657	0.0294262457565901	0.504666863864455
Erp29	1085.69953371744	0.286053383675519	0.131351104784121	2.1777767621038	0.0294226607579642	0.504666863864455
Lsm10	300.60450234778	0.241378880126559	0.110815351439357	2.17820795576913	0.0293905580416394	0.504666863864455
Hkdc1	31.9643036912513	0.512642035387246	0.235290368828993	2.1787633634925	0.0293492518960872	0.504666863864455
Tinagl1	204.536804219585	-0.456254360368065	0.209424447326885	-2.17861078871995	0.0293605940333402	0.504666863864455
Prag1	132.875171178297	-0.554464655342428	0.254677973183652	-2.17712057470552	0.0294715723184342	0.5047322644451
Sema4b	579.87311091548	-0.183976800988315	0.0845181644891141	-2.17677231989594	0.0294975592861931	0.5047322644451
Itga8	161.318365716395	-0.5402560412749	0.248440978312183	-2.17458506622057	0.0296612244260369	0.506952698618722
Dr1	524.634161353441	0.183289693147072	0.0844460798730933	2.17049380412355	0.0299694574985325	0.507251925321824
Notch3	292.442799633021	-0.587348214315471	0.270567962737053	-2.17079734190953	0.0299464949706855	0.507251925321824
Idh1	5583.61020301617	0.230835565738074	0.106378623332434	2.1699431568757	0.0300111524047494	0.507251925321824
Gpr20	2.0346465795179	-3.14301918415064	1.44762272717933	-2.17115904934345	0.0299191516797128	0.507251925321824
Dnajb11	883.731736400249	0.151257457744832	0.0697085915966501	2.16985387712382	0.0300179173460257	0.507251925321824
Zfp706	3577.41270261463	0.178172318883087	0.0820443697968088	2.17165808359975	0.0298814623942842	0.507251925321824
Cdc42bpg	98.7761488510806	-0.491568019962408	0.226331291886138	-2.17189596659795	0.0298635107829044	0.507251925321824
Chrnb4	487.09267918948	0.347760499289915	0.160211292174904	2.17063662972184	0.0299586509071235	0.507251925321824
Elk3	204.522186227496	-0.470968728746931	0.216855329077796	-2.17181072169074	0.0298699426415137	0.507251925321824
Agpat3	4246.12931199396	-0.240157264894662	0.110557539486645	-2.17223778685552	0.0298377318799312	0.507251925321824
Xrcc1	529.954822121252	-0.190463851841226	0.087799562467746	-2.16930297245154	0.0300596897199115	0.507384491829883
Med13l	997.49442425331	-0.290724074658337	0.134265758027578	-2.16528829784451	0.0303656139704214	0.508158974646984
Syce3	38.4028086143134	0.720387026669364	0.332558489005344	2.16619647516437	0.0302961763794477	0.508158974646984
Tmem212	2.62593830902187	-4.26972684160928	1.97155692346781	-2.16566247252916	0.0303369887086528	0.508158974646984
Tcf3	349.399112173172	-0.267121161904035	0.123384000402267	-2.1649578635248	0.0303909122804531	0.508158974646984
Rpia	196.280731324348	0.303663488602319	0.140271305719291	2.16482969945405	0.0304007294942351	0.508158974646984
Oasl2	176.475761493823	-0.796324199879434	0.36767746869672	-2.16582267796313	0.0303247396982029	0.508158974646984
Vwc2l	337.94984383088	-0.352175607491915	0.16261240006064	-2.16573648356819	0.0303313294336551	0.508158974646984
Eng	412.355821982084	-0.339319560070551	0.156736913164605	-2.16489883091035	0.0303954337693972	0.508158974646984
Scube1	277.139701256086	-0.913366004474183	0.421938358458332	-2.16469061455189	0.0304113863128754	0.508158974646984
Pim1	106.347108640571	0.46765526152292	0.216096218021364	2.16410664566414	0.0304561656000075	0.508339237218876
Fanca	119.672102598589	-0.353998902032305	0.163637175816646	-2.16331588629321	0.0305168920428465	0.508674775127017
Rnf44	1163.49305823402	-0.287268261474209	0.133022461167628	-2.15954703403217	0.030807752503652	0.508674775127017
Mapkapk2	644.868278513435	-0.29555403496061	0.136873541609526	-2.15932189293216	0.0308252028129069	0.508674775127017
Nog	120.510820049424	-0.548685774420809	0.253877793360134	-2.16122003881797	0.0306783461962396	0.508674775127017
Pja1	6426.67346186002	0.219203044361734	0.101571261374753	2.15812072622562	0.0309184467128358	0.508674775127017
Lilrb3	7.8194381753336	-2.14726150645638	0.994132751825721	-2.15993437748927	0.0307777500100672	0.508674775127017
Adrm1	1400.60688511403	-0.135070388818463	0.0625219686903686	-2.16036685420736	0.0307442812714257	0.508674775127017
Dennd1a	280.854674303219	-0.382986322417542	0.177256464680106	-2.16063387650609	0.0307236324155022	0.508674775127017
Phactr2	794.066098945263	-0.322363455030494	0.14936049709802	-2.15829125701783	0.030905194056897	0.508674775127017
Arhgef40	2345.12382417798	-0.206705537579169	0.0956521230025314	-2.16101358851908	0.0306942897630452	0.508674775127017
Hpcal1	1468.35091522558	0.172767270129478	0.0800488210613318	2.15827376142252	0.0309065534877278	0.508674775127017
Cc2d1b	1736.15116794114	-0.115036788201455	0.0532364419822019	-2.16086545077363	0.0307057344019259	0.508674775127017
Ppp1r27	14.1516379366762	-6.70497772634348	3.10342226086486	-2.16051093365391	0.0307331381164826	0.508674775127017
Tmem37	16.211016989237	-0.887062959970445	0.411700371612645	-2.15463240049016	0.0311906115017852	0.509368115858343
Grik5	520.645695571209	-0.31854246533471	0.147808638694261	-2.15510046062739	0.0311539736905914	0.509368115858343
Alpl	387.824714556488	-0.242571758061823	0.112587107831658	-2.15452517373943	0.0311990099716644	0.509368115858343
Oxnad1	495.321667162831	0.2462791185984	0.114225314739636	2.15608176838703	0.0310772808471719	0.509368115858343
Trim24	308.693239100523	-0.204644754286225	0.0948997293431785	-2.15643137975857	0.0310499965967016	0.509368115858343
Lcp1	4888.86005614275	-0.141653758651848	0.0657095540955966	-2.15575589579813	0.0311027310097623	0.509368115858343
Rasip1	205.327446160116	-0.337518104740251	0.156487760206847	-2.15683389099643	0.0310186094167846	0.509368115858343
Aldh3a2	2842.47056880523	0.108685266400732	0.0505501088640527	2.15005009569862	0.0315512524216435	0.50967290033704
Dbp	324.964072976525	-0.76312501668763	0.354840446319441	-2.15061452154932	0.0315066381768632	0.50967290033704
Itih5	1240.93044469941	-0.159147558506324	0.0740680065275597	-2.14866804126971	0.0316607237989375	0.50967290033704
Col17a1	5.05804183419594	-3.2401482630388	1.50449120711176	-2.15365051501967	0.0312675895856573	0.50967290033704
Trpc3	391.796766017493	0.329573705074831	0.153288135350544	2.15002749117636	0.0315530402921082	0.50967290033704
Prep	1595.4096856233	0.210934811701788	0.0980331498466528	2.15166820643569	0.0314234959310128	0.50967290033704
Onecut2	28.3305000015132	-0.586962542132525	0.273032567966472	-2.14978947934374	0.0315718707526028	0.50967290033704
Mal2	299.275024025217	0.343650564049729	0.159692901121616	2.15194640235145	0.0314015759867376	0.50967290033704
Ripor3	17.3262526613646	-1.20644711270117	0.561125605342544	-2.15004822666163	0.031551400246999	0.50967290033704
Zfp788	568.691092314638	0.211673496520405	0.0984012196705303	2.15112675665135	0.0314661961247608	0.50967290033704
Tmem19	467.957422666872	0.253856601144561	0.118135646905427	2.14885690978427	0.0316457444929545	0.50967290033704
Flnb	1443.65164704058	-0.401423160628191	0.186723541873013	-2.14982619010725	0.0315689657282301	0.50967290033704
Man1c1	371.321886156622	-0.370704007001473	0.17250455388435	-2.14895200534821	0.0316382046919704	0.50967290033704
Slc49a4	1104.7717027862	0.140878537695263	0.0656064170035825	2.14732863231306	0.031767127909427	0.510287215773879
Dux4	101.933197317029	-0.351817562829002	0.163837317085572	-2.14735915533363	0.0317646997174935	0.510287215773879
Col4a2	2274.59847710794	-0.501687675792187	0.233719177556469	-2.14654048091956	0.0318298827013695	0.510534128207768
Pah	9.01668566202744	1.0090573871166	0.470142827010319	2.14627838423758	0.0318507750998226	0.510534128207768
MAST1	4079.9245529901	-0.34893214337214	0.162622074125335	-2.14566285203824	0.0318998869825216	0.510773886320783
Trim45	55.3106866779689	0.610044440053851	0.284462273332606	2.14455306465388	0.0319885983897839	0.511152195675587
C16h8orf48	72.7385221733566	0.333742014990483	0.155657059728186	2.14408530890455	0.0320260519791391	0.511152195675587
Esrra	735.720335313886	-0.218811002677069	0.102035783670381	-2.14445359075127	0.0319965602025796	0.511152195675587
Lck	40.2695713278943	0.606586116693019	0.283068849519983	2.14289250732338	0.032121730764938	0.512132711716043
Chchd4	406.838134497116	0.267899839485872	0.125090324498797	2.14165116734067	0.0322215630143626	0.513177289541844
Hrc	118.88228388804	-2.25346567881821	1.05250239937814	-2.14105514642973	0.0322695911875965	0.51339546405373
Pax1	2.35819464405682	-4.12320128906769	1.92668668447939	-2.14004763840563	0.0323509170376802	0.514142363760369
Cul7	1885.0317967468	-0.304361461872867	0.142264734665499	-2.1394020281168	0.0324031228367563	0.514425373698186
Ambra1	909.632174473412	-0.264420917699802	0.123688176685856	-2.13780269694961	0.0325327600388656	0.514656658276371
Ralgapa2	804.27491236753	-0.424205803636721	0.198437862291634	-2.137726131182	0.0325389773677951	0.514656658276371
Satb1	659.313838892751	-0.283243496915323	0.132521248617616	-2.13734400988485	0.0325700217750086	0.514656658276371
Map1s	711.997536374166	-0.198401395420265	0.0928366861745925	-2.13710122146264	0.0325897596380959	0.514656658276371
Cisd2	2235.94654912715	0.173530685850784	0.0811371941131279	2.13873165996883	0.0324574069857395	0.514656658276371
Ccng2	678.911560746682	0.252657782094427	0.118256122115215	2.13653024955669	0.0326362180692441	0.514846667959436
Ifitm5	1.64871609138086	-3.6081132740672	1.68960570637764	-2.13547649634936	0.0327221080480135	0.515114869324254
Mrap2	1116.01479818973	0.218803156772373	0.102459033496616	2.13551845362274	0.0327186844716852	0.515114869324254
Sdk1	141.696324789022	-0.634879224433525	0.29787014778416	-2.13139594268294	0.033056536854316	0.515888509867367
Gtf2a2	543.150100328038	0.405114271112045	0.190234494681385	2.12955211824518	0.0332086077062987	0.515888509867367
Zfp423	372.27378733839	-0.375269537149346	0.175961118836191	-2.13268442273715	0.0329506226077122	0.515888509867367
Map1a	42751.7370820966	-0.484168667949385	0.22758380510749	-2.12743023485659	0.0333843522227695	0.515888509867367
Cacna1g	41.7173693379045	-0.477731709713416	0.224369449172378	-2.12921906915405	0.0332361399291925	0.515888509867367
Gclm	1855.53288121062	0.143197457720454	0.0673127433883411	2.12734544028785	0.0333913918177377	0.515888509867367
Cntn1	15144.9501069824	-0.260642976540597	0.12226934377071	-2.13171158446205	0.0330305638968639	0.515888509867367
Pcnx2	2823.4698916127	-0.333550288140563	0.156510079806899	-2.1311744812353	0.0330747705054504	0.515888509867367
Bsn	1836.17278566165	-0.45611977624828	0.214408909537348	-2.12733592662961	0.0333921817152532	0.515888509867367
Ifi35	148.277532988524	0.448910011766363	0.210538462777811	2.1321995318267	0.0329904469454995	0.515888509867367
Znrf1	267.333826167354	-0.239250288453601	0.11236130998701	-2.12929422486496	0.0332299253139164	0.515888509867367
Dtx2	206.72159952452	-0.270383109753414	0.127041314004171	-2.12830851028932	0.0333115129714406	0.515888509867367
Metap2-ps1	743.856036671117	0.186104586726424	0.0873953659679551	2.12945600336135	0.0332165512466092	0.515888509867367
Slc30a6	397.401205418409	0.292840920258184	0.137208196012145	2.13428154271675	0.0328197412194988	0.515888509867367
Ncapd2	232.441074817195	-0.452051680121428	0.212433922807059	-2.12796371760267	0.0333400919185938	0.515888509867367
Mlx	1271.1156850782	0.232562036322485	0.10923888923059	2.12893080440954	0.033259985725015	0.515888509867367
RT1-M3-1	393.087224212855	0.2816377469278	0.13204624011409	2.13287214148968	0.0329352162248088	0.515888509867367
Fbxl7	156.751290184001	-0.332791860102709	0.156207155380998	-2.13045208646819	0.0331343074988599	0.515888509867367
Stim1	1338.84624383762	-0.281221852431287	0.132230830864363	-2.12674949248223	0.0334409028899766	0.516108052342209
Ppp1r37	1218.03314149559	-0.236123808739233	0.111144426911287	-2.12447727071102	0.0336302546909869	0.51796133769692
Celsr2	1713.27243258443	-0.484233303226233	0.227902858239025	-2.12473554288805	0.0336086859208005	0.51796133769692
Galntl5	2.26757467771158	-4.06153890114265	1.91312253642642	-2.12298941850809	0.0337547385668157	0.51827732573586
Ndrg2	7524.40351462466	0.16363734102781	0.0770677142294023	2.12329303735053	0.0337293037893035	0.51827732573586
Mettl4	55.2906746242991	-0.423075950350448	0.199269542990231	-2.12313404247226	0.0337426210737322	0.51827732573586
Bub1b	23.4748318296776	-1.37893151345996	0.650429569643159	-2.12003201855733	0.0340033451910813	0.521559002392431
Tmem51	123.106050245812	-0.32019182950147	0.151340729117195	-2.1157016446876	0.0343701906159447	0.521983281297499
Chpf	1554.62011652	-0.242036277007064	0.114334749620047	-2.11690914451984	0.0342675594299434	0.521983281297499
Mcpt1l1	85.3621918724567	1.00158445906372	0.473262883855839	2.11633849437645	0.0343160290306239	0.521983281297499
Maco1	1519.10870468803	0.154135603290105	0.0728571708856705	2.1155858979479	0.0343800422653318	0.521983281297499
Btd	498.085992529987	-0.164031420705127	0.0775192695893495	-2.11600833668928	0.0343440985447566	0.521983281297499
Tle3	687.212588144246	-0.357604641019774	0.168982720754745	-2.11622016394676	0.034326087052498	0.521983281297499
Rgcc	444.850380258621	0.348282917740904	0.16458643968699	2.11610943406557	0.0343355013133688	0.521983281297499
Tmem229b	4198.4630843553	-0.248430948352594	0.117379846981526	-2.11647020115552	0.0343048369879612	0.521983281297499
Crisp3	3.47598352041479	-4.68245721008363	2.21152594162425	-2.11729698573854	0.0342346505673676	0.521983281297499
Chst15	926.568277852948	0.293341994898847	0.138526768387684	2.11758347006185	0.0342103593243289	0.521983281297499
Nudt5	422.336169478438	0.28136365701678	0.133108561104179	2.11379083871674	0.0345331357834429	0.523074099088166
Col11a1	595.299510324966	-0.611683300719418	0.289415337490506	-2.11351376890827	0.034556817779947	0.523074099088166
Hhipl1	120.982434080574	-0.513180665552027	0.242798394590645	-2.11360814974598	0.0345487492060797	0.523074099088166
Siva1	163.597149828098	0.453103205837669	0.214452646465944	2.11283569265546	0.0346148335424684	0.523187473668637
Ube2o	5077.49119046056	-0.275133953592796	0.130241786813182	-2.11248601792791	0.034644783984779	0.523187473668637
Brsk2	699.12335644768	-0.403133279114602	0.190859385381067	-2.11220044699249	0.0346692602076643	0.523187473668637
Sf1	1722.62977466208	-0.310200314011687	0.146923403164453	-2.11130634963904	0.0347459886312216	0.523816794334596
Cacng5	375.471562457638	0.37379032967592	0.177179013299009	2.10967609942104	0.0348862645337278	0.523887137180093
Gfap	228.600551231342	-1.10300408922497	0.523345515474937	-2.10760206519396	0.0350654248034694	0.523887137180093
Rnd2	420.510320239169	-0.201195902910174	0.0953827535903925	-2.10935305741099	0.0349141182155889	0.523887137180093
Dhrs2	32.4658703945016	-0.751232159705902	0.356440270900947	-2.10759619783441	0.0350659327527431	0.523887137180093
Riok3	2959.45401202792	0.158913366254805	0.0753499256783604	2.10900495022576	0.0349441543478481	0.523887137180093
Shank1	242.273343033031	-0.556691562895339	0.264055763155094	-2.10823485253137	0.035010679970128	0.523887137180093
Srcap	1730.81774658029	-0.417405005888812	0.197859810198939	-2.10959974877733	0.0348928460096564	0.523887137180093
Atat1	438.808878942017	-0.211753446044513	0.100351109072603	-2.11012561795717	0.0348475372270564	0.523887137180093
Cbx1	289.082791382354	0.244589074052183	0.116002619684983	2.10847888363547	0.0349895874178141	0.523887137180093
Csk	1873.60084856021	-0.208961027088625	0.0991971259725371	-2.10652299691099	0.0351589476548455	0.52430293710495
Prelid3a	209.749919257385	-0.318111990299791	0.151016901867043	-2.10646613966336	0.0351638813718666	0.52430293710495
Col9a1	44.871927491225	1.19519691484555	0.569169264190032	2.09989714842807	0.0357378896667429	0.525009960674008
Stk11	1103.45432520333	-0.136664053208263	0.0649240135237121	-2.1049846704001	0.0352926424835881	0.525009960674008
Myot	43.8512701526457	-3.22030085741044	1.53267811721789	-2.10109404005579	0.0356327119830934	0.525009960674008
Gabra4	99.349102371024	0.524792453030745	0.249871260739474	2.10025135134654	0.0357067362881127	0.525009960674008
Krcc1	764.878115348143	0.189664860262052	0.0901921862997561	2.10289680340707	0.0354747913324755	0.525009960674008
Sncaip	129.242849155017	-0.325997576687438	0.155226557975038	-2.10014047170885	0.0357164860463015	0.525009960674008
Gnaz	1048.70650958631	-0.321598318201375	0.152940161994132	-2.10277218232392	0.0354856887953252	0.525009960674008
Gas6	4611.91217652834	-0.179297657165317	0.0852755423174574	-2.10256836007963	0.0355035181418537	0.525009960674008
Npr3	110.700977504219	-0.303118449201792	0.144202138449441	-2.10203851663454	0.0355499019478757	0.525009960674008
Fbxo3	2404.2018526863	0.120162963022319	0.0571186851589349	2.10374175609892	0.0354009799176017	0.525009960674008
Ogdhl	260.650123254163	-0.337399082573477	0.160479187102779	-2.10244760498063	0.0355140847965617	0.525009960674008
Grk4	68.8107024040044	-0.351976444142082	0.167254825303521	-2.10443222491993	0.0353407608824286	0.525009960674008
Mink1	3880.34014787852	-0.23887677134989	0.113687762226331	-2.10116521490089	0.0356264657707862	0.525009960674008
Ago1	173.303038173417	-0.409948965723151	0.195185826722676	-2.10030089072817	0.0357023809741636	0.525009960674008
Shank2	480.318316859782	-0.512048174110257	0.243658286464048	-2.10150117010615	0.0355969953845174	0.525009960674008
Ggta1	1285.74433921672	0.132245466585561	0.0630138219790607	2.09867394854268	0.0358456526820754	0.525045774593965
Smad7	104.311635342676	-0.477278791462629	0.227377785343688	-2.09905638205249	0.0358119308324315	0.525045774593965
Abl2	196.958749046697	-0.431589409061796	0.205630854708504	-2.09885529909217	0.03582965835543	0.525045774593965
Tnrc18	784.598724158488	-0.447267758117016	0.213320798886522	-2.09669080770199	0.0360209547651654	0.526581992681377
Map3k10	870.096260168737	-0.259062794537263	0.12354706944959	-2.09687526941274	0.0360046182792026	0.526581992681377
Elof1	585.005519550179	0.399432620178184	0.190582201708953	2.09585478914855	0.0360950743447601	0.52689766906742
Sympk	1435.55052511894	-0.318475544758298	0.151969622149393	-2.09565267225065	0.036113013092217	0.52689766906742
Pex5l	1293.68067766021	-0.303552082690947	0.144885292557157	-2.09512005900252	0.0361603212251495	0.527073688033247
Map3k6	108.662891177338	-0.528588526617494	0.252383625126835	-2.09438518981512	0.036225680996478	0.527108435155672
Nptx2	1643.95532328641	0.166820610951007	0.0796839193070749	2.09352918884596	0.0363019412518905	0.527108435155672
Glt8d1	693.213516873833	0.179468197837001	0.0857202270578768	2.09365051863229	0.0362911237890652	0.527108435155672
Smarcal1	350.761427471259	-0.19572120646733	0.093489520592717	-2.09350957440439	0.0363036902848774	0.527108435155672
Ash2l	1155.66615892763	0.128006275636162	0.0611842366565911	2.09214468678628	0.0364255747493612	0.527342178486638
Esam	201.658714003981	-0.375740265053831	0.179558786850476	-2.09257520416821	0.0363870919526825	0.527342178486638
Gpnmb	410.086404269644	-0.6011560619704	0.287286064668434	-2.0925347098343	0.0363907101560108	0.527342178486638
Slc17a7	5990.03805664233	-0.257181164262386	0.122953455377569	-2.09169529618038	0.0364657815642672	0.527413697576032
Klhl1	86.9349037709879	0.3868373402718	0.18505779018643	2.09035966484898	0.0365855033145108	0.527614466797019
Fjx1	52.8788662611358	-0.422510503657508	0.202094260552814	-2.09066057839427	0.0365585011947031	0.527614466797019
Kcnj5	149.427990219467	0.479494047423574	0.229334018542672	2.09081082026369	0.0365450257754922	0.527614466797019
Por	1054.12824509766	-0.244302234655531	0.116939355253039	-2.08913615204136	0.0366954688549296	0.52869049780874
LOC120103229	1.14110828766737	-3.06498886105637	1.47022129687589	-2.08471259909596	0.0370953963203736	0.529035071125522
Rasgef1b	36.2323992826147	0.538512440192701	0.258056055193888	2.08680412396483	0.0369058442114325	0.529035071125522
Ctnnb1	5327.72672997232	0.0750892599428851	0.0360214931477862	2.08456822250024	0.0371085115085705	0.529035071125522
Srsf4	746.255047424333	-0.147643132066253	0.0707538714256549	-2.08671453718811	0.0369139463992366	0.529035071125522
Pip4p2	2099.1250007575	0.199801058395348	0.0958429929102125	2.08467048376218	0.0370992216748382	0.529035071125522
Ubac1	1928.93588402797	0.240509041865159	0.115236496827237	2.08709088255026	0.0368799200757552	0.529035071125522
Ddx17	4880.2707223063	-0.242295078176485	0.116118198970865	-2.08662449404059	0.0369220913873862	0.529035071125522
Pop5	212.190241247432	0.510837817857478	0.245028519384223	2.08480963416526	0.0370865838602397	0.529035071125522
Bbs10	358.504838903061	0.269488058397656	0.129199272757166	2.08583262619572	0.0369937869206269	0.529035071125522
Cmtr1	1859.72140009583	-0.146849865919878	0.0703530076103833	-2.08732889904488	0.0368584142026063	0.529035071125522
Plekhg2	977.025393965041	-0.276639044758118	0.132651892998605	-2.08545116473405	0.0370283666425037	0.529035071125522
Psmb3l2	16.8078471382307	0.659573513851331	0.317882432530202	2.07489765509034	0.0379960210928594	0.529137325518376
Arhgap36	630.563878443546	-0.259290161334565	0.124858821624277	-2.0766667341681	0.0378323289290224	0.529137325518376
Adcy4	88.990877042734	-0.526733496413754	0.25350524991076	-2.0778011366596	0.0377276791051399	0.529137325518376
Nbl1	3024.25493182413	0.265648949096056	0.127942795809374	2.07631033397031	0.0378652581552756	0.529137325518376
Atf3	249.745493764939	-1.13848263661921	0.548466508392232	-2.07575598363617	0.0379165252291082	0.529137325518376
Ankk1	6.30260511892381	1.49231946564695	0.718827902703409	2.07604554585952	0.0378897387600496	0.529137325518376
Rbm19	224.564427300534	-0.329238459737917	0.158329483190169	-2.07945136372655	0.0375758836911083	0.529137325518376
Kdm5a	713.806797955469	-0.338635152623846	0.163072105696372	-2.0765976570779	0.0378387093312496	0.529137325518376
Phldb1	1635.86342559271	-0.295681888950694	0.142447933264237	-2.07571905169178	0.0379199428422809	0.529137325518376
Myo1d	280.143984725999	-0.357745468001265	0.171772805648054	-2.08266650039036	0.037281633002434	0.529137325518376
Lrat	30.3607594328054	-0.67914396198353	0.326396849781317	-2.08073074981744	0.0374585578421762	0.529137325518376
Inhca	67.8689265279125	0.684097605344515	0.329698539087747	2.07491852174221	0.0379940868051693	0.529137325518376
Arap2	1576.28055973296	-0.260509988956563	0.125534016289368	-2.07521432562201	0.03796667551456	0.529137325518376
Prkcd	2183.39780436618	0.162674107124741	0.0780899189949762	2.08316398862197	0.0372362783561525	0.529137325518376
Npat	617.160899476898	-0.207864294070164	0.0998898521018405	-2.08093504691788	0.0374398517138763	0.529137325518376
Arhgap27	204.587642722511	-0.424286172265035	0.203671675036252	-2.08318693401778	0.0372341876205976	0.529137325518376
Akap6	9576.31521751499	-0.287518560315922	0.138157235016358	-2.08109665977232	0.0374250595311398	0.529137325518376
Mrpl51	1305.14155527127	0.164192581612495	0.0790732529141906	2.07646170558677	0.0378512693547283	0.529137325518376
Cplane1	777.949669710277	-0.284233930381734	0.136481839871679	-2.0825769248786	0.0372898043515517	0.529137325518376
Armcx3	4511.68976142329	0.146581479072036	0.0706249867194536	2.07549035944328	0.037941111430907	0.529137325518376
Selenon	275.637614490228	-0.447027162299689	0.215450121328256	-2.0748522188976	0.0380002332067359	0.529137325518376
Dagla	1465.04668809288	-0.350623073470488	0.168425424380294	-2.08177046167806	0.0373634410381804	0.529137325518376
Zfp9	220.915129883338	0.217246455607698	0.104389016099716	2.08112370175209	0.0374225849050246	0.529137325518376
Snapc5	798.634887092425	0.181101254206578	0.0871116031543671	2.07895673651713	0.037621327123428	0.529137325518376
Gpr158	3472.84517973887	-0.302033724095816	0.145513124785095	-2.07564592226221	0.0379267108761977	0.529137325518376
Arfgef3	763.599214794091	-0.471610446810366	0.227552795599705	-2.07253198347864	0.0382158567119807	0.529568633702235
Sqle	4885.94063177762	0.139379871334059	0.0672096724841084	2.07380673320519	0.038097263598251	0.529568633702235
Npr1	58.6929277717292	-0.689330451065008	0.332610340300518	-2.07248653316728	0.0382200908552336	0.529568633702235
P2rx2	89.6228794459642	0.475622023146681	0.229370637224007	2.07359594455057	0.0381168521642116	0.529568633702235
Fignl2	22.096944679806	-0.750352317956807	0.361933441634187	-2.07317763887428	0.0381557506267197	0.529568633702235
Bcl10	490.499343120123	0.331239865607832	0.159846788012443	2.07223347886131	0.0382436726444944	0.529568633702235
Rnf31	364.065299490401	-0.181282043801379	0.0875145124542517	-2.07145122240319	0.038316648307838	0.530088321409545
Hoxb4	71.0137770785456	-0.394048860754034	0.190519978855719	-2.06828104391323	0.0386136032119732	0.53045370690413
Abca2	4266.29993978473	-0.359795321290436	0.173887253920578	-2.06912992860748	0.0385338959327147	0.53045370690413
Cd180	14.602992414642	-1.2523451923581	0.605497718546749	-2.06829052199212	0.0386127124809202	0.53045370690413
Neto1	73.7586581157383	-0.438156049226029	0.211918212018656	-2.06757147039093	0.0386803371293668	0.53045370690413
Wdr20	433.988171615278	0.137011811632712	0.0662605364840478	2.06777395570435	0.0386612838203834	0.53045370690413
Otud7b	1732.42664573194	-0.338886687451062	0.163920343537918	-2.06738639107763	0.0386977595608429	0.53045370690413
Nfasc	8319.23065436276	-0.404230503020899	0.195388962456784	-2.06885024587971	0.038560141694313	0.53045370690413
Myh14	2097.5543302916	-0.300039354441396	0.145019874769788	-2.06895334117268	0.0385504653413705	0.53045370690413
Cenpt	12.1038414202095	-1.37854368844079	0.666635495338548	-2.06791222201677	0.0386482779248724	0.53045370690413
Gatad2a	911.679733052924	-0.231599931308825	0.112013390414521	-2.06760933181075	0.0386767738679236	0.53045370690413
Tmem94	929.83772376998	-0.312512767300994	0.151241817093152	-2.06631190571132	0.0387990379649015	0.5313549567446
Dram2	542.239341407053	0.251955392902937	0.121964568555143	2.06580809400414	0.0388466035416388	0.531519630343283
Ctsl	8212.8597106426	0.271674775530372	0.131612602062602	2.06420032179858	0.0389987270256894	0.533113311397792
Runx3	70.5599221655244	-0.510117993453048	0.247198829244433	-2.06359388922768	0.0390562374722734	0.533411900819952
Hebp1	265.833839530169	0.30982036152342	0.150190799137181	2.06284514965819	0.0391273428200967	0.533895448790644
Irs1	119.506298188926	-0.481895501429831	0.233668095561735	-2.06230765167731	0.0391784550083125	0.53410555574231
Helz	279.290760622292	-0.405628053808336	0.196783298928479	-2.06129308745739	0.0392750872899772	0.534935273608023
C1h10orf143	13.3872278112475	0.818851623214171	0.39734964696166	2.06078356801254	0.0393236928148433	0.535109941807081
Zfp3	103.521895320947	0.320123686949518	0.155387602182473	2.06016234534332	0.0393830233369438	0.535408620882756
Avpr1a	59.0223477964728	0.524231339896569	0.25450539955593	2.05980439240687	0.0394172445063132	0.535408620882756
Ppm1a	2609.93471602806	0.102655969255506	0.0498890780013541	2.05768423406661	0.039620454771876	0.536063444448283
Clint1	1963.63475058827	-0.158424877571174	0.0770388381611581	-2.05642869690952	0.0397412125833954	0.536063444448283
Golga2	2123.03499789517	-0.214135004960742	0.104004828507371	-2.05889484203674	0.0395043133153688	0.536063444448283
Ccdc14	139.681450181523	0.239842762905769	0.116520688012257	2.05837063784363	0.0395545680917792	0.536063444448283
Atp1b3	16411.0338780348	0.24352301151802	0.118397292026514	2.05682923443456	0.0397026549237014	0.536063444448283
Mroh7	64.5409928273719	-0.400883743426213	0.194952546573785	-2.05631447483805	0.039752213968114	0.536063444448283
Cpa3	39.9112783720176	1.08022401403655	0.525224955887752	2.05668828551895	0.0397162197192735	0.536063444448283
Adgrl3	738.696378519645	-0.237184866879207	0.115338529107676	-2.05642354479637	0.0397417087574007	0.536063444448283
Ehmt1	576.64673733785	-0.163010255325134	0.0792938489436075	-2.05577428131991	0.0398042781324039	0.536281963486577
Ptprm	1198.20206158743	-0.212417144982228	0.103592051800576	-2.05051585802306	0.0403141179130089	0.537633766546748
Csf1	204.115697881089	-0.434711916076162	0.211932503920697	-2.05118095636159	0.0402493277349301	0.537633766546748
Bex1	1089.08968427237	0.460591786191644	0.224626762472101	2.05047600349424	0.0403180031264106	0.537633766546748
Coq4	142.798896586422	0.295208048763654	0.143810184473175	2.05276176958607	0.0400956880063211	0.537633766546748
Cartpt	102.665438569822	0.520372263261118	0.253711471349886	2.05103955486304	0.0402630948854998	0.537633766546748
Zfp157	459.480525596412	0.183102945940277	0.089192831760893	2.05288858224769	0.0400833846273201	0.537633766546748
Tpm2	1346.13617245096	-1.68044926121476	0.818673967425286	-2.05264773045091	0.0401067548317601	0.537633766546748
Dync1i2	13932.7279328616	0.161289309294593	0.0785112622284402	2.05434615005039	0.039942201019572	0.537633766546748
Elapor1	115.930235612112	0.383052432492456	0.186687243123784	2.05184042617455	0.0401851730675438	0.537633766546748
Ddah1	1588.61261609631	-0.272661443456849	0.132981042268373	-2.05037830058951	0.0403275290243219	0.537633766546748
Slc8a3	360.42313549426	-0.26582287307041	0.12965127151254	-2.05029129270591	0.0403360137790338	0.537633766546748
Zranb2	3796.18538329097	0.0979482382431893	0.0476878314228971	2.05394616028105	0.0399809029478679	0.537633766546748
Tmem35a	3021.25801833817	0.245719101778515	0.119941330183059	2.04866080277323	0.040495294595793	0.537704764206165
Onecut1	111.17657632334	-0.675363375073312	0.329787257530693	-2.04787589469086	0.0405721613711816	0.537704764206165
Cngb1	19.1720497378586	-1.03401450594566	0.504815612649951	-2.04830136001097	0.040530479820569	0.537704764206165
Creld2	220.724381708772	0.353410898940167	0.172578805938997	2.0478232945075	0.0405773169751496	0.537704764206165
Abl1	429.974582301187	-0.692337567877045	0.33811107716214	-2.0476630747742	0.0405930243255607	0.537704764206165
Slc29a1	336.621162163067	0.222138866225889	0.108420065920446	2.04887226677103	0.0404746068557344	0.537704764206165
Zfp28	125.193074031761	-0.254216833518694	0.124128612241837	-2.04801156580571	0.0405588661378811	0.537704764206165
Cc2d2a	512.034377814599	-0.182557170724565	0.0891749307450893	-2.04718040372146	0.0406403747678569	0.537855579339203
Sema7a	2873.92725882506	-0.319279126251552	0.156097371276448	-2.04538438822336	0.0408169768594471	0.539715197995606
Atg2a	907.803387721488	-0.377036814155889	0.185088842691045	-2.03705857508249	0.0416441724799863	0.541098372793805
Sema3g	1504.57527143118	-0.287391255780751	0.141696826211075	-2.02821237049195	0.0425385778996197	0.541098372793805
Mboat7	302.587041207154	-0.191155650303501	0.0944532706600543	-2.02381186980266	0.0429895124479697	0.541098372793805
Slc6a8	1391.7428889915	-0.244630308210285	0.120723086406255	-2.02637553008759	0.0427263165629606	0.541098372793805
Plxnc1	818.382238284196	0.291604552848178	0.143737016218182	2.02873665058933	0.0424851207526587	0.541098372793805
Tap1	290.227629042314	-0.269160970084403	0.133252753169571	-2.0199280216138	0.0433908541911904	0.541098372793805
Foxk1	304.550295347935	-0.417539361458222	0.206426660275541	-2.02270075435452	0.0431040090850702	0.541098372793805
Sh3gl3	407.035498627319	0.32418852166819	0.159448366845668	2.03318809769922	0.0420335230883366	0.541098372793805
Cabp7	147.449971968634	-0.45864656022898	0.227210472172132	-2.01859780424871	0.0435290394387691	0.541098372793805
Dcaf5	1508.61390757513	-0.155373163467085	0.0770759246318345	-2.01584559911866	0.0438161236678902	0.541098372793805
Ddx56	254.059661384587	-0.199213076487685	0.0979843150347495	-2.03311189568489	0.0420412194452649	0.541098372793805
Mcpt8l2	2.12877620515482	-3.96816609434684	1.96312039924573	-2.02135645672649	0.0432428787714178	0.541098372793805
Slc39a7	1476.49428906208	0.124640493434874	0.0614886318722392	2.02704938522378	0.0426573623868598	0.541098372793805
Flna	3745.95155364061	-0.341262426377051	0.168572117863736	-2.02442984463722	0.0429259435827331	0.541098372793805
Slc9b2	73.5749884896388	-0.455640537175468	0.223584818653388	-2.03788673989455	0.041561261002249	0.541098372793805
Fbxw2	1362.61894468345	0.198555910221489	0.0980401663688854	2.02525064547936	0.0428416336043295	0.541098372793805
Colgalt1	1425.44620152378	0.170803651878666	0.0844965062359341	2.02142857128012	0.0432354195527123	0.541098372793805
Sptan1	49469.4008647976	-0.146177420822409	0.0715497280599737	-2.04301853809817	0.041050603029732	0.541098372793805
LOC134482366	7.27659449316283	-1.1192269311561	0.551271782570536	-2.03026341369629	0.0423297710196819	0.541098372793805
Wdr44	1462.07332729527	0.122240773000718	0.0601573364448298	2.0320177093084	0.0421518631638191	0.541098372793805
Nr4a3	50.8514427276605	-1.02906399812483	0.504423829347745	-2.04007808167088	0.0413425494033764	0.541098372793805
Vasp	1206.69740766178	-0.211755786864105	0.104268052596193	-2.03087888947334	0.0422672817606949	0.541098372793805
Smg7	1609.322951723	-0.188367306520125	0.0929973916016446	-2.02551171894152	0.0428148463545054	0.541098372793805
Hnrnpa2b1	4824.42189649257	0.0998767042956154	0.0491941003323206	2.03025776710864	0.0423303446793466	0.541098372793805
Pdcd6ip	5539.8743189553	-0.1588455494588	0.0783262581249224	-2.02799869751798	0.04256038093749	0.541098372793805
Tm9sf1	666.345430449522	0.167056973211556	0.0826863241526673	2.02037005421975	0.0433450172082431	0.541098372793805
Ephb2	133.198476929387	-0.474637719448459	0.23520450689214	-2.01797884623919	0.0435934644704899	0.541098372793805
Mcf2l	1942.7422004627	-0.177302964034871	0.087189012221244	-2.03354711239257	0.0419972788628469	0.541098372793805
Cnih4	624.338485939039	0.145913793689245	0.0718302702709647	2.03136913085271	0.0422175634053827	0.541098372793805
Smu1	1193.50753275539	0.20834714268083	0.102872521748891	2.02529440455829	0.0428371427482055	0.541098372793805
Helz2	148.027895323352	-0.516736462642777	0.256233215219736	-2.01666463186532	0.0437305232252271	0.541098372793805
Fez2	1548.84372689117	0.164589771239085	0.081093041149491	2.02964112463944	0.042393031467482	0.541098372793805
Tcea1	1893.18388847632	0.214731606639198	0.106344672360586	2.01920417706589	0.0434660023605642	0.541098372793805
Ncor2	2611.08920724751	-0.508450558625855	0.250792275025667	-2.02737727297947	0.0426238443716416	0.541098372793805
Ccl22	3.09203728762327	-4.51347512263541	2.21406556319219	-2.03854628230972	0.0414953311247103	0.541098372793805
Krt8	213.132561202759	0.400757448589303	0.198160118497211	2.02239205158198	0.0431358655581046	0.541098372793805
Itgb1bp2	19.7855048758869	-1.89117680776393	0.93747287145573	-2.01731363684931	0.0436627934080921	0.541098372793805
Dcun1d1	739.169247601549	0.12317023832888	0.0608684514985086	2.0235480827354	0.0430166715040329	0.541098372793805
Rpap1	360.343684912886	-0.254002331103316	0.12529586728874	-2.02722034333325	0.0426398835762544	0.541098372793805
Pcnx3	747.976019947974	-0.374190581610261	0.185445803417872	-2.0177894280362	0.0436131963927055	0.541098372793805
Mapre1	2753.16205903342	0.112283899988283	0.0550308634184536	2.04038048857199	0.0413124437083721	0.541098372793805
E2f3	145.827694840993	-0.406565105169172	0.201581867492096	-2.01687339356112	0.043708727291687	0.541098372793805
Gan	219.247671151853	-0.657577874456487	0.325488810974788	-2.02027797049964	0.043354562540398	0.541098372793805
Slc25a11	1808.74444801956	0.190359658305198	0.0936973211297932	2.03164461918291	0.0421896461816989	0.541098372793805
Slc22a23	2673.60073938657	-0.239709572971229	0.118587397388858	-2.02137476873028	0.0432409845536477	0.541098372793805
Grik1	2429.17944211354	0.224272025461554	0.109998396503671	2.03886631614734	0.0414633714895179	0.541098372793805
Adgrl1	2004.32187048194	-0.407694465553442	0.201392452137272	-2.02437807984755	0.0429312653909103	0.541098372793805
Isca1	3600.90019534982	0.268724911441193	0.13318222812139	2.01772349983709	0.0436200659820666	0.541098372793805
Rasa4	39.5115871496398	-0.564743196475203	0.277017238845836	-2.03865722879972	0.0414842492806028	0.541098372793805
Pml	121.492317430247	-0.40340715175535	0.198083727079909	-2.03654867415036	0.0416952906818668	0.541098372793805
Zmat4	105.504382141756	0.366302426390452	0.180201653525717	2.03273621092592	0.0420791808108443	0.541098372793805
Mib1	985.419976195868	-0.451393848182659	0.222059470921528	-2.03276107211015	0.0420766677967963	0.541098372793805
Yes1	353.503265058379	-0.252216615778187	0.123497442130857	-2.04228210257941	0.0411235563825651	0.541098372793805
Cpne6	7928.47506861852	-0.185456433076303	0.0918906518392722	-2.01822959533129	0.0435673552340438	0.541098372793805
Cdk2ap2	411.418270412737	0.350373104837538	0.17158137715784	2.04202292021019	0.0411492578260885	0.541098372793805
Gabra3	647.511835176173	-0.174677365455283	0.0861693900744893	-2.02713939723008	0.0426481587761307	0.541098372793805
Map7d2	19981.084978182	-0.313317225253544	0.154600997381325	-2.02661839548644	0.0427014538039809	0.541098372793805
Cry2	2154.72330290578	-0.154693515576069	0.0763906333770823	-2.02503250382105	0.0428640267320887	0.541098372793805
Tmem200a	308.830299011999	0.316974392903886	0.15720287289338	2.01633969576923	0.0437644667025002	0.541098372793805
Epas1	4115.61962335903	-0.272213013932732	0.1332703867279	-2.04256189702902	0.0410958262380786	0.541098372793805
Lypla1	1309.83540356045	0.163664083467289	0.0804699815913988	2.03385262716131	0.0419664565398624	0.541098372793805
Nup54	459.967827805407	0.192859267461466	0.0956597375443584	2.01609655652709	0.0437898800665909	0.541098372793805
Arhgef7	1354.36435448755	-0.175169227519883	0.0858950652179809	-2.03933982790915	0.0414161232799649	0.541098372793805
Mtcl1	1019.29188933158	-0.345623937382162	0.16976986035983	-2.03583802595824	0.0417666226461845	0.541098372793805
Xdh	653.069412977288	-0.354461054205692	0.175488696326151	-2.01985120196525	0.043398824251614	0.541098372793805
Cacna2d1	1994.52045247399	-0.400537773760439	0.197117644632366	-2.03197321329331	0.042156367792693	0.541098372793805
Srebf1	1401.70825092849	-0.186556103409469	0.0919828846439037	-2.02816104465183	0.0425438142895626	0.541098372793805
Map3k20	449.54851328443	-0.391104515983749	0.191583368890229	-2.04143250141843	0.0412078566585467	0.541098372793805
Birc6	1400.4027786194	-0.321183139944592	0.158641353574416	-2.02458648207342	0.0429098434774718	0.541098372793805
Fmn2	202.615724396339	-0.365080842247977	0.180283415376108	-2.02503841790629	0.0428634194967326	0.541098372793805
C19h1orf198	1121.58476388367	-0.190639748982307	0.0937730211691405	-2.03299143618766	0.0420533882134545	0.541098372793805
Fahd2a	635.032251855757	0.320611269035554	0.157669456150871	2.03343930309982	0.0420081599395078	0.541098372793805
Cxcr5	24.2737216303892	-0.6641965967949	0.329435309065433	-2.01616699399692	0.0437825165299154	0.541098372793805
Ggt5	318.347528076417	-0.284609106522338	0.140221152648816	-2.02971592478021	0.0423854232344228	0.541098372793805
Cep164	512.220808018886	-0.333317689189015	0.164022940041343	-2.03214068169367	0.0421394159657722	0.541098372793805
Vat1l	12519.5770562829	-0.113856850328382	0.0563426866101008	-2.0207919994353	0.043301301376809	0.541098372793805
Ralgdsl2	411.080484012768	-0.269197039899166	0.13247189748973	-2.03210677132511	0.0421428480442656	0.541098372793805
Tbx1	18.0000750262087	-1.13658739814054	0.556443834944611	-2.04259141132129	0.041092902030347	0.541098372793805
Polg	1030.04518381981	-0.213557508934976	0.105366974968451	-2.02679738123753	0.0426831384006306	0.541098372793805
Trak1	1825.61640282769	-0.278706983638134	0.136694423408321	-2.03890529466302	0.0414594803906687	0.541098372793805
Pds5b	1708.47954591006	-0.263918285917656	0.130964305737125	-2.01519249410904	0.0438844836854791	0.541495423693349
Pcdhb10	42.0036902402157	0.544699993365919	0.270356205201767	2.01474936726312	0.0439309167038784	0.541621483352434
Psmd3	2180.86941862529	-0.150318985097527	0.0746666553476208	-2.01320099846037	0.0440934882525677	0.541877255873102
Fhip2a	461.885593369527	-0.321503948162497	0.159754136815229	-2.01249216184209	0.0441680821047919	0.541877255873102
Polr1a	767.534540659794	-0.216342629206297	0.10744107722377	-2.01359326243272	0.0440522543961548	0.541877255873102
Ptprd	967.366062551803	-0.212880629156488	0.105720937634608	-2.01360897774331	0.0440506031184647	0.541877255873102
Spindoc	176.551567681158	-0.23066232588364	0.114615798547696	-2.0124828235407	0.044169065523859	0.541877255873102
Zscan21	445.186301412533	0.196218818725455	0.0974743479378158	2.01303032927837	0.0441114387600691	0.541877255873102
Ecpas	6490.08634754307	-0.130781235793611	0.0650247962475073	-2.01125175841861	0.0442988712434717	0.542579540905913
Fam83d	10.7636818403803	-0.792112194251278	0.393807981712868	-2.01141731766326	0.0442813956640744	0.542579540905913
Stac3	27.1912427284726	-3.01878643205448	1.50166305932758	-2.01029546095796	0.0443999270116428	0.543372265514827
Nefh	189737.551657871	-0.229942134215868	0.114432302138631	-2.00941630919302	0.0444930020419138	0.544066104281947
Cacng4	363.230664740617	-0.358873547163279	0.178631108256646	-2.00902043695363	0.0445349664135218	0.544134332282859
Sct	5.70354506803842	1.74841738702107	0.870746139495301	2.00795307348073	0.0446482785308214	0.54507347381913
Hoxb9	62.3053191742523	-0.494767152122363	0.246550811595952	-2.00675531716841	0.0447757227460969	0.545482421955015
Scap	1632.07867275237	-0.212188239384394	0.10571387709851	-2.00719380660559	0.0447290308345874	0.545482421955015
Jph3	2442.16136178774	-0.296473300929099	0.147748339093564	-2.00661004210241	0.0447912012143603	0.545482421955015
Peli3	490.567718679728	-0.205408960471261	0.102416775028576	-2.00561832193944	0.0448969855750953	0.545999288082554
Hps1	146.932232054618	-0.377443169373704	0.188201423402724	-2.00552770828959	0.0449066616075922	0.545999288082554
Mtor	2180.55003974801	-0.187889342436297	0.0937165058329265	-2.00486926786683	0.0449770249382793	0.546410566979665
Arhgap23	593.099948358161	-0.383799448856367	0.191596727743722	-2.00316285865662	0.0451598108134952	0.54660581112935
Tbc1d9b	4398.58970724364	-0.186992949361694	0.0933530717159307	-2.00307227094471	0.0451695318012375	0.54660581112935
Crtac1	400.527522293588	-0.519237807158591	0.259090241892607	-2.00408090773953	0.0450613942336509	0.54660581112935
Slc27a1	1599.80812357154	-0.132238270773394	0.066042102606419	-2.00233283851476	0.0452489464512294	0.54660581112935
Marchf10	45.3448219863929	0.499090878170112	0.24920605512663	2.00272372160663	0.045206951162965	0.54660581112935
Znf846	270.832336459829	0.230303324986898	0.114998681644177	2.00266056700973	0.0452137340740608	0.54660581112935
Caskin2	1021.17802849024	-0.299611143413772	0.149541422127695	-2.00353279479936	0.0451201311893322	0.54660581112935
RGD1560775	10.4306373261723	-1.49947559511347	0.750223742783197	-1.99870453253143	0.0456403323143579	0.546732225846526
Tln1	3422.02031130171	-0.321147490938248	0.160715605701983	-1.99823464271264	0.0456912274100802	0.546732225846526
Cldn10	34.8375302069406	0.651695081346782	0.325949605867394	1.99937373635577	0.0455679314196878	0.546732225846526
Myo5a	5165.09646050799	-0.323001512429659	0.161488501828725	-2.00015176790875	0.0454838781912135	0.546732225846526
Susd2	10158.4477551884	-0.207760344441815	0.103939651942549	-1.99885549507758	0.0456239912758152	0.546732225846526
Zfp273l-ps1	117.69621886146	0.314998051347955	0.157527754417199	1.99963525483712	0.0455396641525405	0.546732225846526
F11r	254.592187999406	-0.321068384976533	0.160681127040862	-1.99817110378422	0.0456981131600239	0.546732225846526
Stra8	0.984201995554979	4.08568129687776	2.04331778798411	1.9995329756849	0.0455507176422977	0.546732225846526
Sez6l2	2648.40572937272	-0.290260332411702	0.145023668292783	-2.00146869699714	0.0453419039092534	0.546732225846526
Fut4	81.8145753468544	-0.498896410566803	0.24959524290887	-1.99882179144318	0.0456276391200182	0.546732225846526
Tmem50b	2865.66352023621	0.152606399393337	0.07634121815784	1.99900398599632	0.0456079225899711	0.546732225846526
Cilp	93.2084483852156	-1.12569648513286	0.563133271140089	-1.998987704729	0.0456096842061227	0.546732225846526
Cggbp1	1690.54921753374	0.0963624075154524	0.0483607851898748	1.99257326234702	0.0463081954260907	0.547020730747973
Ppp1r3b	133.052420638352	0.277532203285239	0.139470137866425	1.98990412952084	0.0466014973894104	0.547020730747973
Lrrc46	101.797819479183	0.334634997964604	0.16810239103315	1.99066173840807	0.0465180878309914	0.547020730747973
Pprc1	398.253708995198	-0.31343875631087	0.157230868476565	-1.99349376714527	0.0462074053730972	0.547020730747973
Dpysl4	1645.90347267045	0.260575319869913	0.130908933257898	1.99050831280218	0.0465349691913442	0.547020730747973
Pdia4	2536.55821007598	0.20244695056463	0.101423288639505	1.99605981308888	0.0459274126277711	0.547020730747973
Acta2	305.982947712359	-0.785135607217623	0.394710224720984	-1.98914433435979	0.0466852740332734	0.547020730747973
Nlrp1a	69.7020665592858	-0.482857083942111	0.242427746367051	-1.99175668288	0.0463977611163001	0.547020730747973
Cldn12	726.621554432392	0.155181250278401	0.0778854448064871	1.99242940274607	0.0463239639485021	0.547020730747973
Ak1	403.896005846025	-0.622114163600369	0.312204521839463	-1.9926494335667	0.0462998480908682	0.547020730747973
Traf3	1129.56263536145	-0.315231203686229	0.15828138404708	-1.99158735933509	0.046416351441273	0.547020730747973
Gdpd4	61.1111679912524	0.431400812208268	0.216901839776442	1.98892186738899	0.046709827694093	0.547020730747973
H3f3a	1168.37787680996	0.292020552851419	0.146768908846486	1.98966221897077	0.0466281572249067	0.547020730747973
Rab3d	2640.49949233081	-0.168122322475413	0.0844846711791597	-1.98997427733239	0.0465937691255424	0.547020730747973
Mex3a	9.85428392968161	-1.08483792696597	0.545191617721264	-1.98982869821121	0.0466098089460402	0.547020730747973
Stpg1	81.0850867635566	-0.572358962765984	0.287005545280162	-1.99424356838567	0.0461254429617867	0.547020730747973
Slc35b1	1260.40585203492	0.276981180860417	0.139216698860186	1.98956865899101	0.046638471476372	0.547020730747973
Gli4	157.807879690719	0.299217406040893	0.150137010309456	1.99296233103455	0.0462655720506099	0.547020730747973
Ccpg1	3407.35921686018	0.104421996936529	0.0523873298388508	1.99326816727905	0.046232090174837	0.547020730747973
Pfkfb4	158.895508797751	-0.266411786486392	0.133591709505211	-1.99422394902432	0.046127586036131	0.547020730747973
Ano4	2526.23502752138	0.154031537958209	0.0773901097678176	1.99032587523558	0.0465550494376519	0.547020730747973
Zc3h10	236.701840731048	0.24529149465542	0.12282408679185	1.9970960180727	0.0458147534248288	0.547020730747973
Zfp609	906.714846819502	-0.398488555961432	0.199809748572793	-1.99433990987811	0.0461149205443984	0.547020730747973
Arl8b	7718.06226148777	0.112811822743042	0.0566109044376031	1.99275782402283	0.0462879721471863	0.547020730747973
Mllt1	356.930119814453	-0.251578223775745	0.126387608143881	-1.99052919404365	0.0465326713332806	0.547020730747973
Kri1	448.908772957944	-0.167285007492938	0.0839314844275074	-1.99311389085968	0.0462489772633319	0.547020730747973
Rsu1	499.443240834937	0.256038519421633	0.128526602126705	1.9921052543599	0.0463595105835997	0.547020730747973
Armc5	479.59953749189	-0.174824353736132	0.0879174024161771	-1.98850681357215	0.0467556662007923	0.547129098617252
Epcip	4.35855184051742	-2.44167169057234	1.22825157352361	-1.98792474050545	0.046820014061253	0.547315564783501
Tnfrsf21	7437.59176571398	-0.209142455165619	0.105218280541346	-1.98770075018889	0.0468447959159399	0.547315564783501
Ttc5	952.699815378043	0.227522094035979	0.11472183380408	1.98325014944007	0.0473394947000669	0.548172949996023
Nhlh2	143.784047750997	0.239425645012806	0.120911950764684	1.9801652648775	0.0476849615209537	0.548172949996023
Cntnap2	2874.94364310474	-0.207783320407648	0.105020102854576	-1.97850996866162	0.0478712051283722	0.548172949996023
Slitrk3	1603.48505134974	-0.272507370499588	0.137652480754278	-1.97967642142272	0.0477398996545659	0.548172949996023
Nmu	16.0155814342484	1.14922000873642	0.580682432773722	1.97908520023068	0.0478064144697462	0.548172949996023
Dysf	2849.57567113105	-0.283168760275757	0.142963876759853	-1.98070146594734	0.0476247622798506	0.548172949996023
Myc	163.049256937005	-0.346289876407023	0.174499833034812	-1.98447110455365	0.0472033462210805	0.548172949996023
Rap1gap	3013.44737246623	-0.212618325322758	0.107281218710471	-1.98187835558216	0.047492856972632	0.548172949996023
Ildr1	11.8847163793476	-0.99213590736117	0.499667258626579	-1.98559319273435	0.0470785129317932	0.548172949996023
Mob4	3524.41194414024	0.209003401670761	0.10545882948375	1.98184829751943	0.0474962220416063	0.548172949996023
Sec16a	1434.12501378522	-0.291261635813976	0.146981168453696	-1.98162552984285	0.0475211676421369	0.548172949996023
Cspg5	104.057251497967	-0.3959973045225	0.20011251422837	-1.97887326561988	0.0478302769422816	0.548172949996023
Cln8	265.350654890457	-0.263634658282631	0.133218480321489	-1.9789646124653	0.0478199906484405	0.548172949996023
Bag3	2273.97368789081	-0.385337151703054	0.194081087994797	-1.98544410320589	0.0470950832574891	0.548172949996023
Usp36	397.969892576879	-0.281694777004107	0.141804842489184	-1.98649617360982	0.046978257286182	0.548172949996023
Sox13	264.927908667153	-0.280310237717166	0.141663923754426	-1.97869881257195	0.0478499267429851	0.548172949996023
Hoxd1	393.619436064011	0.342805369751434	0.172743286557562	1.98447868269082	0.04720250221387	0.548172949996023
Itga5	143.131118608382	-0.548572779944906	0.27707195534766	-1.97989283778857	0.0477155713800285	0.548172949996023
Camk2g	6180.34097701622	-0.150973842373318	0.0762661609723901	-1.97956525473957	0.0477524004220674	0.548172949996023
Serpinb1b	7299.44251861678	0.375759525166915	0.189831274132407	1.97943951482316	0.0477665432752593	0.548172949996023
Pik3r2	1000.52995189229	-0.203586668957887	0.102570087121973	-1.98485420720943	0.0471606944533469	0.548172949996023
Chpt1	251.678590673472	-0.225377220106967	0.113611844998132	-1.98374755828208	0.0472839889215007	0.548172949996023
Atrn	5074.50188939801	-0.157473505315681	0.0795453506813927	-1.9796695088619	0.0477406768964183	0.548172949996023
Srgap1	444.526858528211	-0.41941912662779	0.21146596263042	-1.98338834964571	0.0473240674654941	0.548172949996023
Hoxc10	171.282751732232	-0.274596219685336	0.138644246563679	-1.98058142686228	0.0476382335028164	0.548172949996023
Scaf1	1884.57001238934	-0.324790682429932	0.16384138797297	-1.98234821157347	0.0474402815696683	0.548172949996023
Brd4	1730.77413119764	-0.353581191215764	0.178752310387735	-1.97805102741779	0.0479229504487848	0.548345618945353
Adissp	1059.46313921296	0.260962696614961	0.131974090089092	1.9773782599205	0.0479988894873479	0.548794642418416
Dop1a	1387.11224601617	-0.158234778202195	0.0800492796101034	-1.97671707944045	0.0480736191272857	0.549229162756729
Cacna1a	2281.10039236568	-0.390394103965147	0.197583750886405	-1.9758411418639	0.0481727721169441	0.549941837411373
Btaf1	914.956766767811	-0.199863034669649	0.101185467143854	-1.97521482393817	0.0482437743551063	0.549962948355111
Srgap2	686.393663887333	-0.285134117733328	0.144444595014254	-1.9740033727478	0.0483813594406736	0.549962948355111
Fam110d	29.7683659951218	-0.639149430584968	0.323714265532305	-1.97442466594412	0.0483334756431315	0.549962948355111
Diras1	1471.45838511502	-0.276677980333126	0.140157733766074	-1.97404718882589	0.0483763774897179	0.549962948355111
Rabgap1l	862.572033435884	0.13528597514661	0.0685380581728595	1.97388106335616	0.0483952684744451	0.549962948355111
Dnhd1	148.367869190818	-0.348488689451008	0.176472885135312	-1.97474353742107	0.048297259476892	0.549962948355111
Rnf26	742.07978011562	-0.155634483419334	0.0789095214675598	-1.97231564106387	0.0485735851937149	0.551106420473248
Ncan	400.888237155945	-0.430413088306375	0.218298891598782	-1.97166868395028	0.0486474408177208	0.551106420473248
Galns	156.356099116611	-0.49827811346928	0.252709958271126	-1.97173913081292	0.0486393941407868	0.551106420473248
Rft1	236.674066606413	0.267746960391769	0.135816852353178	1.97138245919232	0.0486801458672792	0.551106420473248
Irf4	25.9958956515724	-0.881794813534027	0.447128266636995	-1.97212942980838	0.0485948331262528	0.551106420473248
Rbbp6	1414.32055702268	-0.15625197417708	0.0793084073518654	-1.97018171710146	0.0488175481309666	0.551666528407964
Med15	798.326977449609	-0.238950641544984	0.121347779593202	-1.96913896855818	0.0489371350162679	0.551666528407964
Nrn1	8634.98816164049	0.294342228923714	0.149487291009873	1.96901172624952	0.0489517445308227	0.551666528407964
Dcst1	6.768058120914	-1.19006793333764	0.604297696786629	-1.96934050827243	0.0489140024242371	0.551666528407964
Eid1	5157.5253734465	0.237149886412351	0.120387612525374	1.96988611566964	0.0488514240319051	0.551666528407964
Gpr155	1153.85512793865	0.148287648627411	0.075272174953105	1.97001944901678	0.0488361415984416	0.551666528407964
Schip1	2225.65446184607	0.350400101386577	0.177985751425045	1.96869748606894	0.0489878401688917	0.551666528407964
Cd274	470.684759208545	-0.226254259880355	0.114950109515037	-1.96828224727145	0.0490355714160823	0.551762080797164
Csnk1g2	1701.00268266014	-0.164770495745063	0.0837256134072653	-1.9679819476935	0.0490701148418742	0.551762080797164
Tmem145	567.406737757824	-0.266736153661281	0.135587560480981	-1.96726124959446	0.0491530999902075	0.551842548349474
Syne1	5446.33316672369	-0.197675070267542	0.100479771068922	-1.96731210834417	0.0491472399739043	0.551842548349474
Arhgef28	932.549611875833	-0.16125880798568	0.0819838299445547	-1.96695870508537	0.049187971711792	0.551842548349474
Nfkbib	220.908530308432	0.271759931048134	0.138207467773551	1.96631871942987	0.0492618058016267	0.552256601021984
Ssr3	3317.58995457347	0.161312432842973	0.0821321748610947	1.96405894664048	0.0495232563696214	0.554367145856227
Csdc2	1413.41205519914	-0.226852353867404	0.115502287027139	-1.96405075350674	0.0495242064101584	0.554367145856227
Errfi1	837.749434403046	-0.468280463175186	0.238465326531597	-1.96372558638263	0.0495619237362193	0.554374397513208
Fermt1	7.326007667645	-1.25983581907063	0.643406104224067	-1.95807253117371	0.0502215024371826	0.55439034277822
Rgs10	3490.0686554174	0.470881974086361	0.240490872401277	1.95800351749175	0.0502295999501195	0.55439034277822
Tspan9	1071.39463078964	-0.235551517354461	0.120080618551923	-1.96161145899335	0.0498077371427221	0.55439034277822
Ubap2	1840.05025434078	-0.322962740496242	0.164910900064183	-1.95840748167977	0.0501822175664135	0.55439034277822
Csf3r	78.9009904736795	0.618785184353132	0.315515979483468	1.96118493068449	0.0498574540951036	0.55439034277822
Cdh13	2307.91951728799	0.136909307346095	0.0698938291629621	1.95881823883024	0.0501340768331475	0.55439034277822
Lhfpl2	971.185637717088	0.171873851950285	0.0876175499746088	1.96163727472514	0.0498047293465725	0.55439034277822
Scube3	69.8344809789385	-0.483615748408457	0.246787461501395	-1.95964473019113	0.0500373293625598	0.55439034277822
Ppard	312.839285969628	-0.365813361932911	0.186862077970156	-1.95766506455813	0.0502693271522021	0.55439034277822
Abcc1	838.739871871599	-0.310813182247331	0.158781817029282	-1.95748598965845	0.0502903574012316	0.55439034277822
Ptprs	5006.97010406865	-0.299003212305462	0.152684568730486	-1.9583066893502	0.0501940363449579	0.55439034277822
Sec31a	1293.16903819519	-0.287926931593412	0.146841656997834	-1.96079870984879	0.0499025086246797	0.55439034277822
Gtf2ird2	211.190813581361	-0.208903958183946	0.106723756985968	-1.95742695050937	0.0502972924736702	0.55439034277822
Serpinb9	2778.99991941466	0.246184133699437	0.125664964831304	1.9590514669695	0.0501067597329259	0.55439034277822
Nrxn2	2477.71377147798	-0.48410307836212	0.246573270385587	-1.96332342757627	0.0496086049343116	0.55439034277822
Eml2	2576.72839386308	-0.195643847757689	0.0999830784183584	-1.95676959394127	0.0503745634538987	0.55439034277822
Ano8	1162.45787742953	-0.307338448316894	0.157067159137411	-1.95673271232987	0.0503789017609897	0.55439034277822
Akap1	566.454961471913	-0.220703971937284	0.112760546219406	-1.95728008897585	0.0503145471369731	0.55439034277822
Rgma	167.879018467949	-0.432810988956743	0.220989552011662	-1.95851335511962	0.0501698054954917	0.55439034277822
Ubn1	727.295909659534	-0.208713192516352	0.106507644223768	-1.95960763227336	0.0500416686150926	0.55439034277822
Nfix	106.518683473271	-0.631585377273311	0.321778974630158	-1.96279255970417	0.049670282699701	0.55439034277822
Vps52	1189.69480205107	-0.231964549685468	0.118453745554415	-1.95827112599751	0.0501982070146197	0.55439034277822
Tlx2	325.013606703979	-0.213647012868246	0.109312975938753	-1.95445244293733	0.0506477338456216	0.554434772978867
Calhm4	20.0492639058374	-0.617280221643258	0.316057940184909	-1.95306031951647	0.0508124481323908	0.554434772978867
Btrc	2472.38486604078	-0.185261798190324	0.0947552350726065	-1.9551616124256	0.0505639979287949	0.554434772978867
Trappc12	1732.53596906207	0.108075685257678	0.0553452793668165	1.95275345059468	0.0508488167663632	0.554434772978867
Olfml2a	1775.2288513542	-0.234163670196633	0.119881938054616	-1.95328565751041	0.050785756029171	0.554434772978867
Nbas	1454.84170121208	-0.164939002007962	0.0844208090653119	-1.95377187016008	0.0507282023859492	0.554434772978867
Brap	1001.8315613634	-0.223650095464181	0.114466386285465	-1.95384953366507	0.0507190143152979	0.554434772978867
Rassf7	36.0853269615713	0.615946685265252	0.315446613080161	1.95261784316171	0.0508648952542297	0.554434772978867
Csmd2	356.397068145229	-0.491494589032693	0.251245961995341	-1.95622880912931	0.0504382062131016	0.554434772978867
Dlx3	23.2495577876149	-1.21251201527017	0.620140748897865	-1.95522067760438	0.0505570289827498	0.554434772978867
Ppp1cb	6748.87492088641	0.0922647083590622	0.0472220381211465	1.95384850019307	0.0507191365722434	0.554434772978867
Col24a1	475.119497035942	-0.379380115952418	0.19410204282486	-1.95453953204777	0.050637444456127	0.554434772978867
Polb	420.096762039475	0.157469296254436	0.0805975352409344	1.95377309968233	0.0507280569150386	0.554434772978867
Cmip	2112.88206615591	-0.415192492739282	0.212711536648745	-1.95190396948191	0.050949606927529	0.554953657393442
Arhgef10l	1631.89626704429	-0.195551794788181	0.10056165291142	-1.9445960674536	0.051823612990296	0.555414089807713
LOC134481084	16.1674990535509	1.31498459983642	0.675158179075892	1.94766891758058	0.0514545915689309	0.555414089807713
Gga1	901.654557072937	-0.282310657650886	0.145335494298388	-1.94247564240071	0.0520795458650706	0.555414089807713
Gprc5b	1640.70854563118	-0.210962517471998	0.108533008479945	-1.94376365703508	0.0519239582332841	0.555414089807713
B3gat2	372.598872851046	0.466462643173611	0.240002974075156	1.94357026187326	0.0519472948484467	0.555414089807713
Itpr3	2527.01807606892	-0.359283206800483	0.184488792167167	-1.94745275623537	0.0514804784713702	0.555414089807713
Ebi3	20.4430682127001	0.609347959996887	0.313519151704092	1.94357491937847	0.0519467327333304	0.555414089807713
C18h5orf63	228.306282084296	0.391812848420302	0.201469727507629	1.94477281161491	0.0518023277660005	0.555414089807713
Hsph1	12810.5013928861	0.15507553777292	0.0795080520787583	1.95043814706096	0.0511239188570713	0.555414089807713
Hif1an	453.131625597118	-0.206640164406717	0.106408607327524	-1.94194971249536	0.0521431883711152	0.555414089807713
Cnnm3	573.433284641236	-0.17277076344307	0.0889331438322362	-1.94270387842113	0.0520519473647353	0.555414089807713
Cobl	1105.21503077831	0.21353691325809	0.109760971025321	1.94547215884989	0.0517181773939999	0.555414089807713
Gdi2	9382.45441848615	0.17412202950496	0.0892797529014682	1.95029694691389	0.0511407363607918	0.555414089807713
Npas2	28.9839199267721	-1.042603761656	0.535627069381413	-1.94651058778655	0.0515934373689134	0.555414089807713
Rubcn	765.784732485476	-0.282712084019277	0.145207275247512	-1.94695536802397	0.0515400857491484	0.555414089807713
Cln5	52.1005318211895	0.348117588753455	0.178554148057154	1.94964716609117	0.0512181875790462	0.555414089807713
Ggt7	2763.89203888432	-0.215859625372835	0.110857112614186	-1.9471878734934	0.0515122149795584	0.555414089807713
Cacng7	1548.22865081471	-0.282640956194415	0.14547762795949	-1.94284825893037	0.0520344950644231	0.555414089807713
Ptma	9618.78396886359	0.22331166316492	0.114718068849708	1.94661281700514	0.0515811708323395	0.555414089807713
Otogl	1.71679400645884	-3.6645801211364	1.88678379078073	-1.94223638078852	0.0521084907291308	0.555414089807713
Obscn	93.7153749186487	-1.19582307649474	0.615385039643222	-1.94321115961485	0.0519906502858324	0.555414089807713
Numa1	2450.81894337105	-0.310121585772671	0.159579457986637	-1.94336783496683	0.0519717307040712	0.555414089807713
Krt86	4.59292220335981	-2.19039913872984	1.12550692730184	-1.9461445199461	0.0516373820617433	0.555414089807713
Vps13c	1968.47616658675	-0.295380221342978	0.151871458676105	-1.94493569705505	0.0517827180188228	0.555414089807713
Clstn1	10379.2215701776	-0.253094919320778	0.130103470656361	-1.94533564741922	0.0517345944177276	0.555414089807713
Atp10b	219.876999018753	-0.240756798780545	0.123835406938502	-1.94416770399203	0.0518752309802545	0.555414089807713
Snrnp70	4878.37094775364	-0.152873328544721	0.0785496577860833	-1.94619980345486	0.0516307435337169	0.555414089807713
Adgrb3	866.451207003355	-0.1758658509436	0.0902228331397442	-1.94923884368833	0.0512669081682772	0.555414089807713
Galk1	341.15548906379	0.175692412884418	0.0902325932078966	1.94710588090515	0.0515220421104948	0.555414089807713
Aifm3	647.805973416436	-0.130706701915624	0.0670992533153656	-1.94796060250185	0.0514196774371094	0.555414089807713
Cdk16	2886.76102881516	-0.179074798681953	0.0917914394611918	-1.95088779229423	0.0510703951562581	0.555414089807713
Sphkap	2163.38391419404	-0.27925940148549	0.143888731077761	-1.94080105782969	0.0522824126690963	0.556500698552552
Nisch	6660.79158107585	-0.266634929372216	0.137466249746408	-1.9396392195473	0.0524235509979982	0.556920441332129
Vars2	260.464022881428	-0.408889710412665	0.210813738358701	-1.93957810148471	0.0524309843374701	0.556920441332129
LOC134481211	1.3869742523606	-3.35097112136462	1.72769933379743	-1.93955687532697	0.0524335661247501	0.556920441332129
Hcfc1	1337.43751982521	-0.371016787350375	0.191387569784349	-1.93856261286158	0.0525546197506828	0.557810034330349
Lrfn3	124.397805097472	-0.372802722530647	0.19250323372978	-1.93660498739443	0.0527936478504594	0.558027472296492
Unc80	1349.84733666343	-0.413097725266834	0.213313062321261	-1.93657960169681	0.0527967534280555	0.558027472296492
Otub2	195.427314684423	0.272562412861833	0.140755121337009	1.93642980996221	0.0528150814163298	0.558027472296492
Cdkl4	55.244382979343	0.437955866378337	0.22614023944488	1.93665606551675	0.0527873996342248	0.558027472296492
Galnt18	1308.30849085659	0.162126684076708	0.083716674996142	1.93661160197989	0.0527928386754582	0.558027472296492
Cdc42bpb	2124.81464847877	-0.304459587381359	0.157241356445083	-1.93625642938085	0.0528363022916638	0.558027472296492
Caly	441.606405373162	0.451376596077901	0.233044790370334	1.93686627948479	0.0527616913665338	0.558027472296492
Dbnl	2294.13741631208	-0.114927460440693	0.0593890919070931	-1.93516110029907	0.0529705296011107	0.558371981389936
Wdr91	402.118239048417	-0.174326388583722	0.0900948945237553	-1.93491972553181	0.0530001471996742	0.558371981389936
Cpe	10060.0824207032	0.126611298220043	0.0654399030534627	1.9347720933603	0.0530182690453834	0.558371981389936
Eef1akmt1	384.541121353653	0.304654602344887	0.157462156129076	1.93477982160458	0.0530173202751737	0.558371981389936
Cfap276	3.72370251048636	1.99293339688066	1.03034533863299	1.93423828123955	0.0530838376808234	0.558460584517351
Pkp1	488.911520522607	-0.218659334433111	0.11307283182582	-1.93379197197376	0.0531387102486252	0.558460584517351
Stambpl1	598.262934016088	0.209449619484081	0.108296937827382	1.93403085706753	0.0531093340542449	0.558460584517351
Zfp524	85.5165834331691	-0.32033017821843	0.165858931343836	-1.93134114408566	0.0534408784260202	0.559598435950769
Atf7ip	727.467146017593	-0.194287171898626	0.100545168910456	-1.93233721723273	0.0533178976382662	0.559598435950769
Mia2	938.717111240267	0.118777604367829	0.0615144432339769	1.93088969229625	0.0534966951691115	0.559598435950769
LOC120094045	1.8255350195975	1.52234140915982	0.788318544016913	1.93112469662665	0.0534676335549539	0.559598435950769
Gadd45b	230.996791561145	-0.26984102734184	0.139772665359049	-1.93057080687895	0.0535361509611177	0.559598435950769
Plekha7	359.175588496754	-0.452041026565354	0.234195532303938	-1.93018637938275	0.0535837485978937	0.559598435950769
Elovl7	1892.75961653641	0.102730892922681	0.0532066153646873	1.93079172991076	0.0535088135006114	0.559598435950769
Dnai7	275.844411820715	0.189262221199023	0.0980495202000459	1.93027177300694	0.0535731725908969	0.559598435950769
Snta1	523.089425111015	-0.247833105187899	0.128366141047992	-1.93067348729632	0.0535234436293444	0.559598435950769
Cry1	152.309881593423	0.592684847109361	0.307203470057968	1.92929086054114	0.0536947637202297	0.560366497861853
Gria3	480.375833955249	-0.213880210701946	0.110941916093468	-1.92785755134923	0.0538728469130017	0.561832932764254
Polq	27.8521615704415	-0.874654739210968	0.453955731073932	-1.92674016283874	0.0540120199321156	0.561914336407043
Hecw1	2149.85633177014	-0.338729284583046	0.175742621118095	-1.92741682369371	0.0539277046497426	0.561914336407043
Notch1	1822.75178272367	-0.331043732379002	0.171899247651025	-1.92580093806495	0.0541292342992952	0.561914336407043
Ngb	80.7493523746982	0.433838537267159	0.22529045385122	1.92568539789823	0.0541436682556034	0.561914336407043
Slc7a5	874.775309349072	-0.262106877971766	0.136080370316142	-1.92611820031676	0.0540896165492106	0.561914336407043
Rcan1	1503.21324572783	-0.168161038594505	0.08731397471642	-1.92593498510018	0.0541124923802939	0.561914336407043
Hspa1l	40.3881385384886	-0.469812183986145	0.243889089860394	-1.92633538570779	0.0540625097348425	0.561914336407043
Cdh23	10.4202324374819	-1.36230474105638	0.70758565947168	-1.9252859676008	0.0541935921824417	0.562042421004449
Hsd17b13	44.1083326087811	-0.477961247926558	0.24832628473131	-1.92473079699845	0.0542630455463385	0.562372727751554
Slc7a4	219.098730251485	0.250519597846094	0.130259455067686	1.92323542053756	0.0544504907705322	0.562438526883432
Nefm	383668.478826633	-0.212011752541382	0.110203228082148	-1.92382524750857	0.0543764916330159	0.562438526883432
Hdgfl3	916.106306604345	0.165818432864354	0.0862094558860521	1.92343671770212	0.0544252267800344	0.562438526883432
Fgfrl1	59.1554286921991	-0.545533162461367	0.283644759974181	-1.92329716406897	0.0544427405503953	0.562438526883432
Hacd3	4189.19091094563	0.16386379269961	0.0852046017132047	1.92318007953572	0.0544574381094758	0.562438526883432
Ankrd54	101.976218264377	-0.310915886139114	0.161756816253691	-1.92211922403003	0.0545907576589937	0.562655335616919
Abcc5	6020.76910539543	-0.164243974366856	0.0855122350882939	-1.9207073022623	0.0547686184939261	0.562655335616919
Smad2	955.637972106567	0.141359321146035	0.0735521019049986	1.92189369827414	0.0546191349327206	0.562655335616919
Snx11	1008.34033990132	0.161192974128549	0.0839405273133246	1.92032358251532	0.05481703938441	0.562655335616919
Camsap3	418.837302128806	-0.260680767324959	0.135742486041009	-1.92040660907157	0.0548065593903831	0.562655335616919
Ppp6r1	3859.37480013138	-0.122626376433718	0.0638445994568899	-1.92070084982708	0.0547694324199362	0.562655335616919
Pf4	356.160831991887	0.926392727698506	0.482286816973467	1.92083360999161	0.0547526877582911	0.562655335616919
Fry	2902.0502626448	-0.307697273768792	0.160050229115003	-1.9225044254557	0.0545423172835536	0.562655335616919
Krt13	20.7366647404764	0.832888249760782	0.433443504819109	1.92156126577182	0.0546609864160865	0.562655335616919
H6pd	173.207990697945	-0.474843817384899	0.247423347947931	-1.91915525080045	0.0549646888829158	0.563783897286698
Capn5	3467.33635818501	-0.268051991478213	0.139743147640843	-1.9181762827265	0.0550886624808775	0.564477013291831
Atp6ap2	6719.15234701617	0.194541825536548	0.101594092743888	1.91489308366556	0.0555061400438768	0.564477013291831
Map4k4	4349.48673834554	-0.217152222119206	0.11343719596807	-1.91429469201909	0.0555825122836381	0.564477013291831
Lyst	357.575998872837	-0.401460301518187	0.209683833058094	-1.91459825806866	0.055543757460436	0.564477013291831
Hsp90ab1	71514.8160268165	0.146055455938748	0.076299348574827	1.91424250228704	0.0555891773658482	0.564477013291831
Cuedc1	300.949464257301	-0.251941727881048	0.131556394269159	-1.9150853843378	0.055481615438451	0.564477013291831
Sdf2l1	158.965936109692	0.337202884110294	0.176031475884241	1.91558289457301	0.0554182085585291	0.564477013291831
Cfap157	146.013284348702	-0.235059506948194	0.122554390789993	-1.91800151290366	0.0551108193141969	0.564477013291831
Plxdc2	1151.28303900481	-0.223382704440585	0.11663774297743	-1.91518370244707	0.0554690801627791	0.564477013291831
Skic2	770.78902575247	-0.268609286403973	0.140326766597266	-1.91416999705319	0.0555984380193157	0.564477013291831
Foxo4	479.074737502217	-0.322598351545924	0.168448940286265	-1.91511060264134	0.0554783999523404	0.564477013291831
Kansl3	1573.34354384805	-0.127950785014334	0.066801184936786	-1.9153969369767	0.0554419014843115	0.564477013291831
Lrp10	1445.0275547818	-0.23059983525145	0.120328062571088	-1.91642606324867	0.0553108859670361	0.564477013291831
Pom121	533.309566675606	-0.30089468574772	0.157139130420779	-1.91482977500256	0.0555142159386997	0.564477013291831
Il1b	42.9425672488168	0.742602022015017	0.387686584943883	1.91546999781411	0.0554325917696041	0.564477013291831
Apobec2	122.018444606617	-1.63865572099406	0.856353528535929	-1.91352714315967	0.055680602080183	0.564544680751958
Srsf9	177.988229313286	-0.288866809306549	0.150938111200634	-1.91380962043824	0.0556444858109186	0.564544680751958
Sbf1	2099.38251430503	-0.36241759588362	0.189460167019778	-1.91289600122535	0.055761367605233	0.564980523398549
Dmrtc1b	133.619373522551	0.334475062061948	0.177010439216593	1.88957817144716	0.0588143988450095	0.566032614695363
Hyal1	175.772511420356	-0.374766147224807	0.196788745865372	-1.90440843340296	0.0568570117176224	0.566032614695363
Acta1	2971.65251900011	-2.05496647277653	1.0898919404704	-1.88547726290149	0.059365431364387	0.566032614695363
Plxna4	510.207337621431	-0.492106012053419	0.257607400035781	-1.91029454893402	0.0560952992412981	0.566032614695363
Rbm33	457.159195810757	-0.344890328868533	0.18289311537215	-1.88574801280382	0.0593289195215117	0.566032614695363
Hnrnpa0	565.17821367164	-0.265940852248312	0.140975243749028	-1.88643654854575	0.0592361513240002	0.566032614695363
Mir219a1	1.21864808793882	-3.1750147908984	1.67187900239422	-1.89906972116499	0.0575553095772124	0.566032614695363
Rplp2l3	47.4372445806261	0.443983634662207	0.235315034173321	1.88676272309568	0.0591922470254101	0.566032614695363
Car2	2535.06016787884	0.361565283670778	0.191156498052933	1.89146216505106	0.0585626769630738	0.566032614695363
Mta2	1025.13725527046	-0.119316938954319	0.0631025540898442	-1.89084167313478	0.0586454823794927	0.566032614695363
Hepacam	217.672427574951	-0.289790004548113	0.153104567657579	-1.89275871374545	0.0583899643472063	0.566032614695363
Zc3h7a	1082.79886312267	-0.119011625136894	0.0624954994764021	-1.90432312940921	0.0568681137191175	0.566032614695363
Uxs1	1830.58392532661	0.322595902172824	0.170492013449002	1.89214670908511	0.0584714363919876	0.566032614695363
Kcnh7	397.803269881208	-0.357991603538995	0.188794871711165	-1.89619347334117	0.0579344659030328	0.566032614695363
Nabp2	946.826189936561	0.181502015767512	0.0952773095658009	1.90498678640965	0.0567817887494723	0.566032614695363
Tceal9	1858.96483063578	0.254260028569283	0.133723454877605	1.90138692424603	0.0572513509610399	0.566032614695363
Adgrb1	824.945241647805	-0.300573132185302	0.158519176149192	-1.89613105169317	0.0579427174865474	0.566032614695363
Tmem178b	3299.18760215488	-0.235278298561732	0.12403691763312	-1.89684090068769	0.0578489393787357	0.566032614695363
Cyb561	458.911263729768	0.155164390620918	0.082145627931598	1.88889408393252	0.0589060223624347	0.566032614695363
Chn1	2476.844324265	0.172867796864282	0.0904736724043125	1.9106972478332	0.0560434987045768	0.566032614695363
Rngtt	809.61622565797	0.135577251068678	0.071588330255421	1.89384569503087	0.0582454943540349	0.566032614695363
Myo5c	103.675439910607	0.832089513199441	0.43855906688914	1.8973259841639	0.0577849276152396	0.566032614695363
Cpne3	2238.75765344228	0.249442493621253	0.130481420987893	1.91170889872818	0.0559135423068989	0.566032614695363
Phyh	1769.41861548633	0.202829722815981	0.107536357736768	1.88615020152045	0.0592747169652952	0.566032614695363
Chd5	695.448522698774	-0.378605961249258	0.199048949791422	-1.90207464870319	0.0571613961930416	0.566032614695363
Myrf	199.78564406252	-0.422633742545536	0.2225635420785	-1.898935192164	0.0575729975212676	0.566032614695363
Cbx3	2218.32677707959	0.233134878551535	0.123649376650258	1.88545130486955	0.0593689329011323	0.566032614695363
Sh2d2a	22.0203480406226	-0.720892864616289	0.380072680315735	-1.89672371088979	0.0578644126161914	0.566032614695363
Cemip	419.191757654503	-0.4350931850742	0.230212172810441	-1.889966024657	0.058762504163194	0.566032614695363
Alpg	16.1558351789086	-0.669821545654238	0.353104178396874	-1.89695162684081	0.0578343227330471	0.566032614695363
Bdnf	730.698745830664	-0.448458449995458	0.236100094803516	-1.89944205811805	0.05750637807396	0.566032614695363
Pilrb2l4	41.3269770819678	0.764052309452081	0.40417982421293	1.89037716303613	0.0587075354493002	0.566032614695363
Adra1a	9.02851916233407	-1.53524064147398	0.807860919540607	-1.90037740945186	0.0573836093292993	0.566032614695363
Traf6	144.342337875478	-0.293826307144605	0.154096865363088	-1.90676368693343	0.0565511956619106	0.566032614695363
Trappc5	496.669959055681	0.197772924847663	0.104716552788783	1.88865007088783	0.0589387330008649	0.566032614695363
Ptgfrn	1292.64084864759	-0.253732737661069	0.133710291638065	-1.89763057542262	0.0577447637591581	0.566032614695363
Cyb5r4	792.956328215132	0.194759958515998	0.101912601669433	1.91104883327116	0.0559983056452234	0.566032614695363
Wnk2	706.017163506932	-0.528171638256014	0.278494796359402	-1.89652246706398	0.0578909920118812	0.566032614695363
Ralgapa1	2308.91962524015	-0.195787586309603	0.10317839752958	-1.89756374393655	0.0577535742704662	0.566032614695363
Sorcs2	1462.96776235081	-0.28155017538184	0.149300186724359	-1.88579921806557	0.0593220163573648	0.566032614695363
Ube2a	1532.19199226374	0.272478825028089	0.143495264945234	1.8988697998647	0.0575815969674775	0.566032614695363
Vtcn1	2.3918146968068	-4.14148901719007	2.19052037932126	-1.89064162848525	0.0586721993041235	0.566032614695363
Cfap91	23.4460796631597	-0.608545110444287	0.321833886927518	-1.89086710617686	0.0586420863984581	0.566032614695363
Ttbk2	1220.5278524773	-0.487358811683768	0.255656024717795	-1.90630677380569	0.0566104159186665	0.566032614695363
Dpp9	1561.11551784726	-0.150185824457981	0.0791228109712743	-1.89813560229182	0.0576782213018492	0.566032614695363
Maf	553.5584225965	-0.256572973778255	0.135290651816499	-1.89645751819021	0.0578995723378525	0.566032614695363
Odf4	1.61329980121279	-3.5795729604527	1.89627406990577	-1.88768755385163	0.0590679082212566	0.566032614695363
Frrs1l	67.5940721093039	-0.454626502518242	0.238851214065744	-1.90338786552329	0.0569899532167978	0.566032614695363
Zfp691	171.760925573454	0.227634312128083	0.119472811329315	1.90532314084944	0.0567380792076618	0.566032614695363
Socs6	260.339960886153	-0.270347765366217	0.143222378683661	-1.88760840205944	0.0590785412878206	0.566032614695363
Arhgef37	449.697723267715	-0.590638620772755	0.31011453898218	-1.90458216732204	0.0568344064625591	0.566032614695363
Nt5c3a	1111.23694709826	0.244484214368587	0.129447161168104	1.88867961384717	0.0589347718814853	0.566032614695363
Klhl36	95.6957784465661	-0.332180933367713	0.174054257109927	-1.90849071366246	0.0563278222725817	0.566032614695363
Rgs1	258.490011220414	-0.650863165038674	0.34322230360036	-1.89633120636741	0.0579162622837201	0.566032614695363
Slc38a10	816.729773088588	-0.248568084666085	0.130263519029399	-1.90819414766451	0.0563661277547851	0.566032614695363
Micos10l1	10.8874248837143	0.897533452626898	0.473723198429698	1.89463690104696	0.0581405225216365	0.566032614695363
Ppm1h	2746.82686698678	-0.243331569363309	0.128663934335281	-1.89121816164287	0.0585952279288961	0.566032614695363
Fsd2	16.8709341551539	-3.18128062411965	1.68529980345768	-1.8876645078773	0.0590710039995844	0.566032614695363
Zfp592	750.400529592978	-0.283493504709854	0.149205076263399	-1.90002586915601	0.0574297248639359	0.566032614695363
Grin2d	17.6942802049258	-0.929211829630004	0.491699499445419	-1.88979616753332	0.0587852263310729	0.566032614695363
Epb41l1	4950.11925430967	-0.309730115582414	0.162561794738022	-1.90530693931845	0.0567401839681749	0.566032614695363
Ppm1e	690.875880607033	-0.323002288219523	0.170626642556943	-1.8930354801521	0.0583531512825916	0.566032614695363
Atg2b	1564.7088617398	-0.219637940566555	0.115350762753548	-1.90408745745202	0.0568987949341713	0.566032614695363
Gsk3a	1374.92919292012	-0.219073392072979	0.114695261730542	-1.91004744893174	0.0561271042935737	0.566032614695363
Sln	2.86872397443752	-2.86791295232272	1.51642081647355	-1.89123818478836	0.0585925562007075	0.566032614695363
Zyg11b	748.642723446607	-0.33679214017313	0.177822996297309	-1.89397404827233	0.0582284546268679	0.566032614695363
Flywch1	4097.59755029972	-0.197290030191294	0.103322966535982	-1.9094499200484	0.0562040762605811	0.566032614695363
Sox8	52.0088315985645	-0.723853081832965	0.379990470049206	-1.90492430438908	0.0567899114256402	0.566032614695363
Adipor1	4289.17066814493	0.193111684330433	0.101523895881085	1.90213035713902	0.0571541146465595	0.566032614695363
Eln	412.836065657764	-1.43563916335957	0.753538548384721	-1.90519671015769	0.0567545056968134	0.566032614695363
Cnksr1	10.4102427374219	-1.43347702530034	0.754628047161703	-1.89958090040772	0.0574881406562493	0.566032614695363
Esm1	150.222114615076	-0.58407465899456	0.308171412574719	-1.89529150064478	0.0580537935679979	0.566032614695363
Hip1r	1203.14793606698	-0.198035594120763	0.104315778005466	-1.89842416849334	0.0576402283782087	0.566032614695363
Zfp148	770.40286486075	-0.143654467573385	0.07599285627164	-1.89036805064789	0.0587087533019491	0.566032614695363
Etl4	2674.90494913141	-0.302955969082721	0.159126007610127	-1.9038746313864	0.056926513764634	0.566032614695363
Mmd	543.625647981343	0.253270163188926	0.133150884296836	1.90212903599127	0.0571542873224029	0.566032614695363
Fundc2	1305.26834814879	0.227982624170297	0.120797691897744	1.88730943934994	0.059118717573635	0.566032614695363
Crtc2	672.436643606563	-0.173355966582564	0.0919019370755939	-1.88631460988652	0.059252571656625	0.566032614695363
Ttc9c	1311.6662779821	0.153128098889549	0.0801212513527032	1.91120453443071	0.055978301398737	0.566032614695363
Rangap1	3288.29520330469	-0.158116054011696	0.0832108695877179	-1.90018509354738	0.0574088337749487	0.566032614695363
Epn3	1449.91022042517	-0.274862469149582	0.145110048116084	-1.89416565370924	0.0582030254657093	0.566032614695363
Atxn7l3	1079.43611881151	-0.297546656250502	0.156757136625894	-1.89813786252429	0.0576779236364394	0.566032614695363
Zscan20	158.05200240606	-0.336737522138724	0.17778158501736	-1.89410799833876	0.0582106763014492	0.566032614695363
Rassf4	3087.63032214223	0.185157234761241	0.0982094058977703	1.88533097281922	0.0593851669981294	0.566032614695363
Avil	19878.4027258993	0.172998034270442	0.0906839792834792	1.90770228255697	0.0564297065486812	0.566032614695363
Cd48	4374.35924484176	0.269192326872981	0.14150233633543	1.90238786047223	0.0571204668874222	0.566032614695363
Tpt1	15217.4710580926	0.308115944912831	0.162155475931549	1.90012667252074	0.0574164981910181	0.566032614695363
Tubb3	61369.8997250673	-0.147582408429836	0.0780291818526704	-1.89137454636511	0.0585743638943792	0.566032614695363
Sult5a1	141.193192563084	0.426402809482908	0.223576666572788	1.90718833060376	0.05649620406926	0.566032614695363
Sipa1l3	298.286940961147	-0.414007222313617	0.217184235971582	-1.90624895246904	0.0566179137877335	0.566032614695363
Zmiz1	1533.27403533737	-0.355829776964805	0.187731630741134	-1.89541728029553	0.0580371411390463	0.566032614695363
Plxna1	1362.92964045897	-0.334848977320678	0.177048258060238	-1.89128648307147	0.0585861120809243	0.566032614695363
Cuta	678.443845210136	0.322608667307483	0.170739330350644	1.88948068757766	0.0588274481495333	0.566032614695363
Tacc2	1411.24887177044	-0.211372373900728	0.112192127310039	-1.88402144578832	0.0595620746629238	0.566275159938987
Tor1aip1	653.651678103281	-0.138019976694992	0.0732377736906535	-1.88454631728662	0.059491115873987	0.566275159938987
Pitpnm2	4327.14136181038	-0.284817504659827	0.151111840706648	-1.88481262175041	0.0594551402873875	0.566275159938987
Cd2bp2	1977.62948485955	0.135083633399309	0.0716926306699733	1.88420528214605	0.0595372133457457	0.566275159938987
Podxl	655.783387545726	-0.266893545333575	0.141693141122068	-1.88360243283511	0.0596187725411338	0.566454093616681
Erbb4	9.63723201890626	-1.21748975654511	0.646923246007992	-1.88196940527018	0.0598401697679228	0.567136352510245
Morn4	714.852257901875	0.195378426090845	0.103875329487501	1.88089344269522	0.0599864154010597	0.567136352510245
Kcnq1	7.41320734477293	-1.03732493401339	0.55146120760518	-1.88104787736233	0.0599654063262487	0.567136352510245
Sowahd	10.1258183376511	1.15329042630686	0.612837457406592	1.88188631809053	0.0598514524932452	0.567136352510245
Tmem154	25.4673768625292	0.549401928086691	0.291932014878352	1.88195161916595	0.0598425848625124	0.567136352510245
Isl1	2174.9404955573	0.192785610045048	0.102399922072636	1.88267340582836	0.0597446416233147	0.567136352510245
Enpp5	3085.0814503084	0.149818526193871	0.0796348757468414	1.88131801285335	0.059928672145751	0.567136352510245
Iqsec1	1695.74714663465	-0.480096143536676	0.255256513171233	-1.88083797577621	0.0599939625323442	0.567136352510245
Ccdc125	49.3072832642883	-0.397778347110814	0.211636785294751	-1.87953311876675	0.0601717357577683	0.567205967455523
Ttc19	1312.26119821987	0.136410215217144	0.0725812912313941	1.87941290245525	0.060188135932121	0.567205967455523
Stard5	67.0244587463052	0.360658577943084	0.19180667419026	1.88032340097475	0.0600640159278358	0.567205967455523
Ptpn3	1463.63347759584	-0.234220552764456	0.124625693410614	-1.87939217311113	0.060190964249543	0.567205967455523
Pcdh1	1071.20526103324	-0.484850769774327	0.25792638782268	-1.87980289208583	0.0601349461724622	0.567205967455523
Ppp1r14c	231.907759224942	0.218202947435993	0.116185557470504	1.87805569114206	0.0603735469225778	0.567853078130284
Tyro3	1153.77205974688	-0.152949107628606	0.0814275166538061	-1.87834670531435	0.060333751147463	0.567853078130284
Lpl	341.67584614447	-0.729422495994939	0.388361666418381	-1.87820415624938	0.0603532418119864	0.567853078130284
Cinp	690.599624458998	0.236313947529609	0.125892412964398	1.87711031955864	0.060502975322332	0.568673067147471
Glipr2	146.793607215085	-0.41002881620574	0.218464888192292	-1.8768636900811	0.0605367785288381	0.568673067147471
Wiz	574.790282230928	-0.289749417018259	0.154479438893917	-1.87565037193872	0.0607033047415304	0.569164841636104
Znf865	199.970056612951	-0.386859019700092	0.20619736555384	-1.87615888622534	0.0606334657203328	0.569164841636104
Pygo2	715.641589101369	-0.132083788184932	0.0704170003584059	-1.87573721562488	0.0606913729686022	0.569164841636104
Tceanc2	331.381450000581	0.228596398718222	0.122119341194898	1.87190985867989	0.0612190754312541	0.571658239828374
Itga1	101.689844488568	-0.641643550249884	0.34280100336014	-1.8717668383712	0.0612388679868503	0.571658239828374
Limk2	526.677630848313	-0.182724428992691	0.0975389033971595	-1.87334922403908	0.0610201767139693	0.571658239828374
Cdk14	5694.49606967248	0.108145200949022	0.057753575276726	1.87252824488951	0.0611335580371327	0.571658239828374
Ablim3	552.316626682412	-0.223993686746542	0.119651283213712	-1.87205419557817	0.0611991060446119	0.571658239828374
Bach2	110.037117507192	-0.549437124891451	0.293412287906176	-1.87257707852762	0.061126808990246	0.571658239828374
Herpud2	463.762298675334	-0.220197923230435	0.1176447532191	-1.87171902873	0.061245485536519	0.571658239828374
Ift140	1296.66788260928	-0.196515408681049	0.105003912167844	-1.87150559082912	0.0612750356700023	0.571658239828374
Foxp3	7.80664362654995	-1.25173152355031	0.670216156164335	-1.86765346080882	0.0618103895118039	0.571971926199798
Spock2	7679.90493663126	-0.295366308780384	0.158257986051456	-1.86635958253854	0.0619910738539922	0.571971926199798
Tlcd3b	4316.21598810154	-0.185822036523525	0.0994891080806041	-1.86776261350112	0.0617951667812605	0.571971926199798
Tspan14	838.372477751846	0.208170446710323	0.111540803083063	1.86631654924792	0.0619970907636157	0.571971926199798
Mrtfa	288.586064373137	-0.38413380454205	0.205493752592928	-1.86932108492368	0.0615781563677545	0.571971926199798
Art5	1.68548639161263	-3.64042783451651	1.94809269343533	-1.86871386910079	0.0616626334097832	0.571971926199798
Zfp707	105.107072145136	0.350052251073085	0.187284799629935	1.8690905602845	0.0616102161129836	0.571971926199798
Dbndd1	355.915909560776	0.297124804242822	0.158893262519131	1.86996477718524	0.0614887092933616	0.571971926199798
Spock1	2143.48002200759	-0.227172133346946	0.121592934907165	-1.86830043637314	0.0617202058500918	0.571971926199798
Cxcl9	53.5677089285913	-1.12636442304998	0.603055339779519	-1.86776295432818	0.0617951192534545	0.571971926199798
Ube2q2l	237.125832345451	0.337941414889111	0.180876597497038	1.86835344961996	0.0617128210216356	0.571971926199798
Ppid	1201.12972259661	0.229478621312623	0.12268424921554	1.87048152293339	0.0614169804941139	0.571971926199798
Rab28	1347.12510800001	0.204361362640356	0.109253431281153	1.87052580631955	0.0614108367997796	0.571971926199798
Cpsf1	960.253662581041	-0.20777963046835	0.111259052720072	-1.86753010553779	0.0618275967081588	0.571971926199798
Tmprss3	3.70791726383331	-2.19426477269965	1.17568036937385	-1.86637867728308	0.0619884041838429	0.571971926199798
Calml3	1.60180616175239	-3.56399725436961	1.90952652717855	-1.86642982102775	0.0619812541547323	0.571971926199798
Rnf111	867.366851184081	-0.297607383832938	0.159411981050845	-1.86690725421708	0.0619145406642365	0.571971926199798
Grm4	218.759083453551	-0.414535865983017	0.222002666896421	-1.86725624416227	0.0618658126238516	0.571971926199798
Fam114a1	379.950828650107	0.258867366737201	0.138729487694227	1.8659866120732	0.0620432385989256	0.572044780053596
Col23a1	251.221187329405	-0.634174551113779	0.340355323531441	-1.86327201976377	0.0624240046791004	0.573600184268899
Dnaja1	13465.6776209442	0.178526905548132	0.0958344417184534	1.86286790371895	0.0624808535238723	0.573600184268899
LOC120102109	1.12000824687585	2.25197565086683	1.20876694921631	1.86303542823278	0.0624572818934752	0.573600184268899
Herc1	5368.81741000565	-0.146525805673024	0.0786904192064475	-1.86205394698188	0.0625954865079802	0.573600184268899
Bbs9	373.614159181213	0.152803271767318	0.0820411296997016	1.86252032762872	0.0625297828817166	0.573600184268899
Naglu	283.904782812902	-0.185182740076438	0.0993716524058329	-1.86353688997897	0.0623867673948016	0.573600184268899
Zdhhc8	902.021792182309	-0.309180372718877	0.165996796995215	-1.8625683044221	0.0625230271559586	0.573600184268899
Rabl6	2191.40114375797	-0.113368578160673	0.0608161826384182	-1.86411861518346	0.062305048935566	0.573600184268899
Ergic1	524.740429853313	-0.261040274051868	0.140100513781336	-1.86323566563995	0.0624291170274145	0.573600184268899
Cd14	82.5670262941647	-0.60556264000339	0.325173268571997	-1.86227681833358	0.0625640813105313	0.573600184268899
Dag1	9638.90578429948	-0.209246464543767	0.112421218040266	-1.86127199287968	0.0627057761759023	0.573603192640961
Casc3	1801.10339515025	-0.19471851447211	0.104693894170661	-1.85988415097732	0.0629019181383835	0.573603192640961
Nsg1	3452.25473476985	0.208373119059311	0.112065861930356	1.85938086291439	0.0629731724149082	0.573603192640961
Samd14	790.823163696833	-0.219118863544743	0.117822138981337	-1.85974270573589	0.0629219368678982	0.573603192640961
Ppm1b	2567.88901279104	0.100165180270702	0.0538517289670836	1.8600179082816	0.06288299232593	0.573603192640961
Atp13a2	3569.5792629123	-0.23469734208043	0.126072850955047	-1.86160097358404	0.0626593559685543	0.573603192640961
Slc16a14	474.652528477333	-0.277223929400499	0.149119969513169	-1.85906643024104	0.0630177228692142	0.573603192640961
Snx20	43.787113302769	-0.487261705414263	0.261872888875466	-1.86068022354915	0.0627893482615169	0.573603192640961
Fhl3	82.9574563592497	-0.572750750237229	0.307906215606875	-1.86014676289776	0.0628647646651431	0.573603192640961
Wwc1	69.995040271981	-0.463191547034593	0.248984748676616	-1.86032096141034	0.0628401296412639	0.573603192640961
Abcc10	163.541683058874	-0.472338683670429	0.254059142740144	-1.85916821798279	0.0630032982023487	0.573603192640961
Pmfbp1	75.6040321244061	0.45360370948906	0.244096162711676	1.8582992229372	0.0631265341297097	0.574103277949517
Tmed4	1277.89565022163	0.212640909554344	0.11443763961499	1.8581378493103	0.063149441138546	0.574103277949517
Atxn1l	282.965959058155	-0.266047926544258	0.143210054940574	-1.85774613838851	0.0632050731377019	0.574259944577359
Mcoln3	2.22622183137127	-4.03742941776298	2.17479831360415	-1.85646153599964	0.0633878006444781	0.575570466689843
Fasn	8113.64188456553	-0.290166886809043	0.156324333552836	-1.85618502388158	0.0634271899852902	0.57557865669297
Sgta	1899.61750510286	0.154180435242437	0.0831136565213665	1.85505537471813	0.0635883194231633	0.575762252043494
Baiap2l1	1183.64120107007	0.155575924911005	0.0838689424773823	1.85498851321466	0.0635978669180932	0.575762252043494
Sall2	629.117901459267	-0.264362214478965	0.142516117334133	-1.85496363094961	0.0636014202859145	0.575762252043494
Plekhm3	892.058013798072	-0.315836322736692	0.170197936453604	-1.85570007085713	0.0634963207140085	0.575762252043494
Pabpc5	7.27752340394533	-1.33665555914431	0.720698869506181	-1.85466581910997	0.0636439627061263	0.575798827749618
Gtf2i	4334.8520302176	-0.162119146122188	0.0874482057687709	-1.85388762064325	0.0637552393315656	0.575814175443331
Slc4a8	150.177938223866	-0.654579024156608	0.353432323357629	-1.85206326896778	0.0640167381962351	0.575814175443331
Jmjd7	63.8753511622624	-0.447986057788831	0.241655417142871	-1.85382170648372	0.063764671946647	0.575814175443331
Ngfr	12038.9444702114	-0.194536206876246	0.104976829446658	-1.85313471460001	0.063863052232289	0.575814175443331
Tnni3k	86.3887426755976	0.349237661904927	0.188497924149308	1.85274009504899	0.0639196201663603	0.575814175443331
Kcnq2	1837.45516226859	-0.430458789066988	0.23242630700216	-1.85202266739534	0.0640225680030619	0.575814175443331
Gmcl1	3641.93266555097	0.184375794678941	0.0995567868143564	1.85196610475936	0.0640306903217826	0.575814175443331
Garnl3	1494.39640388446	0.142028690352451	0.0766645691521147	1.8525988200709	0.063939881711883	0.575814175443331
Slc25a12	2994.60271818364	-0.139685609901451	0.0754070002114334	-1.85242231503424	0.0639652033770845	0.575814175443331
Pcm1	3420.18956613936	-0.146401624845431	0.0789858191449511	-1.85351783940812	0.0638081716099374	0.575814175443331
Clasp1	4166.24054013607	-0.270705496540209	0.146210183037048	-1.85148182511758	0.0641002670649823	0.576093445887506
Rnf20	2495.90473879332	0.127836956251737	0.0692432086726273	1.84620208540788	0.0648628682843492	0.577644891834539
Stard3nl	1790.72259283297	0.278189733794345	0.150895608158852	1.84359065971944	0.0652428182632394	0.577644891834539
Cebpe	6.20940773259126	-3.36755001254446	1.82245138925076	-1.84781335316105	0.0646293485186699	0.577644891834539
Strn	882.712290815124	-0.281888714462306	0.152868947688313	-1.84398936948957	0.0651846894414301	0.577644891834539
Spry3	312.988648998528	-0.241562771873622	0.130804240864012	-1.84675030624395	0.0647833370604543	0.577644891834539
Prnp	17310.9232245897	0.149523381379887	0.0809720245500503	1.84660544442067	0.0648043445581479	0.577644891834539
Rilpl1	394.849400279363	-0.177637061906703	0.0963671924343964	-1.84333544870711	0.0652800485034545	0.577644891834539
Tmem143	310.087395844154	-0.191523244155417	0.103706211519306	-1.8467866229957	0.0647780713773469	0.577644891834539
Tbc1d9	3300.57271097398	-0.184399904081823	0.0999462243801842	-1.84499119626957	0.0650388192774217	0.577644891834539
Csap1	15.4119136362334	-0.701421011255612	0.379171821937442	-1.84987641663767	0.064331363666466	0.577644891834539
Lrrtm3	174.505681840231	0.295500481914279	0.159820117995932	1.84895672472098	0.0644640617696874	0.577644891834539
Bcan	1564.49758746055	-0.255971190825661	0.138615129059444	-1.8466324171288	0.0648004326179913	0.577644891834539
Mos	3.47119899753008	-2.67705385246294	1.45117006201719	-1.84475543048464	0.0650731235104071	0.577644891834539
Kcnma1	435.258494409785	-0.209804484582524	0.113458721314397	-1.84917018411614	0.0644332425826845	0.577644891834539
Shc3	40.4920443614845	-0.601607617836645	0.325640545690636	-1.84745918712525	0.0646806179450476	0.577644891834539
Ift122	692.119320921183	-0.166662582724238	0.0904137663282735	-1.84333193375797	0.0652805613873184	0.577644891834539
Cdk17	759.159363666261	-0.123549408107146	0.0669615624910728	-1.84507952788015	0.0650259707534496	0.577644891834539
Tgfb1	98.713304687309	-0.668207954932477	0.361425529194832	-1.84881227516242	0.064484924244326	0.577644891834539
Dlg5	660.171369456492	-0.39297105884431	0.213201585628617	-1.84319013240754	0.0653012551051712	0.577644891834539
Hip1	2001.3160145988	-0.273140587855313	0.147678669559817	-1.84956018813995	0.0643769653577182	0.577644891834539
Golph3l	644.745221493602	0.145077790346218	0.0784942267903178	1.84826064640099	0.0645646458344066	0.577644891834539
Ankrd52	4791.26762869755	-0.385173566475102	0.208559119235579	-1.84683157412085	0.064771554257637	0.577644891834539
Rnf126	352.890644256172	-0.197891819957823	0.107384967903619	-1.84282608470338	0.065354407019996	0.577644891834539
Mapk8ip3	7028.51827923624	-0.275629971998341	0.149549772460209	-1.84306513787361	0.0653195006132496	0.577644891834539
Rrp8	223.393777119015	0.214676181343272	0.116477947854841	1.84306287410565	0.0653198310952264	0.577644891834539
Gng2	5694.55981774256	0.0953579201017686	0.0516474079687728	1.8463253791831	0.0648449748528823	0.577644891834539
Kcnn3	189.841267380361	-0.419518597470413	0.227626493762843	-1.84301304534215	0.0653271058243952	0.577644891834539
Ctnnd2	1178.48431513021	-0.236835138961023	0.128375183290501	-1.84486699758073	0.065056888490861	0.577644891834539
Adcy7	501.127156041445	-0.295198055250788	0.160278535414123	-1.84178158658652	0.065507104517359	0.577969762865548
Fbn2	71.836725704197	-1.02524506237817	0.556539179039396	-1.84217949246228	0.0654488991255392	0.577969762865548
Txndc12	956.664948834581	0.309461039036501	0.168001872219789	1.8420094666067	0.0654737651683849	0.577969762865548
Ttc39b	1156.62066860341	-0.27282907142183	0.148457219132927	-1.83776223894873	0.0660974481504925	0.578764214523756
Rnf34	970.830472665859	0.175062243934855	0.095297275131562	1.83701206244537	0.0662081146808958	0.578764214523756
Lrba	525.106560839422	-0.205794216132803	0.112015285273781	-1.83719762557237	0.0661807260861036	0.578764214523756
Sema3b	2942.29297892706	-0.264856160363915	0.144410098079383	-1.83405567814463	0.0666457296668436	0.578764214523756
Mfap3l	966.838053326801	-0.253568806737998	0.13782783501816	-1.83975034291577	0.0658048987994608	0.578764214523756
Chac1	225.391923809275	-0.337257934796203	0.183874782848901	-1.83417176390818	0.0666285014020545	0.578764214523756
Srrm1	1860.42228077673	-0.190752354691007	0.103952438468213	-1.83499644165957	0.0665062166932135	0.578764214523756
Hal	17.0833715230955	0.672600941594456	0.365811412482427	1.83865488785637	0.0659659626335697	0.578764214523756
Cxcl6	19.4691767546757	0.798250158586814	0.434071371032738	1.8389836599627	0.065917589463536	0.578764214523756
Cep131	418.080023648015	-0.263444181253466	0.14358493841988	-1.83476194754555	0.0665409690819707	0.578764214523756
Vax2	1.54274418978302	-3.51634404397999	1.91337032558382	-1.83777494453775	0.066095575127075	0.578764214523756
Heg1	407.345481339228	-0.422709717794325	0.230151677029829	-1.83665712650679	0.0662605282397471	0.578764214523756
Yipf4	1709.58612789121	0.197412027982542	0.107330637321009	1.83928869621927	0.0658727347643175	0.578764214523756
Ptges3	5307.28034582049	0.179664266656911	0.0977902053668716	1.83724194036488	0.0661741867285975	0.578764214523756
Ceacam18	12.4290860142585	-0.903083369450678	0.492118017388323	-1.83509511446737	0.0664915977005688	0.578764214523756
Prtfdc1	657.368884664661	0.225970354016303	0.122777217697512	1.84049091724028	0.0656961965232025	0.578764214523756
Gckr	4.15123581899245	-2.79975112001	1.52297791664527	-1.83833993218834	0.0660123303841209	0.578764214523756
Arhgef25	1146.11510903587	-0.147685056230761	0.0804173039144773	-1.8364835556763	0.0662861719698798	0.578764214523756
Fhl4	46.8484356663609	0.393259081957564	0.214456194717116	1.83375016271412	0.0666910886835713	0.578764214523756
Rad9b	53.0295069227982	0.350632656642669	0.190630892875839	1.83932756833407	0.0658670205398032	0.578764214523756
Dctn1	11703.2737323023	-0.211888136576431	0.115145525977836	-1.84017689595006	0.0657422708088883	0.578764214523756
Smg5	1975.57978355564	-0.136621764619156	0.0745093099375821	-1.83362005007973	0.066710413857759	0.578764214523756
Ccdc200	1.62035657991343	-3.57181486619825	1.94683775801378	-1.83467515538753	0.0665538356051857	0.578764214523756
Acvrl1	174.573649064612	-0.442077811162053	0.241137903784682	-1.83329872335954	0.066758159147675	0.578764214523756
Zbtb22	520.373728049251	-0.148644231748651	0.0810791086577823	-1.83332345667547	0.0667544830748002	0.578764214523756
LOC102546572	104.661267624643	-0.637237548372541	0.346644309965174	-1.83830378879308	0.0660176531296352	0.578764214523756
Ubr5	4497.57931031009	-0.158986033231317	0.0867066541864815	-1.83360821292197	0.0667121722181925	0.578764214523756
Meis1	122.590869356814	-0.319098209625459	0.173924541583905	-1.83469340622939	0.0665511298348599	0.578764214523756
Erg	84.9611610449351	-0.564858289301599	0.307628583593988	-1.83616971707384	0.0663325599208533	0.578764214523756
Mapk8ip1	8664.28277117786	-0.164155828526954	0.0893326057233736	-1.83758021158901	0.0661242869313498	0.578764214523756
Cmpk1	4523.57195466265	0.18098934853533	0.0988608236898781	1.83074894361679	0.0671380241305864	0.579894236938732
Lxn	9103.2728668367	0.360200386095775	0.196694343466027	1.83126967328366	0.067060301834771	0.579894236938732
Plekhh1	555.287465572896	-0.350366453889401	0.191258734541351	-1.83189779399931	0.0669666492929925	0.579894236938732
Slc35a1	548.141450674847	0.196899410948059	0.10755990947577	1.83060223746669	0.0671599343616104	0.579894236938732
Klhl7	1515.60913343499	0.0936644041261753	0.0511517143931515	1.83110977290559	0.0670841601244625	0.579894236938732
Fam186b	1.52199081596883	-3.48546761059328	1.9036120726255	-1.83097578583122	0.067104157342276	0.579894236938732
Dclk1	2017.31353434002	-0.178256669830197	0.0973185781417879	-1.83168181485848	0.0669988395407155	0.579894236938732
Tspan8	11195.4109138591	0.414336581569104	0.226429149583308	1.82987297497516	0.067268935419729	0.580500247664193
Bin1	2760.33839789687	-0.138828471824614	0.0764771125623543	-1.8152943694288	0.0694786838300057	0.580761527939958
Slc37a3	1812.63966967663	0.130109335499886	0.0712537166446111	1.82600068637579	0.0678501584534836	0.580761527939958
Tpt1l3	1221.76715841367	0.286664989737165	0.156807767019405	1.82813004219166	0.0675300371665966	0.580761527939958
Ptprb	207.685627439365	-0.527672440833468	0.290085137411369	-1.8190261160646	0.0689074458049874	0.580761527939958
Ppp3cc	636.373143841721	0.141979806305914	0.0783411350620396	1.81232766404875	0.0699355824834085	0.580761527939958
Cbl	281.921512489892	-0.440468166919787	0.242973691746112	-1.8128224654875	0.0698592078180276	0.580761527939958
Amotl1	219.949131804319	-0.52060134285615	0.287285513214027	-1.81213920963813	0.0699646892233392	0.580761527939958
Prrc2a	3445.98810742308	-0.446990901867784	0.246438963559846	-1.81379963383605	0.0697085789165411	0.580761527939958
Chrne	532.664297916711	0.891366591276376	0.490140169505208	1.81859526464889	0.0689732008099364	0.580761527939958
Lnpep	224.603249783716	-0.468239025471496	0.258204541526892	-1.81344225280688	0.069763637662178	0.580761527939958
Ralgapb	4424.32158045397	-0.140206370243655	0.0769701398816672	-1.82156834402544	0.0685205078361367	0.580761527939958
Tspan13	5082.9536084214	0.162353636486079	0.0893575980555652	1.81689794733653	0.0692327410593268	0.580761527939958
Impdh1	4174.35680408479	-0.188789973606237	0.103245871675752	-1.82854743286144	0.0674674337386595	0.580761527939958
Kcne5	6.05337074879883	-1.02595856187906	0.56264197687177	-1.82346608332226	0.0682328294585542	0.580761527939958
mrpl9	766.008381391322	0.250190028843978	0.138018322728828	1.81273054111475	0.0698733915479321	0.580761527939958
Arpc2	5499.07572884093	0.199228595147738	0.109175239619109	1.824851457554	0.068023448196772	0.580761527939958
Carmil2	1079.82264719309	-0.137695591754029	0.0757638942601687	-1.81743022977661	0.0691512624712269	0.580761527939958
Rin2	805.134540787029	-0.16521386559924	0.0905272555240186	-1.82501794230805	0.0679983217974688	0.580761527939958
Snf8	996.57662541469	0.223239622819894	0.122527125112463	1.82196083206058	0.0684609289287722	0.580761527939958
Acox2	1.22000019907784	-3.16042723109336	1.73272081761689	-1.82396794622695	0.068156918293106	0.580761527939958
Gch1	53.2414357938413	0.669867897865223	0.36808235332435	1.81988593534921	0.0687763772067538	0.580761527939958
Serpinc1	22.8270046738163	-0.53585679169126	0.29300043601177	-1.82886004876025	0.0674205765120049	0.580761527939958
Tmed2	3154.50139924558	0.15833537477346	0.087289993239352	1.81390064195903	0.0696930238963847	0.580761527939958
Camta2	1842.22672562019	-0.344664790270567	0.189343471929396	-1.820315148753	0.0687110257381	0.580761527939958
Renbp	155.893348211328	0.215156304588348	0.117645095653814	1.82885910706787	0.0674207176197339	0.580761527939958
Spmip2	5.08262872464837	1.22773633499481	0.675998095759051	1.81618312639806	0.0693422855759232	0.580761527939958
Ywhaz	42620.0546971192	0.126121140989428	0.069097863101967	1.82525385485962	0.0679627302093635	0.580761527939958
Cyp1a1	3.26122795283194	-2.57886125794874	1.42281360706169	-1.81250814945075	0.0699077158729243	0.580761527939958
Rnf5	1267.79940057206	0.214416500029109	0.118383854691021	1.81119714836732	0.0701103394809523	0.580761527939958
Crhr1	2.76111192744698	1.38187235831399	0.756204501610682	1.82737917503884	0.0676427782610182	0.580761527939958
Pno1	591.549664707004	0.263596842303596	0.144222071622263	1.82771499076779	0.0675923371230328	0.580761527939958
Odad3	11.1531847876393	-1.17171425643554	0.644416615999104	-1.81825581051928	0.0690250433872148	0.580761527939958
Cstl1	0.989086652832524	4.42360235913035	2.42352379613194	1.82527704749202	0.0679592320171555	0.580761527939958
Zc3h18	665.720107406234	-0.268372326449699	0.147303017559703	-1.82190650874431	0.0684691725608264	0.580761527939958
Hdac7	266.553093739716	-0.30797164153816	0.168907242971655	-1.82331814858787	0.0682552191452595	0.580761527939958
Tbx2	213.321239363565	-0.376502845000021	0.207493599535526	-1.81452751238025	0.0695965509924655	0.580761527939958
Spata6l	24.8423618889819	-0.585239354446434	0.322044963920157	-1.81725976187452	0.0691773480925313	0.580761527939958
Mgst2	52.8668172104125	0.60764640768921	0.33565944792402	1.81030628348872	0.0702483031798256	0.580761527939958
Ntng2	1202.52061529932	-0.383540248562021	0.211557138564713	-1.81293928989638	0.0698411854773142	0.580761527939958
Opa1	3626.29361258608	-0.150656697934612	0.0830988884353044	-1.8129809046953	0.0698347665415351	0.580761527939958
Atp13a4	101.218264734432	0.461650095340212	0.253497109444495	1.82112567812649	0.0685877547754896	0.580761527939958
Trim33	496.594334153526	-0.253438079951402	0.139966847851186	-1.81070077552122	0.070187182755302	0.580761527939958
Tusc3	2379.62952016581	0.287658320228468	0.158571612206353	1.81405937813214	0.0696685846463758	0.580761527939958
Adamtsl1	337.722709579082	-0.406591585637247	0.223417260181259	-1.81987544430264	0.0687779751989609	0.580761527939958
Gpank1	326.433111462394	0.207089092002633	0.114255747426503	1.81250481194258	0.0699082310952602	0.580761527939958
Btg2	435.554448273878	-0.481604727051488	0.265787717998471	-1.81199015017789	0.0699877184638651	0.580761527939958
Itgb8	1214.11027414949	-0.473283581218417	0.261257669453422	-1.81155861264695	0.070054424800143	0.580761527939958
Polrmt	287.190123785872	-0.238777125491685	0.131861234386334	-1.8108212516205	0.0701685255519236	0.580761527939958
Pi4ka	5640.41111708997	-0.180741700268535	0.0989528198945097	-1.82654421027332	0.0677683282162508	0.580761527939958
Plvap	149.844287522116	-0.518366467526521	0.285921127342333	-1.81297014440587	0.0698364262317602	0.580761527939958
Ccnk	436.238482350218	-0.277295869212072	0.152297838889566	-1.82074723603362	0.068645288249832	0.580761527939958
Pde6d	1016.30131414957	0.240883828885464	0.133079878008915	1.81006950479265	0.0702850093358346	0.580761527939958
Vamp4	3040.80112575187	0.163656328399316	0.0896784798952242	1.82492308735076	0.068012636668337	0.580761527939958
Ifit2	383.023538703131	-0.302465034519806	0.166041816799078	-1.82161963986343	0.0685127188092804	0.580761527939958
Dip2a	734.960601761245	-0.394816695301958	0.217909602979186	-1.81183706410437	0.0700113762793533	0.580761527939958
Kmt5c	401.052300557253	-0.145206135515258	0.0794756460549575	-1.82705196777951	0.0676919561482662	0.580761527939958
Ska2	219.35891530975	0.240214772424074	0.132380265289441	1.81458144005724	0.0695882568585484	0.580761527939958
Ppp1r9a	356.34637717557	-0.386360235219729	0.211997674932564	-1.8224739273326	0.0683831063093712	0.580761527939958
Slc23a2	1806.07563866258	-0.192790126991957	0.105665378070031	-1.82453449287981	0.0680713066019851	0.580761527939958
Ftcd	7.00387424381182	1.11587145600335	0.612999298082489	1.82034703709105	0.0687061724988518	0.580761527939958
Kctd3	1282.68249022061	-0.156206383821949	0.0860148104557687	-1.81604055155449	0.0693641518318519	0.580761527939958
Apold1	499.054242378528	-0.824764468445924	0.453286806242188	-1.81952012961361	0.0688321146143712	0.580761527939958
Kdm6b	420.188246948474	-0.362384191458795	0.198808790446532	-1.82277750719607	0.0683370957408242	0.580761527939958
Atxn2	1134.32688655373	-0.334925837776339	0.184927993274615	-1.81111486609266	0.0701230727899598	0.580761527939958
Rsad2	878.007394805232	0.612181791730237	0.336279960990803	1.82045278560913	0.0686900801403164	0.580761527939958
Trmt12	251.51482667138	0.242422254669389	0.133256218569514	1.81921907489013	0.0688780138211342	0.580761527939958
Rcor2	96.1263222664605	-0.376076247516603	0.205718294074044	-1.82811280449974	0.0675326236341228	0.580761527939958
Mfsd4a	24.0727995338886	-0.711730261984595	0.393117260852854	-1.81047827928115	0.0702216497309007	0.580761527939958
Samd9	1319.00176416375	-0.283976321895787	0.156161575377653	-1.81847756856341	0.068991172128154	0.580761527939958
Trak2	4012.76254053177	-0.162549737553429	0.0890762970990696	-1.82483716597069	0.0680256054829889	0.580761527939958
Szrd1	937.368561316481	-0.166976277633218	0.0922499963600742	-1.81004102137272	0.0702894259827031	0.580761527939958
Tecpr2	737.287739241551	-0.288064389782068	0.157492348754776	-1.82906910754503	0.0673892561503904	0.580761527939958
Mdm2	920.620764085824	0.144916928036334	0.0793422303671859	1.82647913180253	0.0677781218248603	0.580761527939958
Jag2	1647.62058421024	-0.286658396595141	0.157237476107621	-1.82309207506572	0.0682894466816595	0.580761527939958
Dhx37	346.517892717172	-0.243651104855207	0.13370267449769	-1.82233531057314	0.0684041235346045	0.580761527939958
Nos1	104.402358964734	-0.766792919577928	0.421891539339631	-1.81751196238293	0.0691387583151415	0.580761527939958
Nsd3	679.895573607273	-0.254530766237291	0.140306094091858	-1.81411055510283	0.0696607068662509	0.580761527939958
Spen	808.98303995692	-0.490728236496075	0.271164125893776	-1.80970928539533	0.0703408818258919	0.580865757982448
Ppp1r7	1184.61374942675	-0.130158475510484	0.071940270857307	-1.80925751264757	0.0704110063700918	0.581123951580973
Adgrd1	49.9814356549253	-0.742271855907619	0.410363275442602	-1.80881648121907	0.0704795189500189	0.581368563650046
Pof1b	10.2901901889319	-1.16354846076809	0.64336641016886	-1.80853156518181	0.0705238086580056	0.581413207541606
Maff	92.9021674511345	-0.400968013343072	0.221913327280515	-1.80686765529958	0.07078291677925	0.582778291951613
Psme4	5426.0855307023	-0.168607037535756	0.0933222889525793	-1.80671776730028	0.0708062959863645	0.582778291951613
Myh10	7280.47509009501	-0.213066177534258	0.117900938570844	-1.80716269197663	0.0707369160884259	0.582778291951613
Ldha	10427.3330923807	0.253559756582361	0.140384358267212	1.80618239604535	0.0708898537494602	0.583145084061154
Tjap1	378.259492051208	-0.221417334074969	0.122645227234909	-1.80534814983772	0.0710202193968096	0.58325991874651
Kif1b	41753.4355878145	-0.190746586295723	0.105636228668088	-1.80569288302646	0.0709663249608963	0.58325991874651
Fbln2	8804.42257878624	-0.185600473643622	0.102807009364455	-1.805328982829	0.0710232168874426	0.58325991874651
Brca1	159.116944877377	-0.283327151086135	0.15695968982662	-1.80509499858914	0.0710598175831589	0.58325991874651
Myh6	644.23123161902	-0.314149601195233	0.174128124244011	-1.80412901453534	0.0712110841788706	0.583540692545211
Dok7	98.5923970189103	0.386773942415028	0.214342763437212	1.80446466310642	0.0711584939778572	0.583540692545211
Mtch2	2078.34716586612	0.266421071915943	0.147654391099869	1.80435590117835	0.0711755315624602	0.583540692545211
Nck2	246.33573759346	-0.18222876710877	0.101097550410527	-1.80250427798492	0.0714661022450745	0.584334010229737
Amd1	3274.59554471808	0.173484257725535	0.0962561981597954	1.80231778360426	0.0714954221606252	0.584334010229737
Kif5c	17797.4249845607	-0.184592162658996	0.102384869767925	-1.80292423165073	0.0714001148521606	0.584334010229737
Ppfia3	1329.5046462602	-0.217275273385174	0.120556587497554	-1.80226794649097	0.0715032590251032	0.584334010229737
Taf1a	109.41106534407	0.337689415330399	0.187340849185452	1.8025402190641	0.0714604528621218	0.584334010229737
Slc26a2	101.266843888159	-0.493643513847261	0.274125322782222	-1.8007950117014	0.0717351954167753	0.585909255848102
Pnpla6	1267.33211054955	-0.21221307017829	0.117877573153741	-1.80028367144539	0.0718158578490099	0.585928070993967
Actc1	5.36094943709127	-3.17928347200023	1.76582136021686	-1.80045589187446	0.0717886822847845	0.585928070993967
Mpdz	1857.64538153538	-0.181120806181046	0.100625278246246	-1.79995334510097	0.0718680053585146	0.586033816868367
Prmt1	1344.95273405835	0.243702597991745	0.135473907582308	1.79888955992269	0.072036152379295	0.587084827701557
Notum	5.88871882196999	-2.2031582295993	1.22492881215055	-1.79860103521553	0.0720818134940335	0.587136993901564
Map1b	203808.808580699	-0.249654585507208	0.138955347594064	-1.79665331223189	0.0723906751745439	0.587528000563636
Nphp1	505.179464199891	0.329458733841865	0.183381770501509	1.79657297964169	0.0724034372082165	0.587528000563636
Pkp2	33.1710689410923	0.383325754025368	0.213395377047372	1.79631704926894	0.0724441078595349	0.587528000563636
Scrib	763.590534562377	-0.285632978280435	0.158912196139119	-1.79742641043346	0.0722679510862171	0.587528000563636
Ap3d1	6644.43423313432	-0.211533833779042	0.117658136909878	-1.7978682931302	0.0721978817604748	0.587528000563636
Papln	504.104128539076	-0.329836802058876	0.183486818876412	-1.79760488561873	0.0722396435810049	0.587528000563636
Ank1	5099.34794101328	-0.352793355527807	0.19632305863911	-1.79700417247639	0.0723349573628724	0.587528000563636
Wdtc1	1612.45903895936	-0.206495076361675	0.114945278715448	-1.79646418425642	0.0724207239192773	0.587528000563636
Commd2	552.440193440497	0.247994131484812	0.138095726566553	1.79581322065962	0.0725242274048514	0.587858981484853
Setbp1	122.72808185101	-0.551686869889447	0.307269827429512	-1.79544758593651	0.0725824165715295	0.588011939234683
Kat6b	460.043633557583	-0.286472195346544	0.159663872422963	-1.79422051462998	0.0727779790106747	0.589275361499132
Prr33	7.31497623933178	-2.2102964441908	1.23210346536479	-1.7939211327	0.0728257578911846	0.589275361499132
Mark4	1032.97699856745	-0.3022686330695	0.168566667086509	-1.79316965977844	0.0729457998491477	0.589275361499132
Srp54a	1826.90207806116	0.166420209991513	0.0928097581426484	1.79313267615379	0.072951711873657	0.589275361499132
Elf1	403.097287325576	-0.235176773017692	0.131134072865895	-1.79340706711823	0.0729078583880535	0.589275361499132
Khdrbs3	967.857404643366	0.153026806408258	0.0853473518241187	1.79298833692709	0.0729747890000931	0.589275361499132
Son	6889.12485970677	-0.123710659898156	0.0690159805137602	-1.79249297013886	0.0730540342615857	0.58959691439936
Cic	2187.17553523189	-0.398314279712803	0.222341589304551	-1.79145197692733	0.0732207944231293	0.589669887236349
Ubxn11	89.514380519704	0.319669035837352	0.178380664480851	1.79206102167911	0.0731231917624437	0.589669887236349
Faxc	495.629856896433	-0.388353259935687	0.216749464394647	-1.79171496926328	0.0731786354362293	0.589669887236349
Synpo2l	18.1501628774123	-1.41684234097708	0.790827476730497	-1.79159473167866	0.0731979076576476	0.589669887236349
Srsf2	3290.30264866207	0.141492402528898	0.0790136867457982	1.79073282561925	0.0733361794363987	0.589689800897384
Bend3	43.2122394323083	-0.467292694828071	0.260955421925272	-1.79069931324088	0.0733415599912493	0.589689800897384
Man2a2	1009.21666219569	-0.281967664190972	0.157424349711746	-1.79113119861872	0.0732722436861384	0.589689800897384
Fbxl18	70.91383160784	-0.445011811311151	0.248648415751464	-1.78972309140293	0.0734984383176834	0.590633608297128
Rnf125	652.695592068268	-0.242433776425983	0.135501634391938	-1.78915758111628	0.0735894409837868	0.590730053629915
Hjv	60.0659626821635	-2.2314331304505	1.24704330766781	-1.78937901894015	0.0735537959450138	0.590730053629915
Tanc2	891.289865317637	-0.450854641360713	0.252046730503344	-1.78877401210618	0.0736512178463912	0.590908778375955
Ubr3	4131.92983388408	-0.217774797987324	0.121784684298735	-1.78819528285779	0.0737445070850335	0.591155711720884
Snca	2773.57044265865	0.317659312200182	0.177652597526822	1.78809269677142	0.0737610536991755	0.591155711720884
Sfxn1	2818.98909019706	0.141681178081195	0.0794354241666693	1.78360195803731	0.0744883672251437	0.591281067862009
Vav3	529.479464638171	0.128995668756025	0.0722276137981551	1.78596054850313	0.0741056461148992	0.591281067862009
Hoxd9	214.824387086242	-0.259741949345036	0.145461549712021	-1.78563991556025	0.0741575796334439	0.591281067862009
Tubgcp5	931.604781239891	0.144172977560657	0.0806802610246957	1.78696716804779	0.073942795193107	0.591281067862009
Pla2g2a	378.73171815384	1.15443103215013	0.645758610128991	1.787712953482	0.0738223307792119	0.591281067862009
Ogdh	4336.72982260928	-0.211326334249797	0.118478995828919	-1.78366074738638	0.0744788080738455	0.591281067862009
Asxl1	794.864270499026	-0.251408554215515	0.140668653420882	-1.78723936073589	0.0738988101413702	0.591281067862009
Rbm12b	183.93530587984	0.194235236041962	0.108863443617455	1.7842099201317	0.0743895609598655	0.591281067862009
Wdr62	10.5907495131113	-1.58733466979314	0.888783204933276	-1.78596384470643	0.0741051123770846	0.591281067862009
Llgl1	534.274997088929	-0.238957328241554	0.133876804309844	-1.78490463283327	0.0742767870816852	0.591281067862009
Il15	38.1224097524611	0.429647718113857	0.240882144124129	1.78364286683057	0.0744817153471047	0.591281067862009
Kcnv1	624.823794210712	-0.243422611903806	0.136419854018191	-1.78436352725716	0.0743646136173866	0.591281067862009
Armh4	1194.01993986765	0.196144316307052	0.109899161184908	1.78476627293846	0.0742992361267222	0.591281067862009
Lhpp	722.74490051706	0.160835854034428	0.0900846268729165	1.7853862486584	0.0741986876094621	0.591281067862009
Bcs1l	307.180770166145	0.245720348369236	0.137667455872969	1.78488333942897	0.0742802415990095	0.591281067862009
Haus4	319.799773870887	0.254151580636569	0.142312887715484	1.78586482725779	0.074121147150847	0.591281067862009
Naa16	444.669866999837	0.132288393702333	0.0740678924938681	1.78604236259705	0.0740923992942252	0.591281067862009
Mast2	1591.19763453852	-0.204056506650608	0.114318824643544	-1.78497729736877	0.0742649994010859	0.591281067862009
Clmp	2399.34493085525	-0.198832664208665	0.111498637506483	-1.78327438482918	0.0745416490016128	0.591390111840381
Ube4b	4272.95214484374	-0.160494193687377	0.0900819928268292	-1.78164568357081	0.0748070296497569	0.591680637218551
Clstn3	4160.07052242412	-0.238762689185532	0.133982447300194	-1.78204454386904	0.074741968090777	0.591680637218551
Mob2	521.885919190302	0.177011010813531	0.0993339233700867	1.78197945684723	0.0747525818418832	0.591680637218551
Dnajb9	1548.09273836474	0.126449778277244	0.0709702706552573	1.78172884377857	0.0747934608522405	0.591680637218551
Ubl4a	1191.04457061364	0.195827263109671	0.109846379796661	1.78273752373243	0.0746290400584405	0.591680637218551
Pigf	151.273449480908	0.338338610403309	0.189907930978727	1.78159284164498	0.0748156526232217	0.591680637218551
Srsf7	1177.6385609085	0.213272473161933	0.11998730294089	1.77745868049887	0.0754928033878899	0.592124353185835
Mef2c	470.007646034901	-0.621584852420337	0.349997945456918	-1.77596714634672	0.0757383323618461	0.592124353185835
Slc29a3	365.773310132432	-0.178293875310082	0.100693248084946	-1.77066366117886	0.076616648734845	0.592124353185835
Lmbrd1	4290.07585911854	0.16873343779356	0.0948666269922762	1.77863852803892	0.0752990432756808	0.592124353185835
Rab8a	970.794210147508	0.210026266833316	0.118759289276622	1.76850390493757	0.0769766999631009	0.592124353185835
Clec1b	176.441322034689	0.781632601947589	0.442318703382494	1.76712536903888	0.0772072347550435	0.592124353185835
Ly6e	697.768807153898	-0.235278155928516	0.132523944991354	-1.77536335749638	0.0758379102056316	0.592124353185835
Snx33	280.992039908154	-0.299243084350421	0.169085415175761	-1.76977466707796	0.0767646856061141	0.592124353185835
Snph	1849.41567279257	-0.250509729911972	0.141710235533551	-1.76776031010591	0.0771009827398429	0.592124353185835
Megf10	2440.39672946727	-0.208561505500136	0.117460313895935	-1.77559124935519	0.0758003133643843	0.592124353185835
Bud31	1131.38098014831	0.325233417605963	0.182724074653244	1.77991552685741	0.0750897862351881	0.592124353185835
Col4a1	4439.62006407228	-0.383770584248929	0.216102008805258	-1.77587698684822	0.0757531948336086	0.592124353185835
Ica1	1003.04894583231	0.210565667702224	0.118672934405017	1.77433606708997	0.0760075780947412	0.592124353185835
Cacfd1	308.658657919595	0.159350526462574	0.090196337825479	1.76670727774892	0.0772772639216847	0.592124353185835
Gcn1	1501.24913171338	-0.270728759640987	0.152266345078461	-1.77799473351438	0.0754047198536859	0.592124353185835
Mideas	552.278740383161	-0.323672738753984	0.18221723217682	-1.77630147756771	0.0756832398232371	0.592124353185835
Ptprf	4104.85668906604	-0.291546470955794	0.163742165908255	-1.78052164718004	0.0749906298660471	0.592124353185835
Pxdn	1226.27356899379	-0.2170628953936	0.122665607514196	-1.76954975230918	0.0768021757477474	0.592124353185835
Dnaaf4	36.7444590278141	-0.449864205863612	0.253897395671458	-1.77183466050882	0.0764220071645794	0.592124353185835
Sgcg	13.7417027253262	-2.10774136898795	1.19110725216761	-1.76956471816641	0.0767996806855314	0.592124353185835
Hsd17b4	2759.99696218897	0.135116093350191	0.0762625586620121	1.77172252964933	0.0764406278956001	0.592124353185835
Gprin3	30.1742375637996	-0.622064051510538	0.351992121466256	-1.76726697438361	0.0771835279670513	0.592124353185835
Ndnf	32.817232463615	-0.557802876882916	0.31428477972085	-1.77483261320628	0.0759255296189109	0.592124353185835
Icos	3.54904973147449	2.35863024562849	1.33037605491319	1.77290491430439	0.0762444642220592	0.592124353185835
Rela	418.23993643375	-0.238190043220983	0.134825877053206	-1.76664931411487	0.0772869767581913	0.592124353185835
Hspg2	1239.00828268463	-0.716714196315415	0.404730130962241	-1.77084467274882	0.0765865349076361	0.592124353185835
Esyt3	31.5866695356197	0.567845187598141	0.319914168798214	1.77499230412739	0.0758991579117864	0.592124353185835
Hcn2	1339.80258050096	-0.330708869697113	0.186609955562618	-1.77219306815676	0.0763625138996847	0.592124353185835
Meaf6	684.505634116138	0.185814150026845	0.104473844322252	1.77857100245778	0.0753101216804628	0.592124353185835
Ppp1r9b	1783.65045023708	-0.313426560188033	0.177341001759095	-1.76736658234175	0.077166855704507	0.592124353185835
Msrb2	792.890487356416	0.225337246033093	0.127169272360968	1.77194727821889	0.0764033093092104	0.592124353185835
Tcerg1l	135.034621145521	-0.407358792415782	0.230285636427354	-1.76892835669448	0.0769058312793388	0.592124353185835
Prdx2	10681.3071293929	0.2942805408815	0.166260401932858	1.76999777132947	0.076727511992613	0.592124353185835
Ywhaq	12818.3049326167	0.191701590813661	0.108382710254902	1.76874697415116	0.0769361093468818	0.592124353185835
Atp13a1	839.367843052	-0.167079227791099	0.0940047735405538	-1.77734833560363	0.0755109455368899	0.592124353185835
Resf1	651.923297189229	-0.309079065127579	0.174926873644404	-1.76690441376025	0.0772442377243284	0.592124353185835
Clip2	3532.84161823391	-0.250555069389826	0.14155809020475	-1.7699805714207	0.0767303773179329	0.592124353185835
Nrxn1	2984.37817699177	-0.242104886987051	0.136122895195145	-1.77857579828852	0.0753093348213603	0.592124353185835
Wwox	47.5882695370197	0.355653749597629	0.199782050577571	1.78020872530556	0.0750418079869753	0.592124353185835
Lrig2	1157.35862394928	-0.174724841023675	0.0988531392809689	-1.76751939588946	0.0771412836579023	0.592124353185835
Pdzd9	169.23440251321	0.368783141327562	0.20745637968847	1.77764184394498	0.0754626967677623	0.592124353185835
Slc25a46	3098.76715179989	0.111811888785083	0.0632705805786652	1.76720187743601	0.0771944254032452	0.592124353185835
Urgcp	916.510683639752	-0.246122975009404	0.13927304150007	-1.76719753053773	0.0771951531325023	0.592124353185835
Rbpms	49.7577040841038	-0.483785359903203	0.273774070024191	-1.76709708067113	0.0772119713489547	0.592124353185835
Tbx21	1.98915839182581	-3.87158343945135	2.19006930837437	-1.76779037295634	0.0770959549322504	0.592124353185835
Neb	675.028574747131	-0.553254462022013	0.312955496156448	-1.76783750027332	0.077088073746239	0.592124353185835
Susd6	1400.20605118152	-0.214446237742656	0.121331164951982	-1.76744563383632	0.0771536262473955	0.592124353185835
Efcab3	1.42426195771651	-3.39380224306063	1.91468890062016	-1.77250844351863	0.0763101949511703	0.592124353185835
Bicd2	3418.89013955683	-0.179858495531341	0.101331411620887	-1.77495302448021	0.0759056439452634	0.592124353185835
Pla2g6	1094.20415579606	-0.190342880932876	0.106885102283482	-1.780817689897	0.074942238559586	0.592124353185835
Adamtsl4	909.389613790947	-0.276639545080092	0.155832281786403	-1.77523900637787	0.075858431655425	0.592124353185835
C1h15orf40	369.954499240368	0.194914977268566	0.110117308832574	1.7700666619534	0.0767160364078976	0.592124353185835
Kctd4	106.046251044835	0.376813202229476	0.212852826413737	1.77029926535736	0.0766773003976737	0.592124353185835
Tas2r137	1.61647030870035	-3.56947730816127	2.01773614190378	-1.76905058794922	0.076885432775576	0.592124353185835
Clspn	12.4197583468226	-1.68981753805917	0.952663608710029	-1.7737819757252	0.0760992206334812	0.592124353185835
Gja1	1110.59086393086	-0.148978971559064	0.0838544355322898	-1.77663793946472	0.075627829204225	0.592124353185835
Zgrf1	77.4568164722531	-0.469778464434162	0.264010976360631	-1.77938989851868	0.0751758614208364	0.592124353185835
Rab11fip5	1286.63512786025	-0.395272642290943	0.222025438322415	-1.780303398014	0.0750263213333812	0.592124353185835
Gvin1	38.9359110323008	-0.501286074832154	0.282018452496864	-1.77749388521919	0.0754870160184918	0.592124353185835
Akap17a	1071.25053198821	-0.124494528621016	0.0704285326434705	-1.76767176523814	0.0771157928202439	0.592124353185835
Tbl1x	1949.06414161063	-0.115508056208547	0.0653489891225596	-1.76755689352617	0.0771350098028236	0.592124353185835
Mocs2	1660.40711722803	0.311793110207859	0.176545192797296	1.76608099754861	0.0773822609903759	0.592550800364092
Ms4a3	2.07234951970944	-3.92682883939456	2.22403876838027	-1.76562967121945	0.077457998745301	0.59257767796472
Mpst	463.658243123136	0.304849446259234	0.172661725916552	1.76558785475461	0.0774650190853245	0.59257767796472
Ints8	837.094135302443	0.121282641389904	0.0687233747200844	1.76479461149715	0.0775982906103445	0.592687658875231
Agfg2	513.493986036926	-0.283974839557059	0.160882695485839	-1.76510493375003	0.0775461316446022	0.592687658875231
Egflam	717.759905759035	-0.183936389951244	0.104217075506894	-1.76493524747849	0.0775746489742499	0.592687658875231
Eif1	5479.82918624701	0.153793957681041	0.0871927628310711	1.76383856512271	0.0777591625490378	0.592705543282804
Mon2	1315.68280901253	-0.169411491921828	0.0960442447569499	-1.76389009409717	0.0777504849557325	0.592705543282804
Brox	4431.70139282709	0.102465587518247	0.0580836137658413	1.76410489766232	0.0777143200559672	0.592705543282804
Lysmd2	1551.41679483978	0.216471594594159	0.122694401979686	1.76431516924464	0.0776789314439303	0.592705543282804
Gnal	2175.03645726418	0.124760546654388	0.0707680555457177	1.76295004422992	0.077908915529821	0.593544488919242
Fat4	98.617488855983	-0.668027775966485	0.379034430131779	-1.76244616019244	0.0779939453930674	0.59388974203326
Gpbp1	2410.29314295247	0.119138526340688	0.0676250099326644	1.76175244128344	0.0781111332855024	0.594320702481502
Ky	39.673624036111	-0.363041719757929	0.206099772397632	-1.76148530167955	0.0781562986044408	0.594320702481502
Aatk	5576.51598498027	-0.220506335133316	0.1251877051533	-1.7614056816785	0.0781697640776406	0.594320702481502
Myo9a	2032.83037284805	-0.322998628623606	0.183542656805576	-1.75980142297795	0.0784414817337988	0.596083515919188
Insig2	237.842839393133	0.215879955505606	0.12281542073096	1.75775936133064	0.0787884627135661	0.596598207534877
Map4	6557.0567916666	-0.281373209768346	0.160037774550836	-1.75816747363585	0.0787190178319504	0.596598207534877
B4galnt1	448.680409560685	-0.172303801307154	0.0979944503610366	-1.75830162496287	0.0786962013594615	0.596598207534877
P4ha3	70.2249828343758	-0.294555547875444	0.167567895436081	-1.75782805595839	0.0787767700653804	0.596598207534877
Zfp846	889.014412671676	0.132227510478645	0.0751924518387881	1.75852106488214	0.0786588905940733	0.596598207534877
Brwd3	91.1050297175173	-0.37560436899935	0.213656292478939	-1.75798411851771	0.0787502115960612	0.596598207534877
Tex2	2453.69158118613	-0.148865061620947	0.0846869775613518	-1.75782706984792	0.0787769379032018	0.596598207534877
Shank3	383.143400455414	-0.384688815822625	0.218944476610134	-1.75701539394221	0.0789151853456994	0.597158672619539
Stt3b	1378.63647531019	0.129809920296615	0.0738876225151963	1.75685609954383	0.0789423400714696	0.597158672619539
Nckipsd	1024.07806344569	-0.168836669196325	0.096122162087476	-1.75648014495008	0.079006458741688	0.597341552316453
Tdo2	87.6802020905232	0.475723990665955	0.270915958869519	1.75598363658996	0.0790912026413377	0.597378250253134
Zfp326	354.627720852723	0.229276884544276	0.13056038043155	1.75609847172957	0.0790715960444063	0.597378250253134
Sh3gl2	2313.20067643719	0.125683640153796	0.0715867840943674	1.75568216597237	0.0791426936201668	0.597465412967993
Ifnlr1	80.0947453958332	-0.40996995500744	0.233619725880726	-1.75486018341083	0.0792832262127771	0.598043049279489
Rce1	241.860231519964	0.278863992204569	0.158917969851096	1.75476689304463	0.0792991886807909	0.598043049279489
Zfp763	188.688509305333	-0.213645684809032	0.121834470991219	-1.75357337763981	0.0795036360730319	0.599282700338806
Fbxo10	247.453131618813	-0.281802532876226	0.160730107245836	-1.75326538198105	0.0795564647719292	0.59937880637995
Rag1	18.4731986036803	-2.04783806335229	1.16822315733712	-1.75295109542271	0.0796104019275204	0.59948316255089
Misp3	35.1821508760038	0.446873804360695	0.254980332683646	1.75258146248923	0.0796738755411635	0.599659189088123
Osbpl1a	1900.51742323682	0.122585708101707	0.0699560841114068	1.75232375652254	0.0797181533157949	0.599690635230238
Arpp21	615.045845693774	-0.192935080096783	0.110142276424751	-1.75168959966608	0.0798271962082387	0.599721152753962
Ccar1	1682.83755806497	0.0963257803293013	0.0550222651435551	1.75066911691083	0.0800029220825245	0.599721152753962
Yju2	566.114823240164	0.138874334476269	0.0793248784203952	1.7507034015266	0.0799970132150054	0.599721152753962
Ace	163.128337058211	-0.471568738705886	0.269191861898825	-1.75179418641981	0.0798092042350479	0.599721152753962
Vash1	593.982570109757	-0.370853476677107	0.211817545107027	-1.75081566774708	0.0799776668955227	0.599721152753962
Clec14a	167.328631203988	-0.558832873426422	0.319092453829341	-1.75131961511475	0.0798908708067718	0.599721152753962
Ptk2b	709.099847850782	-0.248934065989537	0.142181519944868	-1.75081871459852	0.0799771418986798	0.599721152753962
Acsm3	13.3776634828911	-0.712095592193192	0.406898296631827	-1.75005793361066	0.0801083175211797	0.600210364994611
Rab11fip3	1114.25332730076	-0.14012706045773	0.0800934892266541	-1.74954371211359	0.0801970797591095	0.600273937836578
Ctsh	3153.1895773075	0.266212318909539	0.152157978882321	1.74957843725979	0.0801910831703388	0.600273937836578
Pcnt	610.585411585762	-0.21161849347224	0.121024616073191	-1.74855744507598	0.0803675476430045	0.600948337500566
[truncated: 16,822 more rows]
