# Supplementary material for: TNF-α exacerbates postoperative plantar pain by regulating the expression of Nav1.8
Source: PLoS One. 2026 Jul 17;21(7):e0351249. doi: 10.1371/journal.pone.0351249 (PMC13379010; doi:10.1371/journal.pone.0351249)
Supplement: S3 File — This dataset contains the full DESeq2 output comparing the gene expression profiles between the day 2 postoperative group and the 6-hour postoperative group. (TXT) [file pone.0351249.s003.txt]

id	baseMean	log2FC	lfcSE	stat	PValue	FDR
Hamp	5.03755301609644	5.71966150281856	1.07111517507162	5.33991267786502	9.29913612710505e-08	0.00150534415625577
Arhgap4	140.05848431372	0.578814561509835	0.122015409128861	4.74378249142733	2.09764077341587e-06	0.0124714873425165
Odc1	1946.0353708667	-0.246277727606266	0.0521320839302131	-4.72411054842823	2.3112467276717e-06	0.0124714873425165
Otop1	27.430676402644	1.52564806178547	0.334775025941324	4.55723379453301	5.18317196639967e-06	0.0181567123774374
Ino80c	1137.84511904201	-0.275703226404833	0.0610107738331489	-4.5189268891888	6.21538509612085e-06	0.0181567123774374
Adamts3	159.924302683057	0.650021434945885	0.144383006749533	4.50206329387156	6.72969324589969e-06	0.0181567123774374
Stbd1	1320.97001450443	-0.305119301110022	0.0720158683192301	-4.23683430098345	2.26693302325864e-05	0.0524244454007297
Lbp	46.5659224554229	1.44291908993208	0.344726930050362	4.1856871748351	2.84304676564058e-05	0.0575290513027371
Atf3	249.745493764939	1.58883275575208	0.385766675614413	4.11863661686571	3.81120594304512e-05	0.0685508908955715
Irf8	74.5467697594273	1.01470002677371	0.248517965117344	4.08300472883156	4.44571179885473e-05	0.0719671825998604
Card14	36.3723408467702	0.876186370816295	0.218461797520908	4.01070750474091	6.05370691133697e-05	0.0890885522552026
Eif2b3	634.307407949293	-0.381158712243175	0.0957678558705068	-3.98002762804423	6.89072594352166e-05	0.0929558929781072
Pfpl	3.96515595598112	-4.91438628384749	1.31084547508374	-3.74902029053696	0.000177526723620216	0.191173194302921
Nhlrc3	147.138427374194	0.465982805196829	0.125329723197239	3.71805500969217	0.000200762558880013	0.191173194302921
Mov10	120.7252814477	0.497321999214865	0.132443323097355	3.75497977236117	0.000173355478023343	0.191173194302921
Cdr2	1632.64538784858	-0.180994363641363	0.0483247020840499	-3.74537981272114	0.000180121063118573	0.191173194302921
Adamts15	699.728601692036	0.485553658094603	0.130352328624902	3.72493275123469	0.00019536729648135	0.191173194302921
Ceacam9	3.7118680983654	-4.81426250852976	1.30049438409715	-3.70187104796457	0.000214015388875222	0.192471173061783
Tlr5	25.9040828767711	2.07458527656975	0.566723999456473	3.66066247160774	0.000251563974907892	0.214332506621524
Pxdn	1226.27356899379	0.351273184755541	0.0977018152670126	3.59535985892928	0.000323943476733296	0.217661030737256
Anln	25.9258923249395	1.90476424911906	0.532545871277668	3.57671395432887	0.000347940550604083	0.217661030737256
Nipsnap2	1982.78483551106	-0.237253336884863	0.0661616627648763	-3.58596393999359	0.000335835366961484	0.217661030737256
Phf20l1	413.608110410794	0.438423967479052	0.12269541451615	3.57327100778768	0.000352549554608215	0.217661030737256
Grhl3	117.944727882325	-0.675109904925184	0.189340259071577	-3.56559090092917	0.000363037301081414	0.217661030737256
Coq7	233.270028286822	-0.469653517953871	0.130337155270682	-3.6033740108759	0.000314113036417211	0.217661030737256
Farp2	1031.26514111382	0.31078885218526	0.0866681317070501	3.5859645992574	0.00033583451842097	0.217661030737256
Nmt1	2146.39059089949	-0.210473435122935	0.0577862931700892	-3.64227264938805	0.000270241620838945	0.217661030737256
Flrt3	513.29990295747	0.537881436552842	0.15359334390975	3.50198402392291	0.000461807309009928	0.230268588873517
Postn	168.194841330778	1.06202992563885	0.300252152600035	3.53712676642682	0.00040450546352254	0.230268588873517
Gnat1	3.84152678097846	-4.86838008653857	1.39114115148037	-3.49955867624067	0.000466029024461014	0.230268588873517
Chmp4bl1	1915.99612883659	-0.184866716806363	0.0528548649704464	-3.49762915693249	0.000469413357599832	0.230268588873517
Lamb1	4788.32921838572	0.365705736324637	0.103773136600376	3.52408868330682	0.000424941998397684	0.230268588873517
Hpcal1	1468.35091522558	-0.239287833420629	0.0680222619573222	-3.51778706757444	0.000435161390361872	0.230268588873517
Kiaa1614	46.0027440685686	0.861036215083266	0.247079416309172	3.48485611608313	0.00049240174465637	0.234441160073451
Hexim2	125.718056423356	-0.646735320553315	0.186615759000911	-3.46559863977059	0.000529052417408842	0.244694300943267
Spta1	101.617021416917	1.65556766404678	0.478893245313918	3.45707040190459	0.000546082164260255	0.245554946529028
Dnmbp	217.407215134665	0.436546319500606	0.127113428854966	3.43430527705061	0.000594074729247275	0.259915722082564
Trmt6	543.007489509161	-0.339124881015397	0.0993433274213225	-3.41366541486116	0.000640952364474998	0.267181321592744
Mthfd1	824.517503462947	-0.185617135079457	0.0546014810191178	-3.39948901778811	0.000675118909987188	0.267181321592744
Med19	759.130207244887	-0.252387534530056	0.0742567680584983	-3.39884890130458	0.000676700900994719	0.267181321592744
Them4	470.034606953345	-0.312610082276524	0.0917426570588956	-3.40746706383094	0.000655688213046587	0.267181321592744
Zswim1	182.969601006354	-0.39755565966538	0.117577861986479	-3.38121184505887	0.000721668810064015	0.27440135887758
Ppp4r3a	710.49384872954	0.23865706862941	0.0706404610199767	3.37847552498163	0.000728889203838396	0.27440135887758
Sae1	2726.41435966334	-0.202076858477409	0.060140356831586	-3.36008745414156	0.000779178035391622	0.280296311931546
Fez1	7102.84604919212	-0.332027660050843	0.0987880432473142	-3.36101059537759	0.000776578464524768	0.280296311931546
Mrpl16	698.300157478863	-0.55154704717989	0.164569671254908	-3.35145013643236	0.000803895147536931	0.282901188007127
Praf2	875.350811438654	-0.319637114421544	0.126618160555908	-2.52441761133001	0.0115890166304271	0.292547431030408
Exosc5	268.577778251633	-0.438801379106663	0.1675478329433	-2.6189618295759	0.00881978157768875	0.292547431030408
Chchd4	406.838134497116	-0.301246471249226	0.122576838724326	-2.45761331736355	0.0139863678352591	0.292547431030408
Sdhc	2045.8762403195	-0.257504652376795	0.108319758589531	-2.37726390577169	0.0174416044419572	0.292547431030408
Ddx1	5147.63755748661	-0.198998304007675	0.0795977472613549	-2.50004944680501	0.0124175973217763	0.292547431030408
Rgs12	361.89760380822	0.310449580965993	0.120132756501997	2.58422090698329	0.00975992596232899	0.292547431030408
Zfp511	189.111338414113	-0.47234684609703	0.17722022603673	-2.66531003069105	0.00769173753273094	0.292547431030408
Cops8	2215.71728643103	-0.260692580573713	0.106490639072583	-2.44803283034135	0.0143638566819106	0.292547431030408
Gpat4	2060.80216690873	-0.0966298410455509	0.0399984122301211	-2.41584192116464	0.0156988752525683	0.292547431030408
Dimt1	291.446630334158	-0.244707860713073	0.0943998558482108	-2.59224824565992	0.00953509402747032	0.292547431030408
Psmg3	926.24555745939	-0.557165413810324	0.186826740482455	-2.98225731697465	0.00286131397429232	0.292547431030408
Vps29	2001.27314189385	-0.443841097726126	0.159803806395219	-2.77741255191656	0.00547935821818722	0.292547431030408
Cops7a	1988.91483446884	-0.221149399709815	0.0788311371322716	-2.80535595140213	0.00502610412755906	0.292547431030408
Tk2	575.438924823112	-0.24799247883456	0.0874660113627333	-2.83530110691914	0.00457825124778053	0.292547431030408
Ncoa5	596.047574298202	0.229814125112608	0.0787460950057021	2.91841932093226	0.00351810902131567	0.292547431030408
Hjurp	100.35750205626	0.506699285704365	0.207370104693336	2.44345387419119	0.0145474290677882	0.292547431030408
Glis2	245.096705815259	0.514263259211009	0.208371274390247	2.4680141766944	0.0135864938692047	0.292547431030408
Mtrfr	250.581575084835	-0.219180534059279	0.0916855782718516	-2.39056717741801	0.0168223713292178	0.292547431030408
Higd2al1	54.4771193119849	-0.613099645673462	0.251037075445921	-2.4422673208107	0.0145953346987491	0.292547431030408
Syndig1	218.902483154409	-0.337744537475749	0.128936571630278	-2.61946268002396	0.00880684084589352	0.292547431030408
Ceacam16	56.850229201922	-0.796324197086635	0.239031320628147	-3.33146382237267	0.000863905283293055	0.292547431030408
Gfra1	3215.41905186536	0.217903862047824	0.0691929066886453	3.14922255005631	0.00163705474178575	0.292547431030408
Ik	3626.76320715015	-0.240421704833463	0.0968784914039759	-2.48168299639311	0.0130763548050072	0.292547431030408
Dnajc7	4100.1188552221	-0.294916644960626	0.105843985314483	-2.78633352744959	0.00533079913096595	0.292547431030408
Slc37a4	847.712562562118	-0.268424916730492	0.106048583463174	-2.53115042148304	0.0113689081094032	0.292547431030408
Ssna1	1007.8802579452	-0.443418181026803	0.170827296166604	-2.59571035178328	0.0094395602766905	0.292547431030408
Tymp	562.713532898129	-0.386146549188543	0.152758880401179	-2.52781735617881	0.0114774042330488	0.292547431030408
Srp14	4430.46804830925	-0.558933307628398	0.21953767162129	-2.54595625206674	0.0108978845126574	0.292547431030408
Prickle1	398.116929695066	0.416366418480107	0.140002101779596	2.97400119846477	0.00293943927062983	0.292547431030408
Gjc1	75.8140592086011	0.486694837953923	0.189792329646509	2.56435462307881	0.0103367871868583	0.292547431030408
Rwdd3	207.805498142047	-0.559633668822755	0.180666618895616	-3.09760415202155	0.00195091828988811	0.292547431030408
Smim18	261.701338935516	-0.644807145628087	0.231868256401013	-2.78092031930797	0.0054205039651996	0.292547431030408
Nol11	620.907243469002	-0.187861129794358	0.0682111122439459	-2.75411327589123	0.0058851395250928	0.292547431030408
Engase	265.360525641637	0.344218867619359	0.142409124794481	2.41711244357496	0.0156441835817298	0.292547431030408
Rragc	2765.93354341753	-0.129405491944098	0.0507893782025861	-2.54788494216117	0.0108378209380715	0.292547431030408
Sp6	30.6269310194587	0.693419417167645	0.270628509154685	2.56225561502577	0.0103994747617067	0.292547431030408
Tpmt	788.831948275977	-0.405689563294233	0.145072387928718	-2.79646298710939	0.00516653284204538	0.292547431030408
Calm2-ps2	17052.7940709644	-0.368750330678693	0.145517620720363	-2.53405964757567	0.0112749537803172	0.292547431030408
Hars1	3804.92684364098	-0.212249062490029	0.0856621129942575	-2.47774722185825	0.0132214777722774	0.292547431030408
Dnaja3	1584.00620366727	-0.198791455666298	0.0633328738622871	-3.13883522952955	0.00169620795557834	0.292547431030408
Myof	383.760508014608	0.671176854086388	0.276903703686812	2.42386376617596	0.0153563650315085	0.292547431030408
Ggnbp2	2541.16482922776	-0.172062109867718	0.0692016192537608	-2.48638849384102	0.0129047003626548	0.292547431030408
Coa3	884.005785112408	-0.322423340820193	0.127289462952095	-2.53299317431747	0.0113093155063592	0.292547431030408
Rgs10	3490.0686554174	-0.573738895214138	0.231649190629421	-2.47675760772233	0.0132581908928195	0.292547431030408
Slc25a33	771.90414218106	-0.333412249737125	0.120754363304015	-2.76107828002634	0.00576108660627174	0.292547431030408
Ccdc32	2638.83877530463	-0.194079642599438	0.0704990229324996	-2.75294088522705	0.00590625600087251	0.292547431030408
Bex3	2603.47288214811	-0.425652770391241	0.175792280229836	-2.42133937755817	0.0154634331157038	0.292547431030408
Igf2bp2	53.3431592755539	0.652076448237579	0.256928549710984	2.53796804197546	0.0111498165568302	0.292547431030408
Sord	1499.42360323435	-0.183530330281766	0.0641056197591891	-2.86293668123313	0.00419734433219559	0.292547431030408
Dnaja1	13465.6776209442	-0.227924730694192	0.0889537170397883	-2.56228450343725	0.0103986097089234	0.292547431030408
Hgf	306.025604209907	0.338852778236196	0.105195258480367	3.22117919696387	0.00127664297653163	0.292547431030408
Abcc12	74.2912291402292	-0.541935725212923	0.22739500322711	-2.38323497667918	0.0171612363233658	0.292547431030408
Trpv1	2951.73634184294	-0.18798142448163	0.0689156128082947	-2.72770446088241	0.00637767195581274	0.292547431030408
Brd3	349.569162687046	0.279818576743519	0.115266137832565	2.4275869913329	0.015199641201607	0.292547431030408
Csnk1e	958.148544691886	0.228976567911781	0.0839949405730878	2.72607571776943	0.00640922936746714	0.292547431030408
Atp5mkl1	201.895575620235	-0.649426872909645	0.266511122196533	-2.43677212251855	0.0148190147287134	0.292547431030408
Fggy	303.192893017376	-0.262253823325483	0.104164240680003	-2.51769533971969	0.0118125447607129	0.292547431030408
Timm23	1744.70763044118	-0.311132857576691	0.11607491481949	-2.68044872624321	0.00735235272248112	0.292547431030408
Thumpd3	1201.47962127595	-0.262986057186011	0.0958420786761935	-2.74395193445794	0.00607044255202295	0.292547431030408
Slc12a1	59.4515360328262	-0.646570467784765	0.253636361110791	-2.54920258654215	0.0107969560077059	0.292547431030408
Fap	83.8035132675486	0.95549329561168	0.387013341085814	2.46888981380054	0.0135532944319253	0.292547431030408
Med11	403.048675183717	-0.561738451805581	0.217930799790844	-2.57760010216409	0.00994890605622543	0.292547431030408
Hspa9	7246.01717544656	-0.17566126445526	0.0554133417318381	-3.1700175258395	0.00152429743371712	0.292547431030408
Cldn4	4.84579545549258	3.50771694711976	1.42291477755257	2.46516305997826	0.0136950911849204	0.292547431030408
Lrpap1	3769.69746529491	-0.150222159230302	0.0538872921892962	-2.78771029545517	0.00530819895661787	0.292547431030408
Morn5	25.3803161478162	-0.890093927920779	0.35904868881817	-2.47903405761089	0.0131738726436487	0.292547431030408
Tstd3	1620.77090418839	-0.411287616270992	0.129125363359706	-3.18518070787737	0.00144663642939361	0.292547431030408
Uchl1	51392.6580741392	-0.340376997550257	0.127331531363509	-2.67315561122515	0.00751413855183617	0.292547431030408
Nr1h4	3.3568436197681	-4.67292533659887	1.71503329985614	-2.7246849008651	0.0064362880194236	0.292547431030408
Rdx	842.61113273068	0.182425111155389	0.075754649054235	2.40810449830987	0.0160355903717462	0.292547431030408
Polr2e	1281.21562154442	-0.415050341144252	0.139082772236336	-2.98419663679825	0.00284323985807285	0.292547431030408
Actg1l1	17549.4933610197	-0.175469444090067	0.0729185746601389	-2.4063751233194	0.0161117112695165	0.292547431030408
Inhba	21.8680000379635	1.26928102190096	0.414777540019152	3.06014887364043	0.00221226994936764	0.292547431030408
Ints6	477.111732469159	0.171434303654292	0.071112574104787	2.41074529803516	0.0159199618157161	0.292547431030408
Piwil2	430.670861523202	-0.41467059350736	0.150288453106627	-2.75916469253403	0.00579493221877682	0.292547431030408
Chchd1	900.803504317671	-0.708805467389332	0.25393776602244	-2.79125660783633	0.00525038288376808	0.292547431030408
Fbxo44	1509.39840609603	-0.307721827014031	0.0990070312929928	-3.10808053726392	0.00188306744945601	0.292547431030408
Lnx2	312.353137649571	0.233752947032505	0.0979127058437192	2.38736071093372	0.0169698319447352	0.292547431030408
Vta1	1498.47079211341	-0.340860471092964	0.140113409587325	-2.43274695903053	0.0149847688959844	0.292547431030408
Qser1	858.658034328593	0.261254840400844	0.107101602113776	2.43931776224326	0.0147150225517837	0.292547431030408
Timm10	459.150005530143	-0.51899288472768	0.209887409960238	-2.47272042103908	0.0134088996020172	0.292547431030408
Smad2	955.637972106567	-0.167320246973372	0.0700400648025964	-2.38892193268173	0.0168978925802643	0.292547431030408
Il31ra	673.597914596024	0.463666406485868	0.192846395475582	2.40433016827933	0.0162021325722049	0.292547431030408
Lmntd2	2.39934451110935	-4.18907759362312	1.63121092787527	-2.56807842691416	0.0102264016399978	0.292547431030408
Ndufs1	6514.76150955341	-0.210064212651728	0.0677010265675677	-3.10282167497235	0.00191685104377477	0.292547431030408
Brpf3	180.8852972738	0.575289061035644	0.178078157522278	3.23054252716913	0.0012355552211569	0.292547431030408
Mindy3	5180.72764660837	-0.261126962793213	0.084236750971385	-3.09991731378525	0.00193574673748544	0.292547431030408
Psmc1	6143.66762866876	-0.265860620387521	0.104993457014045	-2.53216369808603	0.0113361054475924	0.292547431030408
Commd10	877.236156157823	-0.447165899239476	0.14669644736133	-3.04823945830165	0.00230186422528042	0.292547431030408
Slc35a2	612.377853844726	-0.150107836392072	0.0590261980782938	-2.54307140353111	0.0109882771584937	0.292547431030408
Sugt1	2566.62182426684	-0.401148556907283	0.163724437335075	-2.45014466646969	0.0142798828875386	0.292547431030408
Acbd4	359.676374310589	-0.415638759692109	0.146947790043541	-2.82847914602155	0.00467697481025547	0.292547431030408
St6galnac3	115.967985187157	-0.488378594765735	0.177416997367543	-2.75271592920713	0.00591031558873802	0.292547431030408
Fundc1	2810.65331506941	-0.307374295970746	0.127054011581401	-2.41924117267103	0.0155529246894753	0.292547431030408
Zfp395	262.488099879774	0.360408824804055	0.113343985360833	3.17977900332944	0.00147387408924794	0.292547431030408
Rnf7	1267.96007597786	-0.532441682276995	0.20825321709206	-2.55670327552071	0.0105669311439096	0.292547431030408
Avpr2	17.2283034854639	0.847602161283477	0.325827055229695	2.6013866794639	0.00928477343683912	0.292547431030408
Edn2	6.44480334933204	-3.13038271217959	1.22792600374309	-2.54932520578377	0.0107931601158088	0.292547431030408
Flad1	869.025261504487	-0.200320611035299	0.0613943510046103	-3.26285086098973	0.00110297547337536	0.292547431030408
Crygd	2.76131347553806	-4.3974007557617	1.53974309844781	-2.85593146038105	0.00429107755614366	0.292547431030408
Tnrc18	784.598724158488	0.547604896329734	0.194507302198734	2.81534364077617	0.00487251010857219	0.292547431030408
Ndufb11	1858.00108677334	-0.509915346544927	0.205048254052395	-2.48680657585425	0.0128895457848426	0.292547431030408
Nagpa	110.659872822544	0.399636539383862	0.160317400316609	2.49278330733049	0.0126746171414968	0.292547431030408
Nme7	450.31760687312	-0.287181736332456	0.117368196550198	-2.44684458629838	0.0144112965383067	0.292547431030408
Col6a3	974.11278886901	1.14071006046243	0.420048131506084	2.71566512240493	0.00661427837111596	0.292547431030408
Psma6	4205.94716070388	-0.452697041820135	0.165686917298145	-2.73224373536704	0.00629045860959047	0.292547431030408
Col18a1	733.634013610538	0.672001506673234	0.257302102783264	2.61172178308737	0.00900875340212342	0.292547431030408
Iscu	5551.62310186172	-0.415627554133154	0.154002131886739	-2.69884286042759	0.00695810226608019	0.292547431030408
Necab3	3077.21601013555	-0.224793562329311	0.0886677082654526	-2.53523595824002	0.0112371606449668	0.292547431030408
Vti1b	907.548806693844	-0.305860403145899	0.125067952368904	-2.44555377578841	0.0144629878326324	0.292547431030408
Mcfd2	518.517857339706	-0.325468273988303	0.0998032248019891	-3.26109977542345	0.00110980981122417	0.292547431030408
Emilin2	56.1956357967638	0.896529932157463	0.308149618586863	2.90939815622307	0.00362125349982736	0.292547431030408
Crip2	7575.81565708546	-0.235703506649012	0.0956468344940292	-2.46431058482887	0.0137277099930211	0.292547431030408
Pak1ip1	1829.08029492392	-0.417155837120272	0.151147164642474	-2.75993160776135	0.00578134632430623	0.292547431030408
Lrrc49	4670.8363475631	-0.219028093893272	0.0797945388548039	-2.74490080445005	0.00605291905550856	0.292547431030408
Map3k3	618.68775813891	0.300764101553185	0.116164997033644	2.589111257551	0.00962239997772157	0.292547431030408
Sertad4	217.44701551924	0.365246324981414	0.134847385351528	2.70859033736003	0.00675697142261431	0.292547431030408
Plekhm1	370.64529149883	0.286533967081522	0.113628454581661	2.52167441805345	0.0116797756342441	0.292547431030408
Ncapg2	190.791267665795	0.351267231685876	0.128143169526763	2.74120917238989	0.00612135245139054	0.292547431030408
Chchd5	468.430787890118	-0.448410340554526	0.145583312045885	-3.08009437519319	0.00206935012272997	0.292547431030408
Gtpbp10	244.758216015212	-0.412562945301164	0.164433913368566	-2.5089893979257	0.0121077118331227	0.292547431030408
Med15	798.326977449609	0.2773597795453	0.113603869656809	2.44146418940824	0.0146278390166086	0.292547431030408
Sulf2	1062.51184041329	0.536319847932623	0.221846756307461	2.41752395599298	0.0156265053464249	0.292547431030408
Sf3b3	1294.92624520622	0.177300610006522	0.0718874767001371	2.4663629625796	0.0136492945321358	0.292547431030408
Dbp	324.964072976525	-0.943338692214575	0.33589399417531	-2.80844167675777	0.00497818987864789	0.292547431030408
Foxj2	499.70288001824	0.324672407949821	0.13621276148522	2.38356820909949	0.0171457067324086	0.292547431030408
Mon2	1315.68280901253	0.216734067890528	0.0878466022939455	2.46718782776947	0.0136178904360448	0.292547431030408
Ice1	1697.3066612138	0.230706199850191	0.0967269645407458	2.38512808652242	0.0170731757655699	0.292547431030408
Rcvrn	2.8478547784051	-4.4359264097911	1.57085419816962	-2.82389442314882	0.00474440102175817	0.292547431030408
Tm2d1	1034.87157678682	-0.447963643393577	0.144342058247037	-3.10348659866621	0.00191254896519779	0.292547431030408
Mrps26	563.729554134743	-0.438118257565339	0.177614384071742	-2.46668230084549	0.0136371291710495	0.292547431030408
Dusp22	367.701832954727	-0.293145246178934	0.0919731562356469	-3.18729135953384	0.00143612027765962	0.292547431030408
Cope	2305.91353761602	-0.427388211724585	0.148990328047482	-2.86856346533031	0.0041234046414932	0.292547431030408
Serpina11	351.721313919823	-0.692240800187661	0.243390868382125	-2.84415271940621	0.00445296987858076	0.292547431030408
Prxl2a	1065.24379875349	-0.29660282047052	0.118254999625987	-2.50816304941528	0.012136065264893	0.292547431030408
Gyg1	5049.46850200933	-0.306081707770265	0.110725478640925	-2.76432950687769	0.00570399067465779	0.292547431030408
Fzd2	121.408642728964	0.812053940677975	0.269684163262671	3.01112950368925	0.0026027781901706	0.292547431030408
Erh	1258.6618740986	-0.403032121892733	0.168703464383923	-2.38899730580245	0.0168944262539308	0.292547431030408
Prkd3	317.28925041821	0.416540726681543	0.140749692971454	2.95944323492076	0.00308195475085627	0.292547431030408
Sar1a	7269.27220133332	-0.246551666530673	0.0882426992221638	-2.79401773408975	0.00520576237634463	0.292547431030408
Col13a1	64.5905494554605	0.730579415134076	0.221567609520588	3.29732047348821	0.000976120546258559	0.292547431030408
Cep19	1851.73815344029	-0.307797075538656	0.103379647644166	-2.9773469203348	0.00290754800996483	0.292547431030408
Cmas	3854.97207142924	-0.235657223397738	0.0945518853258759	-2.49235879946273	0.0126897774995486	0.292547431030408
Ets1	503.661469786119	0.299998992808778	0.114245584969344	2.6259132279753	0.00864168440573467	0.292547431030408
Nans	1715.73320738197	-0.201625997732931	0.078209408957456	-2.57802738085657	0.00993661240063963	0.292547431030408
Adprm	521.832336182152	-0.380320896151318	0.155761187463839	-2.44169232620683	0.0146185993860091	0.292547431030408
Tomm7	1825.58721672852	-0.636048297829479	0.249711168642522	-2.54713596226856	0.0108611107535505	0.292547431030408
Gcsh	1546.58234971233	-0.522431382459572	0.165371905172627	-3.15913021570515	0.0015824077064147	0.292547431030408
Gab1	593.934050112752	0.408267380109088	0.1251407344226	3.26246591082301	0.00110447455508064	0.292547431030408
Slfn9	464.769752909919	0.42773109870893	0.158728150730703	2.69474001139606	0.00704435725697246	0.292547431030408
Gmpr	1394.8870150377	-0.371150445894685	0.125955630032325	-2.94667610966998	0.00321209454000511	0.292547431030408
Nabp2	946.826189936561	-0.243548562663101	0.0865689321905304	-2.81334835142788	0.00490285057836301	0.292547431030408
Ciao2b	662.31796718259	-0.466979115771056	0.166444311693891	-2.80561775298083	0.0050220228204306	0.292547431030408
Metap2	2420.45300753913	-0.185828404062238	0.0697222909792689	-2.66526531833976	0.0076927603688038	0.292547431030408
Tdrkh	1773.67055879806	-0.250693665240099	0.0915370286752518	-2.73871316196521	0.00616801610861414	0.292547431030408
Sfi1	646.983250195415	0.230291920373973	0.0817961476744413	2.81543724150144	0.00487109099119376	0.292547431030408
Nfu1	465.204864191876	-0.367836985489848	0.144692343985324	-2.5422007506296	0.01101568839721	0.292547431030408
Pold3	251.65318429112	-0.249685447615497	0.100890208524266	-2.47482338739982	0.0133302077157274	0.292547431030408
Oaz1	4548.77679369117	-0.31782412766615	0.120152763061	-2.64516703211224	0.00816506011158615	0.292547431030408
Kars1	2526.72057659774	-0.173698348313075	0.0543098897765967	-3.19828209977192	0.00138248967923372	0.292547431030408
Srp9	1613.86559957382	-0.537633235405735	0.222035711341187	-2.42138182258254	0.0154616274582527	0.292547431030408
Tmem35a	3021.25801833817	-0.303204042003834	0.112485992481366	-2.69548265802127	0.00702867364154194	0.292547431030408
Rab4b	1634.58056424831	-0.23589338128756	0.0985831887116294	-2.39283578032339	0.0167187222310226	0.292547431030408
Col4a2	2274.59847710794	0.548777412286097	0.223095794929475	2.4598285792862	0.0139003391101726	0.292547431030408
Mt2A	128.360200981501	-0.827847603423875	0.320712086919151	-2.5812797122067	0.00984347905538709	0.292547431030408
Il36b	10.0761962759127	-1.30792418788341	0.504182457522514	-2.59414854358554	0.00948255078442607	0.292547431030408
Sqle	4885.94063177762	-0.190140624064385	0.0576503646167525	-3.29816862960711	0.000973176708467981	0.292547431030408
Cops6	1870.13372595466	-0.27619803274299	0.109616470485036	-2.51967639097351	0.0117462770211437	0.292547431030408
Plxnb1	477.284256902605	0.482077722091064	0.181292885205087	2.65910998959345	0.00783473809010532	0.292547431030408
Smoc1	67.7684069440636	0.872095791772539	0.334296736629257	2.60874754736153	0.00908742566659736	0.292547431030408
Siva1	163.597149828098	-0.582989812619785	0.204284284526714	-2.8538162588985	0.00431975075800885	0.292547431030408
Crebbp	834.78415417284	0.263289557712663	0.100704356850188	2.61448030599454	0.008936331222731	0.292547431030408
Med6	522.318586219173	-0.482465148482771	0.179917291656868	-2.6815941038225	0.00732723030192013	0.292547431030408
Reg3b	87.9487871323238	1.40271691878278	0.435786232032485	3.21881880535918	0.00128719794671983	0.292547431030408
Nubpl	217.356337321459	-0.435401959334432	0.15272448801016	-2.85089814349527	0.00435959323700892	0.292547431030408
Snx33	280.992039908154	0.405894259537333	0.150049393172213	2.70507098333603	0.00682897951712652	0.292547431030408
Emb	1180.96617650676	-0.253882781360384	0.0982466689697568	-2.5841362768089	0.00976232126602233	0.292547431030408
Stac2	18.8378985590234	1.81836322272543	0.561977017119783	3.2356540700629	0.00121364368621405	0.292547431030408
Ccdc126	1163.46346674315	-0.246582909759493	0.0925299528393192	-2.66489825394909	0.00770116191283561	0.292547431030408
Ckap2l	39.5603008150502	0.804402289041944	0.308227982621591	2.60976398768278	0.00906047082348525	0.292547431030408
Tbca	3525.63066832245	-0.606381693487473	0.241593308451478	-2.50992751982309	0.0120755944357245	0.292547431030408
Radil	155.103042481264	0.462082115649825	0.166058984411409	2.78263845396659	0.00539188539889454	0.292547431030408
Ddx25	1022.18237500488	-0.432072302029532	0.155613700591188	-2.77656980322464	0.00549358373979566	0.292547431030408
Ufd1	2016.04930082229	-0.27233758662715	0.0962351022018274	-2.8299194409956	0.00465597259025877	0.292547431030408
Pex13	526.22242757886	-0.370465571341485	0.125238137636261	-2.95808911194016	0.0030955262220381	0.292547431030408
Mrps9	849.599201470548	-0.336937680368031	0.132089681801184	-2.55082513466249	0.0107468231310971	0.292547431030408
Sharpin	952.51881414189	-0.264839612759756	0.111438791883075	-2.37654777375579	0.0174754982583645	0.292547431030408
Itgam	83.9266330978911	1.15408578129841	0.483339371590254	2.38773385561641	0.016952613453238	0.292547431030408
Setd3	2763.71624418339	-0.128515208654547	0.0464875968080654	-2.76450531923927	0.00570091776729233	0.292547431030408
Bud31	1131.38098014831	-0.431216665813488	0.171900483722783	-2.50852502840477	0.0121236379118035	0.292547431030408
Tlr6	42.723813025979	0.545879809885063	0.207214369864715	2.63437236636365	0.00842929884060661	0.292547431030408
Vip	14.6962951642074	3.06712071757667	0.921633943840777	3.32791640116344	0.000874981188143361	0.292547431030408
Arl2bp	2247.55461292201	-0.124511859380438	0.0504410958782926	-2.46846063140396	0.0135695577476841	0.292547431030408
Btaf1	914.956766767811	0.247796662346356	0.0916441655636899	2.70390003359401	0.00685309028448698	0.292547431030408
Chn1	2476.844324265	-0.215508735329554	0.0845215205925617	-2.54974986037485	0.0107800233613697	0.292547431030408
Stag1	702.080987537285	0.276833189353681	0.103140154280647	2.68404862572157	0.00727365263919927	0.292547431030408
Zfp384	492.832047826176	0.320459640354017	0.123591209551185	2.59289994424157	0.00951704538113558	0.292547431030408
Klhl26	382.861220441731	-0.240613310541466	0.100822180255557	-2.38651167760483	0.0170090671733698	0.292547431030408
Leprotl1	3909.80384671803	-0.222182374080462	0.0915133399021271	-2.42786870545961	0.0151878403673079	0.292547431030408
Rps27a	7565.19915296774	-0.573478057385612	0.239768692184497	-2.3917970780953	0.0167661091995947	0.292547431030408
Lamtor4	1634.82529127537	-0.67292444832553	0.225535635711161	-2.98367238597864	0.00284811547373873	0.292547431030408
Psmd14	3436.67592769881	-0.321590779401336	0.126594589785044	-2.54032008751236	0.0110751057850731	0.292547431030408
Psmb6	3778.81264990744	-0.508347350492076	0.185698486688394	-2.7374878468724	0.00619104075389465	0.292547431030408
Mrpl45	1178.81895946014	-0.311680989001788	0.105475317374003	-2.95501352128295	0.00312655347977552	0.292547431030408
Ebpl	287.992459185739	-0.383366564092579	0.159983492300193	-2.39628825812372	0.0165620595725113	0.292547431030408
Bmp1	790.165447770633	0.499303272880259	0.173990968334406	2.86970799496105	0.00410851019906735	0.292547431030408
Bloc1s5	1118.67361304853	-0.306291899417576	0.117301740138871	-2.61114540206277	0.00902395172320703	0.292547431030408
Cript	2517.91060905884	-0.39211591059594	0.164501869718377	-2.38365625428594	0.0171416056326215	0.292547431030408
Hspa14	447.544716983169	-0.34059823787059	0.133074698126335	-2.55945151607439	0.0104837478446375	0.292547431030408
Gipc2	125.442789838015	-0.482664007002122	0.186779558643236	-2.58413720702729	0.00976229493502957	0.292547431030408
Polr1c	573.453997117516	-0.29791086293371	0.123520693697276	-2.4118295810727	0.0158726987292533	0.292547431030408
Osmr	271.029743744767	0.562680873838909	0.186179180686118	3.02225453869378	0.00250899474982601	0.292547431030408
Kif7	167.35370501441	0.39481280522073	0.15498440563516	2.54743568298178	0.0108517854900558	0.292547431030408
Manbal	1208.48788005236	-0.340801179288894	0.137520027794948	-2.47819306579149	0.0132049670560505	0.292547431030408
Bbs5	307.849956540429	-0.412469487525252	0.166927436775252	-2.47095082446268	0.0134754347612222	0.292547431030408
Gatd3a	2707.80924226828	-0.25195349395495	0.10358268142673	-2.4323901494399	0.0149995406385232	0.292547431030408
Ttc14	456.82717503674	0.330098520509974	0.124477956331192	2.65186327153138	0.00800489503742216	0.292547431030408
Col4a1	4439.62006407228	0.51136929555524	0.197837091871343	2.58479990136427	0.00974355262097768	0.292547431030408
Pusl1	339.654641028961	-0.241299403269727	0.0899644300615188	-2.68216452996727	0.0073147474719206	0.292547431030408
Sergef	280.440615417908	-0.323163827286629	0.134644405355297	-2.40012814816828	0.0163893330956727	0.292547431030408
P4htm	1070.29002991415	-0.235653617815395	0.0896857941084229	-2.62754676097877	0.00860030205387562	0.292547431030408
Sema6a	440.306812215037	0.633280012349858	0.205474568162217	3.0820359814549	0.00205589984783278	0.292547431030408
Mrpl58	638.424399279132	-0.460781052828514	0.179495784700482	-2.56708564826412	0.0102557277382827	0.292547431030408
Calcrl	365.93430781061	0.284328137331032	0.110185224310648	2.58045612839538	0.00986698925881356	0.292547431030408
Adipoq	18.1638378699853	-1.65630752287083	0.62214290884464	-2.66226215765555	0.00776174011213233	0.292547431030408
Ube2v2	3930.67834281191	-0.363920245480071	0.151057224000829	-2.40915486092922	0.0159895116564289	0.292547431030408
Tet3	221.966854960232	0.545551242505761	0.194946539534175	2.79846589639065	0.00513459913241455	0.292547431030408
Acsbg1	2820.67962970512	-0.336202643428588	0.102728115037408	-3.27274226054047	0.00106509552718519	0.292547431030408
Ndufs4	2798.37829735867	-0.361781420247254	0.152193267471852	-2.37711842486177	0.0174484852397808	0.292547431030408
Emilin1	176.821802457616	0.596653741440851	0.236448707366368	2.52339608064069	0.0116227407553536	0.292547431030408
Zgpat	412.434216448797	0.251842514829817	0.0861005662758467	2.92498093477075	0.00344477327127907	0.292547431030408
Morf4l1	9079.04522747062	-0.278224562202856	0.112180680947492	-2.48014684750473	0.0131328284218623	0.292547431030408
Erg28	550.639603407328	-0.442120474901011	0.158503183345341	-2.78934760532686	0.00528143456314166	0.292547431030408
Ociad1	5392.80075917104	-0.269994918107789	0.09423430883348	-2.86514456836409	0.00416818902247224	0.292547431030408
Tfap2a	79.0129683089224	0.516478508613564	0.172175861961995	2.99971495846247	0.0027023236655503	0.292547431030408
Tpi1	4845.43846086096	-0.24396387326516	0.0986633160960089	-2.47269079247002	0.0134100112140077	0.292547431030408
Atp5me	2841.68803769216	-0.605294312076813	0.254356276177967	-2.37971054291306	0.0173262420006214	0.292547431030408
Nap1l4	3506.65212319719	-0.18691990044028	0.0748878340191347	-2.49599822038544	0.0125603231676055	0.292547431030408
Slc66a2	3023.86991043498	-0.217910005014106	0.0904678795043744	-2.40870026143997	0.0160094403280369	0.292547431030408
Camkmt	190.179760892296	-0.370291527262373	0.149158646429318	-2.48253477841691	0.0130451332977534	0.292547431030408
Tp53	303.409380476085	0.243362091950271	0.100455516930194	2.4225856318014	0.0154104933113438	0.292547431030408
Aig1	1527.64711354092	-0.320025158037299	0.10041334199589	-3.18707804835734	0.00143717987346352	0.292547431030408
Rexo2	1725.32941085494	-0.22743192274883	0.0915718928566556	-2.48364335009265	0.0130045980889974	0.292547431030408
Actg1	28058.2201769993	-0.157765780844485	0.0625139003292978	-2.52369121128963	0.0116129885784101	0.292547431030408
Armcx4	838.580086650856	0.270351084012437	0.100479687494263	2.69060434754908	0.00713227261462121	0.292547431030408
Chp1	7442.31367509691	-0.129170005911158	0.0530572956848297	-2.43453806387818	0.0149108114916534	0.292547431030408
Oaf	1205.85702756721	-0.295215810465421	0.12293127094889	-2.40147041665386	0.0163293293631462	0.292547431030408
Stim1	1338.84624383762	0.336632034250516	0.121159887645215	2.77841157492861	0.00546253787556792	0.292547431030408
Usp42	333.024657160557	0.20378922116065	0.0838612366430041	2.43007650874716	0.0150956358621603	0.292547431030408
Tmed2	3154.50139924558	-0.201084942674437	0.0813698907339541	-2.47124508661197	0.0134643506002797	0.292547431030408
Cnnm3	573.433284641236	0.209141743278794	0.0810928420287523	2.57904073955925	0.00990751015094806	0.292547431030408
Cystm1	1124.59497537884	-0.551573992110318	0.207435547649525	-2.65901384001085	0.00783697435864697	0.292547431030408
Timm17a	2464.54906523715	-0.408976626977985	0.171076605834007	-2.39060522030001	0.0168206285667878	0.292547431030408
L3mbtl1	59.6896188989307	0.626125846273665	0.210867656178326	2.96928347201889	0.00298495095545411	0.292547431030408
Mrpl35	918.753672340068	-0.622177327292966	0.206288992046467	-3.01604715365918	0.00256093431097782	0.292547431030408
Smarcad1	790.953933866245	0.203822741210332	0.0660523447697011	3.08577601478014	0.00203021695027424	0.292547431030408
Uqcrfs1	2171.0572102853	-0.340989830469134	0.135726660771008	-2.51232755990687	0.0119937704947436	0.292547431030408
Cxadr	211.236731191628	0.722066083728433	0.292481759416155	2.46875594966949	0.0135583651922848	0.292547431030408
Mtx2	1176.6125407679	-0.361483209066899	0.141512859225434	-2.55441951385524	0.0106365017424974	0.292547431030408
Park7	5541.83606969257	-0.441900101264768	0.164936666386159	-2.67921082041374	0.00737959150045246	0.292547431030408
Dmac1	460.885870325326	-0.429654147789914	0.176040624560085	-2.44065339386061	0.0146607182315791	0.292547431030408
Ndufa3	1586.4923722298	-0.658882569450142	0.260783733141846	-2.52654780845461	0.0115189709220058	0.292547431030408
Rusc1	8348.22920630879	-0.286746862886532	0.109916468121072	-2.60877071278058	0.0090868105496333	0.292547431030408
Tarbp1	97.9225878887436	0.474784833071465	0.166476196681775	2.85196828456522	0.00434494354868518	0.292547431030408
Fat4	98.617488855983	0.94641421719779	0.329256205370549	2.87440054814665	0.00404795232334789	0.292547431030408
Adamts17	138.145928068271	0.655365700855693	0.199424939515818	3.28627754606244	0.00101520925762892	0.292547431030408
Usp14	9735.01201544023	-0.220128643460304	0.0866251900968362	-2.54116202474392	0.0110484706365669	0.292547431030408
Tet2	433.039169342627	0.362939426506058	0.149473695384868	2.42811570003374	0.0151775005524777	0.292547431030408
Slc35g2	440.28791516987	-0.380970403874085	0.158176797259189	-2.40851003734653	0.0160177858248372	0.292547431030408
Psmb2	2037.59163220114	-0.460158474873836	0.178285350072048	-2.58102235931264	0.00985082014000589	0.292547431030408
Dot1l	583.565066759526	0.379052643125958	0.158725448700229	2.38810251430974	0.0169356170234312	0.292547431030408
Cox18	218.636131605248	-0.274434413789727	0.103076344293166	-2.66243836713097	0.00775767749376428	0.292547431030408
Myo7a	13.1673817659612	1.48560896661027	0.624053270185606	2.38058037283968	0.0172853898159585	0.292547431030408
Lxn	9103.2728668367	-0.454628190826386	0.187378724339218	-2.42625299339405	0.0152556312723384	0.292547431030408
Ankrd46	4757.83748090716	-0.223572948798962	0.088345392591085	-2.53066902802493	0.011384521698298	0.292547431030408
L3mbtl3	222.551717697655	0.363107202715586	0.117828797560572	3.08165075289786	0.0020585620834909	0.292547431030408
Prdx5	4866.79381355757	-0.444613553816242	0.165605947696149	-2.68476802917738	0.00725801615238029	0.292547431030408
Lrfn3	124.397805097472	0.424349221434871	0.177844907354664	2.38606338380339	0.0170298156622984	0.292547431030408
Rnf167	1318.46540160598	-0.194147036701509	0.0696633236697546	-2.78693330254928	0.00532094293188972	0.292547431030408
Abcb1a	729.18246880552	0.391842030034075	0.143210639488089	2.73612373657941	0.00621676448293418	0.292547431030408
Cdk5	3041.69953274877	-0.302216193687134	0.113633884128458	-2.65956053517886	0.00782426681357362	0.292547431030408
Angel2	554.601989698335	0.217783963446159	0.0796640607487476	2.73377934038572	0.00626119885579314	0.292547431030408
Mrps7	1382.81110351219	-0.323884758740278	0.135430097609338	-2.39152717496045	0.0167784418214233	0.292547431030408
Mpzl1	1158.91846165873	-0.167660959370468	0.0661226634275465	-2.53560505096988	0.0112253254463678	0.292547431030408
Sod1	8301.65918261741	-0.501720784023108	0.195698828569744	-2.56373933196183	0.0103551281283434	0.292547431030408
Plekhh1	555.287465572896	0.438242453592743	0.176496202543203	2.48301349988235	0.0130276150350441	0.292547431030408
Ssh3	553.830612387764	0.21426805672178	0.0858257668790527	2.49654695219597	0.0125409065336866	0.292547431030408
Nup43	319.984709190033	-0.489324086322741	0.199734904467088	-2.44986767650003	0.0142908722179347	0.292547431030408
Acot8	507.827498247937	-0.41944305581231	0.152643197603356	-2.74786601956698	0.00599845151254686	0.292547431030408
Abca1	2940.51905163524	0.324345930068148	0.116696617344272	2.77939444561003	0.00544603498578114	0.292547431030408
Ndufab1	2323.53230928503	-0.429650749286291	0.180434695665153	-2.3811980711494	0.0172564304942912	0.292547431030408
Med27	684.034167280052	-0.301959097646554	0.106196404169475	-2.84340227908912	0.00446346944228955	0.292547431030408
Arid1b	1163.64994492193	0.444164298127601	0.181969888850493	2.44086700790661	0.014652049483868	0.292547431030408
Sec11c	1687.91773846654	-0.470550629122972	0.185652482586493	-2.53457762895118	0.011258297913515	0.292547431030408
Dnajb6	2267.67434177026	-0.156120537885145	0.0553018159087988	-2.82306349835984	0.00475671495507362	0.292547431030408
Anapc5	4981.15986095969	-0.176805827968857	0.0661855062487498	-2.67136776599328	0.00755428301759082	0.292547431030408
Htr3b	2435.126138964	-0.268304360690724	0.108272200626608	-2.47805400775043	0.013210114765905	0.292547431030408
Serpina3l	21.7725321532031	2.24965040974087	0.734211997532236	3.06403384485977	0.00218374203602521	0.292547431030408
Timm9	557.740662333515	-0.470387566858784	0.176898518844435	-2.65908143228969	0.00783540222258909	0.292547431030408
Tmem41a	1197.71104018262	-0.330238196032242	0.120850819986655	-2.73261030474355	0.00628346275500405	0.292547431030408
Pomc	17.9021919508738	-1.02441126432786	0.426633808404902	-2.40114881696304	0.0163436882968458	0.292547431030408
Nsun5	281.63557421021	-0.274333648106299	0.101308302139105	-2.70790885163208	0.00677086151969086	0.292547431030408
Baz1b	1714.79067984586	0.192958557249401	0.0708604193311856	2.72307952832676	0.00646764864981226	0.292547431030408
Sucla2	6575.32580931225	-0.286796258164003	0.113690662415692	-2.52260169894497	0.0116490260898596	0.292547431030408
Kdm5a	713.806797955469	0.371193207535324	0.155395312993681	2.38870272458229	0.0169079772658096	0.292547431030408
mrpl11	651.777897555233	-0.443591588944714	0.147973280094236	-2.99778168505973	0.00271952408985179	0.292547431030408
Cyp4f6	397.555188543862	-0.344297119918425	0.117326528056538	-2.93452065463416	0.00334063318846407	0.292547431030408
Metap1	1218.12887029403	-0.189520474804211	0.0614869479039594	-3.08228788815858	0.00205416068064816	0.292547431030408
Foxp4	107.400973386935	0.607380872739628	0.22311260679144	2.72230637916123	0.00648280094997746	0.292547431030408
Psma2	3786.48013517381	-0.471536583964426	0.187241278500138	-2.51833670300472	0.0117910544441626	0.292547431030408
Smad4	690.5423996818	0.239224111492373	0.0761668538815995	3.14079024275105	0.00168492661274622	0.292547431030408
Dnajc12	455.150742469673	-0.420538591085231	0.17355132293314	-2.42313676425988	0.0153871325980274	0.292547431030408
Fis1	2685.15232293232	-0.495325550754866	0.196160776404536	-2.52509986875955	0.0115665414310095	0.292547431030408
Dpy19l3	613.997894929426	0.267103690985685	0.105351783284966	2.53535044834691	0.0112334882601918	0.292547431030408
Sgo1	25.3356527857303	1.01294078277119	0.422323417951176	2.39849541776604	0.016462582465554	0.292547431030408
Tmem14cl1	338.566648038475	-0.540855152711848	0.183949906895148	-2.94023064126983	0.00327968018551819	0.292547431030408
Pvalb	4414.7008514454	-0.43090360090596	0.176512747609476	-2.44120386058071	0.0146383887258952	0.292547431030408
Camk1g	96.7497719310937	-0.614880834462285	0.253935711726391	-2.4214035524267	0.0154607031188939	0.292547431030408
Armcx6	368.052460906985	-0.294486038702865	0.118329937169842	-2.48868583679024	0.0128216208852739	0.292547431030408
Ptch1	1559.07126472277	0.602637379129949	0.224093577213413	2.68922200548405	0.00716187713850108	0.292547431030408
Ndfip1	17415.7455041781	-0.171204727228769	0.0664209851966111	-2.57756982559036	0.00994977768714127	0.292547431030408
Cmc1	434.182229648384	-0.577435031636668	0.214237989275416	-2.69529710202022	0.00703258937274882	0.292547431030408
Ddn	307.096590756949	0.538098576924286	0.178530284380734	3.01404648959578	0.00257788300470303	0.292547431030408
Pex7	230.605419245361	-0.275786377637671	0.102577685230524	-2.6885611331343	0.0071760694522009	0.292547431030408
Emc4	2181.96566776882	-0.351459563174071	0.14543383305762	-2.41662861924862	0.0156649907798535	0.292547431030408
Pgs1	2044.63408174275	-0.175783384769691	0.069476521506253	-2.53011205740734	0.011402610319093	0.292547431030408
Baiap2	221.34003927093	0.349957220363181	0.126421942428915	2.76816835463478	0.00563723270433037	0.292547431030408
Zbtb21	426.614582414076	0.244559484154686	0.0864701999804905	2.82825163131188	0.00468030023753432	0.292547431030408
Maged2	2293.92768309105	-0.213258165026266	0.0874245105634768	-2.43934067976766	0.01471408927457	0.292547431030408
Arl6ip4	1016.29455361566	-0.309027796098039	0.105301395054264	-2.93469802502419	0.00333872437311457	0.292547431030408
Pa2g4	1041.9390074	-0.220515962049226	0.0677675466503963	-3.25400538973084	0.00113790120877107	0.292547431030408
Cipc	1724.66716476011	-0.184144314113951	0.0720410818741374	-2.55610145382975	0.0105852251489516	0.292547431030408
Lmnb1	83.3140419495193	0.728205617802102	0.273214637647154	2.66532431817416	0.00769141071913876	0.292547431030408
Snrpd3	1389.9216243533	-0.392972900952934	0.156091093265975	-2.51758695983582	0.011816179700947	0.292547431030408
Tfpt	518.809039541373	-0.512260081540739	0.164661300355024	-3.11099256738688	0.00186459632487955	0.292547431030408
Pik3cd	803.172055463307	0.278692100499132	0.103210917793945	2.7002191866516	0.00692938069799133	0.292547431030408
Lmf2	768.134351914016	0.255002377252225	0.0870902124576919	2.9280256650666	0.00341121885825713	0.292547431030408
Ndufa9	3647.34011211472	-0.351337770090481	0.139734312614166	-2.51432710776339	0.0119259761519506	0.292547431030408
Psmd4	3151.30527857554	-0.289504334002127	0.118765446121473	-2.43761416688507	0.0147845448353924	0.292547431030408
Gtdc1	462.454583450425	-0.321529270706351	0.13296623591622	-2.4181271921463	0.0156006225836223	0.292547431030408
Rps15a	5752.10610093614	-0.591527907868461	0.242134474175163	-2.44297269062374	0.0145668395251102	0.292547431030408
Col22a1	108.099947279284	0.382596469207482	0.146650122444975	2.60890657865655	0.00908320361851465	0.292547431030408
Vax2	1.54274418978302	3.53922897621721	1.40278441148817	2.52300278448528	0.0116357479663781	0.292547431030408
Fam162a	2306.95565505012	-0.527527005594608	0.207176159252056	-2.54627273475422	0.01088800831383	0.292547431030408
Sigmar1	2114.28474478794	-0.217605658863424	0.0872738733362164	-2.49336543165804	0.0126538539275392	0.292547431030408
Hycc1	106.097074161517	0.546289025737048	0.212950409222431	2.56533447262099	0.0103076389587778	0.292547431030408
Plau	214.971698173927	0.637261902411788	0.258217736221499	2.46792459626068	0.0135898943237934	0.292547431030408
Rem2	560.013049352085	-0.44237507211976	0.150722547295339	-2.93502916489948	0.00333516338740337	0.292547431030408
Fuca2	802.650547000881	-0.280361439904381	0.115851239979641	-2.42001242242769	0.0155199769021016	0.292547431030408
Dctn5	3237.13937435059	-0.291010963300947	0.120029658249304	-2.42449214257122	0.0153298150595161	0.292547431030408
Selenoh	480.199414250676	-0.54190250842799	0.219543380148905	-2.46831632117737	0.0135750300703781	0.292547431030408
Fbxo27	25.3064782708125	0.775104486722804	0.305546212726883	2.53678315893787	0.0111876226711044	0.292547431030408
Jcad	305.974583265517	0.62398400011529	0.221663011634742	2.81501183040631	0.00487754382955308	0.292547431030408
Prickle3	111.478378273729	0.428927399585443	0.175051493490385	2.4502927169199	0.0142740121754934	0.292547431030408
Cthrc1	58.9961992771807	1.28327894036934	0.529550878725573	2.42333454994486	0.0153787567094089	0.292547431030408
Morc2	830.764182021768	0.240720828279748	0.0983255874357563	2.44820127250223	0.0143571428991859	0.292547431030408
Snrpd2	1229.49296238483	-0.386880516231583	0.152263406460556	-2.54086339735087	0.0110579113588283	0.292547431030408
Niban2	1073.43560240273	0.30838804230289	0.107631960593249	2.86520881532871	0.00416734339436852	0.292547431030408
Rit2	2127.53511179201	-0.351208260857578	0.132268304292459	-2.65527151600144	0.00792445964895985	0.292547431030408
Toe1	186.680181197739	-0.326573335537589	0.110776643782069	-2.94803420999157	0.0031980167243732	0.292547431030408
Cyp26b1	131.826740374255	0.852521332295358	0.307442784703031	2.77294304733428	0.00555518421240121	0.292547431030408
Arpc3	3637.73961362019	-0.430899357276599	0.179572822430849	-2.39958002243091	0.0164138917325485	0.292547431030408
Trappc5	496.669959055681	-0.25337021083103	0.0980739227859144	-2.58346157300256	0.00978143628006898	0.292547431030408
Zc3h18	665.720107406234	0.383510529669722	0.127041073869321	3.01879162375637	0.00253785019872414	0.292547431030408
Insig1	4231.70285042106	-0.161079031599696	0.049832742038256	-3.23239350297116	0.00122757883482204	0.292547431030408
Parvg	47.219730858587	0.674230452230729	0.275787487175225	2.44474634848951	0.0144954048135577	0.292547431030408
Psd4	48.4881558618205	0.835209722200608	0.332111845355766	2.5148447243907	0.0119084818992717	0.292547431030408
Dpcd	1508.78467122868	-0.482064706297217	0.184094795580634	-2.61856781326591	0.00882997391704524	0.292547431030408
Tbx18	84.1203431436513	1.01472321516653	0.376161745162536	2.69757153196979	0.00698472766737449	0.292547431030408
Nsa2	3129.73842729485	-0.422913409651127	0.15166220475023	-2.78852209980473	0.00529491346970427	0.292547431030408
Rab5if	961.233818426736	-0.263865268250986	0.100181193038074	-2.63388027482068	0.00844152481494902	0.292547431030408
Taf13	2373.9879591341	-0.363875280831409	0.141472367897697	-2.57205902635728	0.0101095653856555	0.292547431030408
Arhgef18	571.068748702642	0.360647568891612	0.148403706922947	2.43017897847299	0.0150913684157344	0.292547431030408
Mcts1	1393.71382784129	-0.505035071744295	0.198515403726777	-2.5440598677138	0.0109572302820209	0.292547431030408
Apeh	1586.91996190071	-0.245013588384349	0.0841957836660763	-2.91004582077509	0.003613757716433	0.292547431030408
Nnmt	487.092042494656	-0.418915237593036	0.155486671614812	-2.69421959607456	0.0070553663899567	0.292547431030408
Timm50	631.426318944789	-0.249516945146158	0.0967499517815738	-2.57898779845882	0.00990902866359027	0.292547431030408
Fchsd2	515.35458760917	0.31896225040651	0.129277730297656	2.46726369400294	0.0136150052803238	0.292547431030408
Hells	48.6514388458522	0.461246322493049	0.189409044469359	2.43518636496614	0.0148841215450604	0.292547431030408
Ptn	12812.536446019	-0.37431447150819	0.145597700867801	-2.5708817466016	0.0101439958154906	0.292547431030408
Ndufb5	2981.78245658856	-0.496597843420452	0.208432992915971	-2.38252992711501	0.0171941343428726	0.292547431030408
Cacng3	307.661749557403	-0.35487532646636	0.14534676016399	-2.44157713640101	0.0146232639754531	0.292547431030408
Ahctf1	1138.33062353851	0.233480840154806	0.0974769201573182	2.39524227661267	0.0166093862538458	0.292547431030408
Sned1	359.935914575054	0.701268566473209	0.260209863618482	2.69501146774898	0.00703862085371079	0.292547431030408
Fmc1	349.956503998012	-0.689345438514045	0.235567930551901	-2.92631274935858	0.00343005923147212	0.292547431030408
Fam151b	339.648637930802	-0.302300485837925	0.126942581607895	-2.38139544673577	0.0172471859832789	0.292547431030408
Itga4	84.0860932687612	0.766744062753089	0.305874468546803	2.5067278952567	0.0121854477225389	0.292547431030408
Ndufa11	2286.46081736875	-0.555201587831189	0.208996397126236	-2.65651272206305	0.00789534718555387	0.292547431030408
Nutf2	1963.99765096131	-0.287975949280615	0.113027770870015	-2.54783357279332	0.0108394168691091	0.292547431030408
Etfb	1094.68011129583	-0.412347264494498	0.148750203836099	-2.77207865172975	0.00556995765558941	0.292547431030408
Mtfr1l	1911.87336804111	-0.318934284401155	0.11462156660896	-2.78249803973822	0.00539421911631785	0.292547431030408
Tmod2	3406.51275385758	0.265268045077152	0.110115566509137	2.40899677935309	0.0159964391405334	0.292547431030408
Dpy30	1187.34890580911	-0.556681359372963	0.211357895295041	-2.63383281043689	0.00844270490189555	0.292547431030408
Actr10	4308.3644104964	-0.349144728974203	0.129967108061925	-2.68640838578825	0.00722247517665602	0.292547431030408
Prss35	89.9148944012429	0.424268455658931	0.171246320727486	2.47753326235893	0.0132294077070809	0.292547431030408
Lgals1	15302.7287230071	-0.463697095175026	0.186002104290996	-2.49296693143634	0.0126680643821234	0.292547431030408
Tmem183a	1364.87654557365	-0.144808993260791	0.0534176302220399	-2.71088389093388	0.00671041196768896	0.292547431030408
Mgst3l1	958.538328237886	-0.260716349580975	0.105406801783983	-2.47343003647219	0.0133823003953462	0.292547431030408
Ptges3	5307.28034582049	-0.238685831625688	0.089540852122005	-2.66566406248249	0.00768364303290717	0.292547431030408
Utp18	458.334481688071	-0.258445112873032	0.081493595946913	-3.17135487604928	0.00151729659954505	0.292547431030408
Memo1	1187.05113203058	-0.206546837160104	0.0804809827638748	-2.56640550434252	0.0102758619763728	0.292547431030408
Efcab15	12.3329694644724	1.11960145119078	0.40084768923658	2.79308445889529	0.00522080586340149	0.292547431030408
Dhx16	516.374348422962	0.260316655368421	0.0864842403554774	3.00998949980294	0.00261256721436276	0.292547431030408
Abt1	420.782702537576	-0.369134623215781	0.138641520224946	-2.66251136468253	0.00775599504834263	0.292547431030408
Nynrin	261.70767905723	0.56462132400026	0.192126919371722	2.93879340722601	0.00329492622216391	0.292547431030408
Rps21-ps1	297.984170348702	-0.740021664756922	0.29049503361199	-2.54745031457356	0.0108513304369983	0.292547431030408
Smim3	587.101650721496	-0.296517808357972	0.114648639421388	-2.58631772565681	0.00970074632449024	0.292547431030408
Slc25a4	17928.2807494017	-0.276637618821079	0.11376298856114	-2.43170140236254	0.0150280907126797	0.292547431030408
Meaf6	684.505634116138	-0.240264301658769	0.0979843001171259	-2.45206937613034	0.0142037274094312	0.292547431030408
Jun	2304.13489131191	0.462098016036489	0.163693236993314	2.82295117699556	0.00475838172490938	0.292547431030408
Tsen15	872.245496384082	-0.378799430105668	0.134710463679361	-2.81195253701516	0.00492417688320771	0.292547431030408
Aldoa	29311.0560935121	-0.223227093399049	0.0935275455717649	-2.38675239507664	0.0169979351454703	0.292547431030408
Cdadc1	1079.08755514934	-0.311010949644649	0.105262242234503	-2.95462972327513	0.00313044515486006	0.292547431030408
Tekt3	20.0018808245548	-1.05135117427184	0.427321033410755	-2.46033097383543	0.0138808939498482	0.292547431030408
Dock8	171.768651348804	0.569648153555436	0.19873363247205	2.86639028567826	0.00415182042943963	0.292547431030408
Vps45	1284.60996432874	-0.310944856741458	0.12403758605024	-2.50685994981806	0.0121808964087005	0.292547431030408
Itgb3bp	387.774990103939	-0.564251855962204	0.213442443382436	-2.6435785077254	0.00820347389775634	0.292547431030408
Hoxb7	287.648160698233	-0.432839294722615	0.16317315551549	-2.65263788859881	0.00798654996456683	0.292547431030408
Ptpn6	143.041801995269	0.492900141638235	0.201731931381069	2.44334220301075	0.0145519317367638	0.292547431030408
Bacc1	333.837296177901	-0.393105858882209	0.127703790015787	-3.07826305572929	0.00208211032406246	0.292547431030408
Pak4	235.397041923506	0.306209189420856	0.105910609060694	2.89120412144338	0.00383768770150363	0.292547431030408
Comtd1	619.272130963588	-0.366438469438177	0.131635206065384	-2.78374213397109	0.0053735736985734	0.292547431030408
Atp5pd-ps1	96.7786824906542	-0.736462810375792	0.229479191150021	-3.20927926704401	0.00133068176127972	0.292547431030408
Iah1	504.185639088679	-0.453684877140278	0.1905625765926	-2.38076586312224	0.0172766890688002	0.292547431030408
Arcn1	4692.08563442473	-0.125201936084677	0.0384868849637951	-3.25310651154167	0.00114150700760767	0.292547431030408
Asnsd1	3398.5457895384	-0.311982810744018	0.126973366516681	-2.45707284372137	0.0140074280788086	0.292547431030408
Prex2	482.491316258397	0.469345614824091	0.166518135515305	2.81858557550899	0.0048235751298022	0.292547431030408
E2f6	1178.905949186	-0.186242907853477	0.074866348204085	-2.48767186220678	0.0128582310158721	0.292547431030408
Tubb6	319.46393169362	0.472898530567725	0.170616994620811	2.77169652190113	0.00557649995507792	0.292547431030408
Ndufb4	2435.37719164218	-0.51924468931685	0.208951769041932	-2.48499781407761	0.0129552230142346	0.292547431030408
Nckap1l	250.733776812485	0.499249017003476	0.177885425304088	2.80657629004754	0.00500710544161481	0.292547431030408
Ntpcr	479.248605643087	-0.407860668892022	0.152606151285477	-2.67263583712983	0.0075257898455876	0.292547431030408
Pik3cg	90.365630213388	0.888392696516989	0.329746279663882	2.69417049199933	0.00705640596000259	0.292547431030408
Coq5	833.730810886755	-0.276233247328128	0.115560904088848	-2.3903693857894	0.0168314348118996	0.292547431030408
Pomp	2324.13080726903	-0.593002829826126	0.23250165978721	-2.55053159779097	0.0107558773593739	0.292547431030408
Alg1	273.811372894817	-0.403666059781691	0.164003120356106	-2.46133158262596	0.01384223696603	0.292547431030408
Laptm4b	3258.63302677383	-0.217404442392215	0.0848499731143751	-2.56222170040243	0.0104004904042567	0.292547431030408
Rbm18	1868.21038758208	-0.227409765801805	0.0785309319823532	-2.89579863706325	0.00378194989714233	0.292547431030408
Tbc1d8b	395.688169559675	0.24508005576145	0.0925996935942468	2.64666162757883	0.00812906479829062	0.292547431030408
Asb4	6.477521089091	-2.50565513282723	1.047055423941	-2.39304918873944	0.0167090008317601	0.292547431030408
Usp36	397.969892576879	0.323366841276219	0.13264323822801	2.43786902066096	0.0147741260905284	0.292547431030408
Snrpd1	1252.24696818337	-0.403575669764672	0.167177875286696	-2.41404952104203	0.0157763179850549	0.292547431030408
Itgb8	1214.11027414949	0.62708981528051	0.238576882814945	2.62846009169681	0.00857724190673765	0.292547431030408
Dbndd1	355.915909560776	-0.390392498510625	0.149181430401313	-2.61689740781028	0.0088733006130693	0.292547431030408
Commd6	492.283757794648	-0.528106534484926	0.172231964607349	-3.066251585116	0.00216760842898826	0.292547431030408
Lyrm1	425.059294820274	-0.388336936441989	0.149153239587353	-2.60361047146117	0.00922475333457546	0.292547431030408
Tbce	1965.27357644593	-0.343289096084447	0.131320525937517	-2.61413129161382	0.00894546541166261	0.292547431030408
Prdx2	10681.3071293929	-0.382490362333231	0.156776271384416	-2.43972100468803	0.0146986088042043	0.292547431030408
Rpp30	834.880774006538	-0.35271279723009	0.13876436170649	-2.54181111700812	0.0110279751105665	0.292547431030408
Top2a	170.574600449896	1.10424103046841	0.416365614788417	2.65209467652499	0.00799941077937052	0.292547431030408
Cutc	345.474299642905	-0.296427188542122	0.118212098764643	-2.50758756201682	0.0121558459661241	0.292547431030408
Kctd11	143.45234793042	0.478058178277267	0.188509599745966	2.53598850626968	0.0112130414281592	0.292547431030408
Tmem176a	6198.05455870977	-0.483393287790496	0.200508395720615	-2.41083813998516	0.015915910065751	0.292547431030408
Socs2	135.767497122285	-0.421386112930822	0.166347612510739	-2.53316598038712	0.0113037413969213	0.292547431030408
Nup98	1155.5353977971	0.209797539125861	0.0859512381689199	2.44089024888211	0.0146511066061571	0.292547431030408
Adamts8	259.684571115034	0.522304109017662	0.195474313751114	2.67198333630004	0.00754043928257148	0.292547431030408
Ndufb11b	17.1329160131167	-0.967007626906938	0.392710940888136	-2.46239033911304	0.0138014370688439	0.292547431030408
Arhgap30	74.320455501871	0.945163573403419	0.303033453204877	3.11900736835285	0.0018146142332505	0.292547431030408
Plagl1	506.884538786334	0.609665489752219	0.220872864586416	2.76025527578418	0.00577562117206057	0.292547431030408
Ube2v1	2913.11834631679	-0.186176237414627	0.0658306857562724	-2.82810721589495	0.00468241216962973	0.292547431030408
Adamts10	718.080554285861	0.367153489389384	0.131511626791084	2.79179490321896	0.0052416568743386	0.292547431030408
Bcap29	1592.15563191077	-0.304900349237014	0.12544383096005	-2.43057268662429	0.0150749819581376	0.292547431030408
Mtmr14	796.704045052044	-0.180572857201419	0.0757581006109825	-2.38354520170271	0.0171467785470372	0.292547431030408
Ncf1	231.378389293559	0.507304866191289	0.162758652130532	3.11691488931988	0.00182754325096313	0.292547431030408
Adgra2	468.461418647491	0.517772732949453	0.201748403881586	2.56642790221703	0.0102751983743241	0.292547431030408
Lzts3	292.193799457943	0.287876688551178	0.107072890554382	2.68860480986983	0.00717513071053769	0.292547431030408
Acp5	42.2454270046746	0.883289667205293	0.352944492086007	2.50263054676045	0.0123274152953933	0.292547431030408
Fscn1	98.5557037712321	0.602300998852267	0.227011224737035	2.65317717020363	0.00797380052349514	0.292547431030408
Il17ra	376.493621327459	0.433349202352481	0.152710389270283	2.83771919136093	0.00454371372314439	0.292547431030408
Ypel5	5457.32318248923	-0.264838413158227	0.105314121144265	-2.5147474078565	0.011911769236642	0.292547431030408
Cox7a2l	5086.37594723899	-0.448339424675787	0.162508878986882	-2.75886110021089	0.00580031830148635	0.292547431030408
Hddc3	240.32404332754	-0.594192221671797	0.218255337384371	-2.72246364644618	0.0064797162161169	0.292547431030408
Gstp1	1757.88133405049	-0.362530449654299	0.129080498081168	-2.80856097585194	0.00497634575802326	0.292547431030408
Tmem53	190.363768685636	-0.395847160151614	0.161538328644093	-2.45048443594931	0.0142664130172862	0.292547431030408
Acat2	1585.27061104922	-0.304752965968072	0.0938014735068152	-3.24891448475945	0.00115846298871468	0.292547431030408
Ppil1	392.035883374402	-0.380538981384663	0.138663068368994	-2.74434271403844	0.00606322020416141	0.292547431030408
Srsf3	2662.57706258424	-0.320976626002821	0.134679012760779	-2.3832713013196	0.0171595428914388	0.292547431030408
Glrx2	770.207150913649	-0.35179296508603	0.147157558931232	-2.39058712064139	0.0168214577009503	0.292547431030408
Ei24	1761.73684554449	-0.157612385634401	0.0606525276883306	-2.59861198933553	0.00936015076785443	0.292547431030408
Cops5	3844.18327539183	-0.375034397775732	0.149468381958792	-2.50912194847421	0.0121031692649157	0.292547431030408
Cops9	1803.1213944999	-0.551410089950313	0.22637667709137	-2.43580786252002	0.0148585746034766	0.292547431030408
Tomm34	2612.82139535307	-0.318384557769786	0.121694339748383	-2.61626430964728	0.00888977137056873	0.292547431030408
Cldn23	23.7107934200476	0.776374791411712	0.313320699204733	2.47789180026183	0.013216121673699	0.292547431030408
Cox7a2l2	655.409006329877	-0.584665435018184	0.241661033534927	-2.41936164248707	0.0155477741666335	0.292547431030408
Kgd4	1271.35280422429	-0.434320599091224	0.181056025279904	-2.39881880992242	0.0164480512899013	0.292547431030408
Dnlz	452.881825360808	-0.374714329726481	0.157388242113169	-2.38082797479271	0.0172737764705128	0.292547431030408
Mrpl15	1238.30771902692	-0.376467906297449	0.136773511665166	-2.75249133925197	0.00591437107904994	0.292547431030408
Ndufa6	1890.66195040062	-0.614708292022509	0.257674364048539	-2.38560127738092	0.0170512266867462	0.292547431030408
Nudt16l1	448.04272477356	-0.412607633588948	0.136501152281219	-3.02274102960608	0.0025049650958038	0.292547431030408
Grik1	2429.17944211354	-0.269033202725622	0.104218053329566	-2.58144528832127	0.00983875851410797	0.292547431030408
Ubac1	1928.93588402797	-0.31603077935804	0.104501646042461	-3.02417034875824	0.00249316012519701	0.292547431030408
Kmt2e	1653.46114010402	0.292774768174137	0.106782676247356	2.74178151796778	0.00611069719488942	0.292547431030408
Tmem70	1147.28247355568	-0.366830012665806	0.136374858679934	-2.68986539173427	0.00714808455051253	0.292547431030408
Cnrip1	1328.69377688832	-0.299884800445391	0.111548193671198	-2.68838777729865	0.00717979646681828	0.292547431030408
Bard1	32.3721898767022	0.984381525788865	0.298454375892134	3.29826467729404	0.000972843858383915	0.292547431030408
Stau2	3644.31159115598	-0.144847880312102	0.0564912168219367	-2.5640778949526	0.0103450324731959	0.292547431030408
Coq3	896.63010179285	-0.450703867805177	0.165705826187325	-2.71990356751652	0.00653009568123183	0.292547431030408
Mettl18	63.6942046415061	-0.502626944193303	0.204277538886256	-2.46051008316274	0.013873967340291	0.292547431030408
Mien1	1232.30277054925	-0.377430691078246	0.158153050385311	-2.38649011295517	0.017010064747088	0.292547431030408
Dcaf13	699.179413670309	-0.34651438147791	0.137886266018888	-2.5130449281326	0.0119694090450062	0.292547431030408
Abl2	196.958749046697	0.474617282967745	0.193002046080761	2.45913083620442	0.013927385120197	0.292547431030408
Dynlrb1	6663.74253598356	-0.568419490522558	0.222615489634303	-2.55336900166433	0.0106686402231516	0.292547431030408
Skp1	21958.7103016893	-0.318254327106397	0.125602660469007	-2.53381835956355	0.0112827199456049	0.292547431030408
Col1a1	7320.3179588846	1.31688298925674	0.441931843609333	2.97983276901146	0.00288405785624218	0.292547431030408
F8	567.438779154806	0.4607328381625	0.175890590149156	2.61942857643377	0.0088077214594519	0.292547431030408
Rbisl2	802.318175382852	-0.642971703454921	0.229688455590532	-2.79932094019193	0.0051210210165481	0.292547431030408
Ndufa12	1126.23553671194	-0.473495222029526	0.168900957617757	-2.8033898013835	0.0050568510142234	0.292547431030408
Hpf1	827.339241887501	-0.345847213657398	0.129394671594996	-2.67280877484582	0.00752191146419764	0.292547431030408
Col1a2	4019.63728872377	0.975097293616919	0.341482487261068	2.85548257961306	0.00429714801816512	0.292547431030408
Psma1	3365.33418856176	-0.404472068908784	0.168814386936128	-2.3959573366328	0.0165770196865981	0.292547431030408
Ldb1	1016.74143666397	0.184079356752097	0.0771325060829852	2.38653410993869	0.0170080295153393	0.292547431030408
Sema6c	328.389180358001	0.468674446877943	0.16779791292924	2.79308865465795	0.00522073814399479	0.292547431030408
Guk1	2484.81752035028	-0.39663828181756	0.138480080090047	-2.86422625954322	0.00418029296684043	0.292547431030408
Nme1	3049.77224687164	-0.471882685157591	0.178788352567601	-2.63933683811516	0.00830683989446775	0.292547431030408
Psmg1	826.913267856134	-0.328039042444439	0.136456148260269	-2.40398872917588	0.0162172732752839	0.292547431030408
Grpel1	1234.51480363451	-0.431044868457575	0.17089630742944	-2.52225969619353	0.011660358866827	0.292547431030408
Cox5a	4568.7464618635	-0.372647887391741	0.155628745452062	-2.394466949594	0.0166445434511469	0.292547431030408
Plk1	37.3989798003674	0.797935409012178	0.304139195604086	2.62358624125149	0.00870094140176019	0.292547431030408
Ccnh	586.080520242158	-0.382781493561475	0.151286444151615	-2.53017708035931	0.0114004972674192	0.292547431030408
Dnajc4	204.260110433573	-0.65141147124853	0.212134805336663	-3.07074301274948	0.00213526846395533	0.292547431030408
Map1lc3b	7798.09338459183	-0.508108114866776	0.184515386660091	-2.75374386962535	0.00589178571951018	0.292547431030408
Tgfbr1	672.1372699751	0.313641499548097	0.105354073872973	2.97702298561571	0.00291062187448346	0.292547431030408
Tnip1	1097.7000936369	0.144347609569877	0.0583246996717705	2.47489674841381	0.0133274699692715	0.292547431030408
Apex1	1055.93705527887	-0.297277669425685	0.118208450899089	-2.51485970050874	0.0119079760797632	0.292547431030408
Isca1	3600.90019534982	-0.31153366518711	0.128308583961874	-2.42800329929351	0.0151822051616637	0.292547431030408
Syce2	831.646470909128	-0.231335451688169	0.0921252422016847	-2.51109735138302	0.0120356500689007	0.292547431030408
Rcn2	2053.85909344595	-0.227641869919285	0.0689776143437549	-3.30022822744805	0.000966062305765706	0.292547431030408
Mtarc1	520.878935160877	-0.323665048895106	0.13429683661838	-2.41007202436822	0.0159493715484685	0.292547431030408
Rarres1	1902.21024852945	-0.38809877598689	0.124598836685267	-3.11478651255159	0.00184078086576524	0.292547431030408
Dhdds	1917.13020468572	-0.181530233354464	0.0566206368096417	-3.20607897725996	0.0013455705214652	0.292547431030408
Fbn2	71.836725704197	1.33357221996336	0.498197823939587	2.6767925428054	0.00743306437360929	0.292547431030408
Uap1l1	249.796112824662	-0.370607207421999	0.131405490590881	-2.82033274070603	0.00479738757146887	0.292547431030408
Ube2l3	6824.9754583131	-0.248533509340612	0.0904200195236205	-2.74865578054523	0.00598401919204548	0.292547431030408
Myo1f	132.450614914697	0.724967509045306	0.286183699157524	2.53322432821816	0.0113018598542884	0.292547431030408
Col28a1	2047.5195988741	0.387399499407252	0.145662460183418	2.6595699325649	0.00782404853941532	0.292547431030408
Tomm40	763.30258055014	-0.15468519348428	0.0597331450352817	-2.58960403630036	0.00960863837252709	0.292547431030408
Psmd6	6219.54209411939	-0.393878077794299	0.149189967604672	-2.6401110216607	0.00828788719131745	0.292547431030408
Polr2f	611.0001984332	-0.339571933260302	0.132608267065109	-2.56071465811084	0.0104457110532482	0.292547431030408
Spg21	885.658368102428	-0.288113574887957	0.119488069510672	-2.4112329880953	0.0158986884798238	0.292547431030408
Pfdn4	1921.9841812333	-0.571239936817195	0.238553849937117	-2.3945953375633	0.0166387171890695	0.292547431030408
Rtfdc1	2167.87123293017	-0.215901839025794	0.0697248040437811	-3.09648541844917	0.00195829493158258	0.292547431030408
Dusp18	493.798759328612	0.243842728415739	0.0839242768293495	2.9055088423528	0.00366656489082812	0.292547431030408
Bin2	52.2324773385492	0.975454540086958	0.318246147100477	3.06509457843958	0.00217601173239509	0.292547431030408
Col5a2	1978.73087456545	0.682340331182296	0.241318483411681	2.82755105011267	0.0046905536038138	0.292547431030408
Bub1	149.936719361308	0.45139559907549	0.172808183621906	2.61211934304637	0.00899828365434354	0.292547431030408
Trappc13	1835.73924874842	-0.322698465820935	0.127843813470691	-2.52416176473737	0.0115974548173401	0.292547431030408
Cdc37	3660.5592045488	-0.162319042347639	0.0672847924503681	-2.41241796899904	0.0158471030224901	0.292547431030408
Serpinb2	10.39667712788	3.17536588950128	1.09110481194946	2.91022993824755	0.00361162939968069	0.292547431030408
Fndc1	165.032572701626	1.52733649866367	0.571387353821907	2.67303168060615	0.00751691512006818	0.292547431030408
Nusap1	52.0187759591753	0.878498714140562	0.343138904747792	2.56018394296112	0.0104616774105253	0.292547431030408
Ppp1r12a	2185.77461200331	0.186526407178494	0.0670742256711744	2.78089542312309	0.00542091966119245	0.292547431030408
Lamtor5	1199.31825741801	-0.452919123840846	0.18327453726009	-2.47126049593074	0.0134637703896524	0.292547431030408
Stk25	2408.36138540391	-0.15353832035787	0.0579767307321292	-2.64827489268523	0.00809037095011542	0.292547431030408
Vdac3	8846.94765238366	-0.369677261617763	0.146790691075915	-2.51839717429069	0.0117890300079067	0.292547431030408
Septin4	2272.69964478578	-0.360598955133956	0.110137596416859	-3.27407685354898	0.00106007775540788	0.292547431030408
Nifk	1359.38695655222	-0.389579856691842	0.148249569301959	-2.62786501523207	0.00859226035666233	0.292547431030408
Eef1g	7848.31537323022	-0.199435662030117	0.0789879628806532	-2.5248867644739	0.0115735574410277	0.292547431030408
Sec11a	949.532018340382	-0.278603593640347	0.102831174493583	-2.70933007439036	0.00674192303497294	0.292547431030408
Hmgcs1	26419.952161089	-0.179915184179473	0.062205003944163	-2.89229439388783	0.00382439407087486	0.292547431030408
Abcb7	337.008254637155	0.336420615574097	0.130102398541744	2.58581409216799	0.00971493138116513	0.292547431030408
Snrpc	558.819041949439	-0.398244634478524	0.155319482521437	-2.56403529044438	0.0103463024207667	0.292547431030408
Gdap1l1	1052.57540023542	-0.278563858142547	0.0947774470336503	-2.93913654419963	0.00329128040390594	0.292547431030408
Pipox	19.6740975216633	-1.31550960815226	0.464359481935187	-2.8329551981365	0.0046119849436006	0.292547431030408
Pir	774.618139231816	-0.263286104322293	0.0987597050632495	-2.66592639329648	0.00767765008803663	0.292547431030408
Pcolce	507.200580801348	0.77161133614242	0.318148030309921	2.42532174532328	0.0152948248281696	0.292547431030408
Cox7a2	4418.40520436898	-0.645816564448619	0.243282087435674	-2.65459973340363	0.00794025636303446	0.292547431030408
Zscan21	445.186301412533	-0.234640466878588	0.0932649884406528	-2.51584727346958	0.0118746627483365	0.292547431030408
Fkbp1b	6847.59640882292	-0.341697965144661	0.129128335018469	-2.64618888717018	0.00814043472430607	0.292547431030408
Prnd	3.58444049497053	-2.64719211245895	1.11012510912301	-2.38458898974927	0.0170982121132822	0.292547431030408
Asmtl	413.752758404156	-0.266692635642786	0.0948257099662174	-2.81245071339617	0.00491655575878049	0.292547431030408
Cnbp	7412.74617818736	-0.26253169490657	0.107836757862798	-2.43452882031738	0.0149111923450692	0.292547431030408
Enox2	235.611309297881	-0.269013906504624	0.103004895500521	-2.6116613700488	0.00901034533218396	0.292547431030408
Ccl2	475.185178856629	-0.715716622702747	0.279923892282615	-2.55682577455785	0.0105632108993704	0.292547431030408
Cyc1	3314.22723178005	-0.336749672798695	0.116288097843981	-2.8958223501987	0.00378166414241325	0.292547431030408
Ptges2	590.186541213424	-0.325825351781473	0.11124550107768	-2.92888565043145	0.00340179543917529	0.292547431030408
Tomm22	1933.91626809363	-0.399208491141823	0.155865109788526	-2.56124344751343	0.0104298241971716	0.292547431030408
Gmcl1	3641.93266555097	-0.243245338100854	0.0914328051407206	-2.66037269365721	0.00780542284089593	0.292547431030408
Spryd7	1351.60870321934	-0.376183547674578	0.150097804114602	-2.50625617005933	0.0122017182306149	0.292547431030408
Poldip2	1609.37828792007	-0.198240052293719	0.0701300506260538	-2.82674902590291	0.0047023166032049	0.292547431030408
Pla2g7	1346.82692380076	-0.449900708463602	0.170659958997239	-2.63624057515963	0.00838302740624961	0.292547431030408
Aqp12a	17.0398848530187	-1.19549800537298	0.43215087599082	-2.76639033215422	0.00566806458070087	0.292547431030408
Arhgap27	204.587642722511	0.469054938130818	0.191103477847061	2.45445526902551	0.0141098217609362	0.292547431030408
Dazap1	537.147996802609	0.254476704034901	0.097350200963981	2.61403367959206	0.00894802154496678	0.292547431030408
Nicn1	1887.25106942573	-0.215174985662611	0.0851428844222136	-2.5272221762606	0.0114968746140138	0.292547431030408
Tatdn3	351.528918466654	-0.384110896186016	0.156830208006119	-2.4492149890602	0.0143167965172834	0.292547431030408
Tmem79	75.6241387271378	-0.549239662021304	0.205558327608614	-2.67194070126443	0.00754139738027452	0.292547431030408
Uqcc4	635.230355552946	-0.407399297715247	0.153404614510868	-2.65571735905235	0.00791399136270599	0.292547431030408
Sorcs1	940.630919771977	0.394458234718745	0.123295967143764	3.19927929401621	0.00137771629452303	0.292547431030408
Papss1	2635.76552068108	-0.146741480531747	0.0559566454999119	-2.62241382092817	0.00873093457946847	0.292547431030408
Mrpl42	937.221122627227	-0.62548037129131	0.213885915606924	-2.92436446559111	0.00345160352550092	0.292547431030408
Prdx3	3321.23707334808	-0.355149705262649	0.149417576050857	-2.3768937674492	0.0174591155172833	0.292547431030408
Ephb6	678.954936938519	0.20242052737773	0.0810937884869268	2.49612863271719	0.0125557061749625	0.292547431030408
Adgra3	360.856684907048	0.236312601937097	0.0978049536220333	2.41616189350006	0.0156850857088953	0.292547431030408
Arhgef1	931.957503071472	0.330418016083179	0.119517011715165	2.7646107557528	0.00569907562886908	0.292547431030408
Tep1	1111.05925988477	0.345552757015646	0.140396717132583	2.46125952282293	0.0138450177061471	0.292547431030408
Mreg	252.917080171877	-0.324236693231305	0.135203094728544	-2.39814550016253	0.016478318226161	0.292547431030408
Tcp1	4413.82713753268	-0.290995156768729	0.114707621935567	-2.53684238116438	0.0111857303653671	0.292547431030408
Eif3j	2301.67566102713	-0.109593390267997	0.0437665749939059	-2.50404310328731	0.0122783074926902	0.292547431030408
Med30	349.342707924544	-0.518731374785899	0.187919264867681	-2.76039487037773	0.00577315355271142	0.292547431030408
Atp6v1c1	4902.81575201046	-0.25807371318291	0.108126413919367	-2.38677769684808	0.0169967654313635	0.292547431030408
Sys1	203.873623402105	-0.381368405452421	0.13525791733852	-2.81956437712953	0.00480888837504285	0.292547431030408
Slf2	766.838958536847	0.21130140964561	0.0811142552276757	2.60498489510282	0.00918783103683234	0.292547431030408
Arid4a	641.621240034998	0.23945111992187	0.100153717458955	2.39083606676908	0.016810056779105	0.292547431030408
Timm13	1469.29017408518	-0.441646531288575	0.183121894994805	-2.4117625655911	0.0158756163024095	0.292547431030408
Med12	1109.85770880503	0.27632494624265	0.103736013240096	2.6637320792645	0.00772790846329867	0.292547431030408
Trip4	896.028481384785	-0.192699127982531	0.06439527645627	-2.99244197069936	0.00276755275992994	0.292547431030408
Nr1d2	1806.32666104014	-0.262029975319929	0.10562720513232	-2.48070537312506	0.0131122703766082	0.292547431030408
Ifgga2l2	196.315414338265	-0.377143028798155	0.157972454782383	-2.38739740619777	0.016968137988154	0.292547431030408
Micos13	2795.08461759883	-0.56440580383629	0.204074900787165	-2.76567966790254	0.00568043037423862	0.292547431030408
Samm50	2015.20679109195	-0.235866796465296	0.0796313183509559	-2.96198532624776	0.00305662350643719	0.292547431030408
Arid3a	247.396304078495	0.346592375820813	0.143738185183394	2.41127557982313	0.0158968317902766	0.292547431030408
Rab3b	114.842619770145	-0.435067254190284	0.170034165545233	-2.55870490965856	0.0105062881777287	0.292547431030408
Stard10	1230.8945959075	-0.310699040163389	0.099412486307502	-3.12535227418351	0.00177592244290954	0.292547431030408
Mrpl17	2511.3222426052	-0.291772586762848	0.111810225891514	-2.60953400671909	0.00906656340115484	0.292547431030408
Tspan6	988.884359223448	-0.376717582051923	0.153232951360013	-2.4584632659515	0.0139533050432908	0.292547431030408
Acsl3	2049.50630522721	-0.147396452215509	0.0610878439465891	-2.41286060683992	0.0158278715824735	0.292547431030408
Eif1b	2787.63922885556	-0.252585913043295	0.0994505600445391	-2.53981388269884	0.0110911472979717	0.292547431030408
Pik3c2b	324.183631472209	0.406319057080622	0.160556033478976	2.53069939681728	0.0113835361499852	0.292547431030408
Phc1	363.743163615429	0.251469347547416	0.0986554290530238	2.54896613355419	0.0108042791720982	0.292547431030408
Snx3	4429.23798165769	-0.212973681131683	0.0721103092375565	-2.95344290412171	0.00314250734594113	0.292547431030408
Cfap298	759.118421376921	-0.335189127263613	0.14061785300989	-2.38368827349425	0.0171401144076676	0.292547431030408
Noc2l	1241.48667761694	-0.193773858531419	0.0611877135731766	-3.16687529596408	0.00154086379175759	0.292547431030408
Mme	444.384552177031	0.509071486881811	0.212406789958522	2.39668179619503	0.0165442841588251	0.292547431030408
Pgk1	9022.83019489397	-0.247235776019841	0.0944868484753373	-2.61661575139077	0.00888062485109607	0.292547431030408
Cercam	125.082937502675	0.344995541474042	0.143227026605654	2.40873213422154	0.0160080423817943	0.292547431030408
Ifi27l2a	3040.89198601008	-0.594170553387612	0.239472465986777	-2.48116438330083	0.0130953965763756	0.292547431030408
Prpf18	1317.8776753791	0.208655516585561	0.0738197657562299	2.82655349076277	0.00470518849248403	0.292547431030408
Pld3	3240.04733384266	-0.231738693495769	0.078044799862248	-2.96930345013116	0.00298475687954136	0.292547431030408
Cfap70	128.410686714675	-0.497724019930237	0.182130889726085	-2.73278201560859	0.00628018811955869	0.292547431030408
Atp6v0e2	3726.06273697063	-0.252318714846838	0.0952615926224934	-2.64869301363392	0.00808036934283932	0.292547431030408
Fbxo9	1824.17522988865	-0.184709042913824	0.0750242157426039	-2.46199231922039	0.0138167625609958	0.292547431030408
Prmt1	1344.95273405835	-0.313366186625579	0.127569523173193	-2.45643456862452	0.0140323353237622	0.292547431030408
Bpnt1	3248.00435075525	-0.239173137885579	0.0915860744270174	-2.61145746645327	0.00901572020370756	0.292547431030408
Atp5pf	4115.92735216231	-0.511872627480795	0.214383440526179	-2.38765002662736	0.0169564803453979	0.292547431030408
Rnpepl1	284.638110602454	0.439406225369118	0.145591258551352	3.01808109732173	0.00254380820518795	0.292547431030408
Ndufv2	4930.15972234373	-0.491038662093369	0.183491748935427	-2.67608034117202	0.00744887866149363	0.292547431030408
Kmt5b	981.908222998793	0.234390751384414	0.0944555795079378	2.48149185686502	0.013083369970132	0.292547431030408
Pcmt1	3435.02788577073	-0.145536832324256	0.0569757075551625	-2.55436638822522	0.0106381249537798	0.292547431030408
Sox18	40.0303618505743	0.854822260746181	0.327532794277815	2.60988296647058	0.00905732031273256	0.292547431030408
Tmem54	411.69475816273	-0.494287173775029	0.165861404820609	-2.98012171252037	0.00288133873788289	0.292547431030408
Ctsk	372.80164411652	0.912094036469322	0.37118008744611	2.45728170049463	0.0139992863926379	0.292547431030408
Srp19	1387.66796774249	-0.439316589472764	0.18270942129861	-2.40445504315166	0.0161965982507672	0.292547431030408
Yif1a	782.196239101097	-0.444086347955753	0.164549355768778	-2.69880332184209	0.00695892894628852	0.292547431030408
Eipr1	927.099454172752	-0.250979503858548	0.104372341124037	-2.40465530576037	0.0161877262937022	0.292547431030408
Rab11a	7299.45717198389	-0.218714937184706	0.0847765043785027	-2.57990039561205	0.00988288158497727	0.292547431030408
Mad2l2	147.089904460597	-0.360546701034344	0.139516124288196	-2.58426545945018	0.00975866519596853	0.292547431030408
Sh2b3	259.75665121396	0.549161460544951	0.217182729784599	2.52856873605745	0.0114528658121477	0.292547431030408
C15h14orf119	418.519783007683	-0.401291030526648	0.166067219272241	-2.4164373455835	0.015673223348152	0.292547431030408
Rbm11	2324.97474172532	-0.349965213138218	0.140256429337212	-2.49518125330862	0.0125892805020843	0.292547431030408
Ufc1	2069.77354104128	-0.367858023459782	0.142711942381028	-2.57762607194872	0.00994815846746155	0.292547431030408
Zmym3	1280.78129508316	0.166040103181982	0.0675997155215115	2.45622488054916	0.0140405264538294	0.292547431030408
Tango2	2524.38152389513	-0.313769111096547	0.130429378387858	-2.40566285736248	0.0161431549000006	0.292547431030408
Btla	20.6922260252135	1.38936545424989	0.565027084879867	2.45893602524434	0.0139349446999583	0.292547431030408
Rplp2l2	267.457145165252	-0.446148015095718	0.152970941095784	-2.91655403241822	0.00353921415896589	0.292547431030408
Itgav	1363.64513770457	0.426898271810452	0.179444648154613	2.37899695644658	0.0173598193001424	0.292547431030408
Ifnar1	1989.82468174692	0.121519958110502	0.0486544152911823	2.49761419150228	0.0125032188363576	0.292547431030408
Pus1	309.286941123138	-0.220266671636521	0.077214275071744	-2.85266774093079	0.00433539247875676	0.292547431030408
Chmp1a	2258.10249868284	-0.232594307200839	0.0934823555980076	-2.48810918074251	0.012842430052524	0.292547431030408
Anxa4	2679.36904330007	-0.275648560067721	0.106843367536789	-2.57993141195974	0.00988199400795648	0.292547431030408
Pvr	175.595644976458	0.323895497665622	0.133762986901761	2.42141346547157	0.0154602814561135	0.292547431030408
Fdft1	6155.80256401955	-0.257892317672402	0.106755202947558	-2.41573535108249	0.0157034703690242	0.292547431030408
Cct2	6305.42699728529	-0.276914905964009	0.111434618827038	-2.48499890679233	0.0129551832479009	0.292547431030408
C1h10orf88	386.436774806784	-0.393513276620237	0.15428994727198	-2.55047904013187	0.0107574992309762	0.292547431030408
Nyap2	170.888230257735	0.338250825304664	0.122772269371365	2.75510770499415	0.00586728176329445	0.292547431030408
Calcb	3500.27052853251	-0.505444527050133	0.2070889471719	-2.44071223477985	0.014658329936235	0.292547431030408
Fbxo22	886.337639861648	-0.235372884526943	0.0943515298102752	-2.49463771281969	0.0126085789803754	0.292547431030408
Cd109	82.9046217624141	0.700821870760295	0.28599162454455	2.45049788390263	0.0142658801153677	0.292547431030408
Pola2	253.096084531394	-0.305855020762976	0.118534229680943	-2.58030968426794	0.00987117491988618	0.292547431030408
Ndufa4	7455.20400886307	-0.536132486891293	0.199901485657702	-2.68198350366105	0.00731870686400303	0.292547431030408
Ola1	4326.76263508885	-0.270319975124113	0.0895918496413931	-3.01723846762976	0.0025508905227487	0.292547431030408
Armc1	951.895257830923	-0.240130014599103	0.0859717301226126	-2.79312762761236	0.00522010916031401	0.292547431030408
Slc39a10	1961.6945171482	0.166837744550572	0.051254110095281	3.25510957541593	0.0011334862418719	0.292547431030408
Slc35b2	562.575032270592	-0.301408460696479	0.124013884284589	-2.43044125611614	0.0150804504607787	0.292547431030408
Lamtor2	1693.31517152469	-0.515048097417613	0.199936061834337	-2.57606403113197	0.00999321385071862	0.292547431030408
Ccdc146	65.7388792888274	-0.531843155272468	0.219203304429844	-2.42625519106937	0.0152555388831843	0.292547431030408
Mea1	1549.68742561431	-0.440305871649896	0.154557002563419	-2.84882512178138	0.00438809930130543	0.292547431030408
Fkbp3	8039.40815138593	-0.48894160164181	0.178030712888545	-2.74638905674612	0.006025526152566	0.292547431030408
Mrpl4	713.640207202431	-0.282250892603331	0.114616296033269	-2.46257209813694	0.0137944435520782	0.292547431030408
Ep400	1175.18600496641	0.368202311734362	0.145834093780543	2.52480268632139	0.011576326575921	0.292547431030408
Cd180	14.602992414642	1.4162111005119	0.507225987895031	2.79207125484466	0.00523718218212141	0.292547431030408
Fancd2	90.4585581983454	0.513261139970943	0.183144152825847	2.80249809809111	0.00507085154059982	0.292547431030408
Mpc1	3547.64316387149	-0.525151574324375	0.185990368330258	-2.82354177282921	0.00474962361310326	0.292547431030408
U2af1l4	892.226507953688	-0.34915834118784	0.143173364108519	-2.43871018441108	0.0147397841607518	0.292547431030408
Shc4	507.177364528756	0.279997818849009	0.0999303151547907	2.80193070956793	0.00507977827154141	0.292547431030408
Rps15al4	319.361570088307	-0.569447604587241	0.21445602451506	-2.65531176321537	0.00792351414520116	0.292547431030408
Stra6	37.3564847919901	1.62696200129172	0.597439254498834	2.72322581591414	0.00646478526943762	0.292547431030408
Stau1	1611.49941302138	-0.136302492772732	0.0542517565392587	-2.51240699781025	0.0119910706625955	0.292547431030408
Tcf4	244.797579660943	0.559739830615326	0.213918176977147	2.61660714636289	0.00888084870258994	0.292547431030408
Snx8	215.160556731378	0.415792948960995	0.168744333335565	2.46404095913638	0.0137380411287124	0.292547431030408
Ndufa2	1541.75017962221	-0.574977876816491	0.235281977076435	-2.4437820693325	0.0145342030934607	0.292547431030408
Col6a2	1418.36672936006	1.02888623046418	0.403109166665849	2.55237616890279	0.0106990934477925	0.292547431030408
Gpr153	178.667783702823	0.433960412256931	0.182596991362243	2.37660220477578	0.0174729200659985	0.292547431030408
Dicer1	1131.68704499787	0.248142014446497	0.101045388467368	2.45574803769132	0.0140591692712955	0.292547431030408
Rgma	167.879018467949	0.579514514783731	0.190468322187647	3.04257688694711	0.0023456188626548	0.292547431030408
Il11ra1	615.778782765444	-0.276474208993998	0.111017890046161	-2.49035726475291	0.0127614743352826	0.292547431030408
Cmss1	284.753016014167	-0.593962983048873	0.202690027010839	-2.93040063099458	0.00338525244342397	0.292547431030408
Atp5f1e	3324.11137619164	-0.664926934499238	0.262560804401565	-2.53246837819055	0.0113262585267809	0.292547431030408
Zcrb1	900.758546363955	-0.286218486216668	0.102399892408791	-2.79510534126398	0.0051882806312651	0.292547431030408
Smad1	650.951034154652	0.27077314592581	0.0858621607986581	3.15357945114796	0.00161281319663453	0.292547431030408
Gosr2	1510.2413490056	-0.177527818955589	0.061605709463601	-2.88167802142558	0.00395563713698335	0.292547431030408
Xdh	653.069412977288	0.434910968676957	0.160565854539161	2.70861429365037	0.00675648360987137	0.292547431030408
Capzb	5431.19357798365	-0.209381009172125	0.0810865938639306	-2.58219021412445	0.00981754577402543	0.292547431030408
Psmc5	5454.29511550352	-0.297645024393426	0.101105450275242	-2.94390681791279	0.00324097563069468	0.292547431030408
Ago1	173.303038173417	0.439858921234362	0.184018246397981	2.39030058075365	0.0168345886965599	0.292547431030408
Hadh	1155.21392682715	-0.283492330030651	0.10916596134161	-2.59689308413202	0.0094071200159412	0.292547431030408
Fundc2	1305.26834814879	-0.339067685885845	0.104846874561808	-3.23393222070689	0.0012209842868435	0.292547431030408
Atp5pd	5120.1553904511	-0.495534161634957	0.195211195055617	-2.53845155496218	0.0111344217168938	0.292547431030408
Cybb	443.298302247759	0.678632858191124	0.216981708047899	3.12760400080044	0.00176237455968882	0.292547431030408
Bmerb1	3317.62256159998	-0.259234426842996	0.0998536212538305	-2.59614447215705	0.00942764154823354	0.292547431030408
Cox6b1	3777.63037557327	-0.599121188713522	0.224252475167983	-2.67163690507644	0.00754822747135537	0.292547431030408
Tpi1l2	242.59137007095	-0.311830056799194	0.11354697021512	-2.74626488235147	0.00602780743949365	0.292547431030408
Zdhhc6	691.072591935759	-0.26133127780215	0.10757171450624	-2.42936797095477	0.0151251726658254	0.292547431030408
Acot4	44.5215867632237	-0.751965157592515	0.30150281414158	-2.4940568456499	0.0126292316925992	0.292547431030408
Ros1	7.48558050563761	1.79400197359879	0.746325173821098	2.4037805992979	0.0162265086410071	0.292547431030408
Mtres1	411.626404264861	-0.382717028070859	0.155967285744077	-2.45382886702824	0.0141344229411412	0.292547431030408
Hebp2	5072.50533378419	-0.449992093910813	0.174702355115637	-2.57576432563235	0.0100018792852158	0.292547431030408
Fxr1	2788.59948821588	-0.168908398500957	0.0688994274983746	-2.4515210740313	0.0142253856326554	0.292547431030408
Lama2	2763.66510126626	0.427074570713029	0.174242896314347	2.45103002616849	0.014244807010104	0.292547431030408
Calca	22346.5849120511	-0.409673996515386	0.161550336565514	-2.53589070270522	0.0112161734377286	0.292547431030408
Kcns3	2651.29101585587	-0.385789943381188	0.126079428074824	-3.05989604546932	0.00221413828880613	0.292547431030408
Cyp51	11023.868721397	-0.267106349747866	0.0845794066774463	-3.1580541912112	0.00158826030187276	0.292547431030408
Atp5mc1	2057.71954302113	-0.428891437546404	0.164107640872158	-2.61347634556831	0.00896262876360344	0.292547431030408
Fam229b	176.010848141099	-0.738042385747917	0.288392421927664	-2.55916012222067	0.0104925400126825	0.292547431030408
Ubn1	727.295909659534	0.253842011925045	0.097412036219464	2.60585880119735	0.00916442321448867	0.292547431030408
Ap2m1	11410.9330560837	-0.140111423468182	0.0553040136261345	-2.53347658300827	0.0112937285930546	0.292547431030408
Rab18	3490.37436941593	-0.195887730012292	0.0777894433163198	-2.51817883842853	0.0117963408315857	0.292547431030408
Taf4	91.9152863041181	0.43252122409491	0.17155921795574	2.52111911705319	0.0116982244133658	0.292547431030408
Nfam1	62.9700724955974	0.636335904837874	0.246728840794927	2.57909007632706	0.00990609520821463	0.292547431030408
Cd37	66.1420453280269	0.72100067548232	0.288535496269945	2.49882834106405	0.0124604652371783	0.292547431030408
Lilra5	33.2494789951848	0.863010048879789	0.353651928532249	2.44028090688354	0.0146758450738012	0.292547431030408
Apba3	189.929614870745	0.313910364139464	0.126370162577607	2.48405444557915	0.0129895946187395	0.292547431030408
Phip	288.504307231558	0.499539480241396	0.16673826413251	2.99594986693878	0.00273591409627928	0.292547431030408
Brk1	3298.8018701044	-0.366431479654115	0.137588070508584	-2.6632503697423	0.0077389808822406	0.292547431030408
Cycs	6987.34492344018	-0.414306847908273	0.16450673038332	-2.51847962051698	0.0117862703990631	0.292547431030408
Uqcr10	2700.94100883659	-0.617826173675685	0.252328955823202	-2.44849494842984	0.0143454441573265	0.292547431030408
Afg3l1	352.985886254484	0.262912217909687	0.10138783635405	2.59313372653095	0.00951057826163332	0.292547431030408
Tmem199	1372.16548915984	-0.322111894689334	0.129042154178619	-2.49617573993278	0.0125540388059111	0.292547431030408
Rpl30l2	1298.13545257824	-0.658106800852537	0.256439699010992	-2.56632184248636	0.0102783410390836	0.292547431030408
Vegfd	22.5487836397743	0.89732901259069	0.327048273332007	2.74372037940636	0.00607472578410058	0.292547431030408
Wipf1	939.107003840463	0.260478374072682	0.0794597970581642	3.27811526981391	0.00104502711655647	0.292547431030408
Tle6	2.30179205208129	-3.37253332326432	1.36753250762512	-2.46614490292528	0.0136576071376224	0.292547431030408
Rnaseh1	251.862481913396	-0.383923152658249	0.159144971671892	-2.4124114549455	0.0158473861942054	0.292547431030408
Ednra	296.779243068355	0.348858475815824	0.132707867981732	2.62877010324547	0.00856942718344359	0.292547431030408
Fmnl1	777.072137876789	0.377892285167421	0.152949001606234	2.47070776009577	0.0134845965025032	0.292547431030408
Lama1	8.54167386453864	-1.61639734530779	0.56080846062964	-2.88226276667261	0.00394830323024977	0.292547431030408
Scube1	277.139701256086	1.1070708588247	0.382281159772694	2.8959597681533	0.00378000857601474	0.292547431030408
Smyd2	2667.47958186553	-0.319515130244159	0.133455250213291	-2.39417429987583	0.0166578306280824	0.292547431030408
Il17rb	109.351708825118	-0.391303751749556	0.161972017094055	-2.41587256101362	0.0156975543345558	0.292547431030408
Foxd1	52.9515153672311	1.26693466277454	0.491996048436922	2.57509113497884	0.0100213677615809	0.292547431030408
Timm21	627.63997600561	-0.408543210048516	0.169519971053209	-2.41000047080166	0.0159524999358021	0.292547431030408
C1qtnf9	12.7919103975539	-1.47933547917276	0.52382498705093	-2.82410254520548	0.00474132126795704	0.292547431030408
Ndufa8	4130.12887458937	-0.494357412865775	0.203065088777675	-2.43447761425411	0.014913302293778	0.292547431030408
Mrpl10	1070.24284060914	-0.273807816889698	0.110920432669249	-2.46850657088724	0.0135678161063695	0.292547431030408
Alkbh3	2015.03750644775	-0.331175057016058	0.135063149463662	-2.4520015883767	0.0142064034845123	0.292547431030408
Ecrg4	532.932863805245	-0.55677214516656	0.211420503054144	-2.63348226460313	0.00845142494455437	0.292547431030408
Col5a1	1720.62162869258	0.668886188489678	0.274632606421186	2.43556727369747	0.0148684595301677	0.292547431030408
Mrpl33	650.162969997923	-0.547036372403191	0.229826653938193	-2.38021292582672	0.0173026369104735	0.292547431030408
Nme2	3673.82936412004	-0.406987608207644	0.155904895217172	-2.6104863971123	0.00904135676579976	0.292547431030408
Tmx2	8340.99558810429	-0.283410643674678	0.109499055192939	-2.58824738875878	0.00964656725167502	0.292547431030408
Mrpl19	737.394977974561	-0.307674548759571	0.128125220417795	-2.40135820064383	0.0163343383766176	0.292547431030408
Vps52	1189.69480205107	0.273652776259167	0.110513317219824	2.47619728683774	0.0132790178479796	0.292547431030408
Ciz1	1879.31254068978	-0.44218896686669	0.16501418658301	-2.67970273358435	0.00736875666315841	0.292547431030408
Clrn1	664.937568018069	-0.414463909781449	0.138701752256656	-2.98816635722466	0.00280656744338621	0.292547431030408
Polr2c	719.30255246195	-0.341737269925854	0.129464322368478	-2.63962506174643	0.00829977939707142	0.292547431030408
Higd2a	1434.20765684504	-0.489510745144307	0.192500242172406	-2.54290976271029	0.0109933615981022	0.292547431030408
Cox6c	6134.29509895464	-0.669048326482659	0.249988894670849	-2.67631219124181	0.00744372716967946	0.292547431030408
Chi3l1	88.7833302740982	0.661480272611616	0.273103316858794	2.42208802229096	0.0154316121717559	0.292547431030408
Elob	3366.79421316948	-0.627442707424689	0.246736990474602	-2.54296166220475	0.0109917288628481	0.292547431030408
Knstrn	30.9529822424143	0.822069381372645	0.335482796036851	2.45040696895332	0.0142694831431712	0.292547431030408
Mapk15	1.76654099508953	-3.74694093183295	1.52093750792165	-2.46357323185035	0.0137559791292128	0.292547431030408
Atp6v0d1	9074.48891262348	-0.302490551455185	0.117722674733335	-2.56951816751008	0.010184005173576	0.292547431030408
Babam2	1472.29183577254	-0.324012487508278	0.131875459837093	-2.45695816271302	0.014011900368409	0.292547431030408
Tmem176b	19302.2474089739	-0.392412078360192	0.153090555719742	-2.56326771116155	0.0103692060653407	0.292547431030408
Gpx4	6104.00607176461	-0.498338243824094	0.199244057996724	-2.50114482125378	0.0123792544958171	0.292547431030408
Map1lc3b2	784.19255938626	-0.328877991073119	0.125112643501524	-2.62865512124771	0.00857232488897169	0.292547431030408
Eif1a	1904.96662363041	-0.215700903309421	0.0889091014872358	-2.42608349090546	0.0152627585553125	0.292547431030408
Dnah11	84.0476686810747	0.822512427289991	0.340317921985903	2.41689424550512	0.0156535643278228	0.292547431030408
Vapa	5164.56253069631	-0.224290675289974	0.0898410145087528	-2.49652874598965	0.0125415503257899	0.292547431030408
Elf1	403.097287325576	0.305654153051495	0.118192362358466	2.58607364259694	0.00970761872304469	0.292547431030408
Cnih1	2930.59359820769	-0.287172497766096	0.120668127083133	-2.37985377504245	0.0173195091832428	0.292547431030408
Zfp36l2	428.921566917089	0.392910814523244	0.157564632446532	2.49364853281129	0.0126437671602513	0.292547431030408
Col2a1	338.930220114149	0.980773034761108	0.310349234485281	3.16022379236004	0.00157647999237301	0.292547431030408
Lap3	1827.49285671781	-0.266273461440963	0.106613589556516	-2.49755647988768	0.0125052542536176	0.292547431030408
Shbg	129.5308808002	-0.458911580378856	0.15684934276652	-2.92581130583361	0.00343559250844348	0.292547431030408
Atp5mc3	6992.55132143851	-0.420396426095342	0.167129362406633	-2.51539538021152	0.0118898959803782	0.292547431030408
Mgmt	327.56301752171	-0.815848450440909	0.335254379190374	-2.4335206371089	0.0149527830146205	0.292547431030408
Rab1b-ps1	1381.41952639744	-0.196047015291606	0.0820754014118229	-2.38862085252459	0.0169117451508071	0.292547431030408
Hspd1	7193.12862528698	-0.165834106435113	0.0629430201003064	-2.63467031246417	0.00842190409329953	0.292547431030408
Prps1	2383.63867003063	-0.217869655970009	0.0890458840636239	-2.44671225695665	0.014416588241491	0.292547431030408
Cpsf1	960.253662581041	0.294324813902	0.094926736251959	3.10054706948724	0.00193163510175123	0.292547431030408
Polr3h	684.263978290363	-0.410158358297433	0.167254130770495	-2.45230629825371	0.014194377865559	0.292547431030408
Hnrnpa1	6194.89329270569	-0.21890995491328	0.0870418338564634	-2.51499704468858	0.0119033381581909	0.292547431030408
Rogdi	1864.28178153169	-0.211948398388427	0.0871853994087158	-2.43100794199309	0.0150568845121336	0.292547431030408
Gigyf1	545.560765938688	0.392445134162048	0.159020073184203	2.46789682776372	0.0135909485627954	0.292547431030408
Vgf	669.376119466324	0.604598718364014	0.220122565271307	2.74664579534965	0.00602081191056464	0.292547431030408
Ruvbl1	697.297262315822	-0.415753904425817	0.146722744531673	-2.83360228676794	0.00460265752940336	0.292547431030408
Arhgap45	180.886677690499	0.677684460206746	0.264503860885963	2.56209666632776	0.0104042355671346	0.292547431030408
Sptlc1	1084.95813095813	-0.137688128263599	0.0555982574781472	-2.47648279836319	0.0132684018611211	0.292547431030408
Fes	62.6966294717593	0.651063913290523	0.234120402146445	2.78089353734868	0.00542095114947305	0.292547431030408
Auh	3401.73247945551	-0.227890228188319	0.0950030579059006	-2.39876729456479	0.0164503653059489	0.292547431030408
Pkn1	568.115724381068	0.259026146039761	0.0985811024180113	2.62754361319087	0.00860038162625355	0.292547431030408
Pltp	292.546382792612	0.781219748332257	0.265528319988892	2.94213343557831	0.00325959439384119	0.292547431030408
Anapc15	421.473980546328	-0.431925774733354	0.180451141128379	-2.39358849177944	0.0166844560614797	0.292547431030408
Plxdc1	43.3966002323098	0.933269277813949	0.362838134190898	2.57213669091059	0.0101072976906366	0.292547431030408
Nipsnap1	2639.17880554344	-0.26429367842613	0.100323954685398	-2.63440251388532	0.00842855034296444	0.292547431030408
Pex19	945.352560953899	-0.18841578147155	0.0792136722362263	-2.37857652792145	0.0173796289659034	0.292547431030408
Iqgap2	540.297983180002	0.647910850261576	0.243636365901636	2.65933555470598	0.00782949408967002	0.292547431030408
Dhrs7	1115.2610511455	-0.358980252354193	0.133467309542704	-2.68964927504839	0.00715271488855827	0.292547431030408
Plxnb2	1005.62671416514	0.411551819853949	0.165617295343113	2.48495677339331	0.0129567166547628	0.292547431030408
Anxa7	2619.83834968903	-0.197449602659398	0.0759208957377292	-2.60072804385097	0.00930261676194096	0.292547431030408
Atp5po	5645.03905880944	-0.530809413056979	0.209151832760241	-2.53791423221936	0.0111515310042616	0.292547431030408
Mat2a	3911.71962482859	-0.149987067631869	0.0588915939278932	-2.54683321724172	0.0108705373431205	0.292547431030408
Nrbf2	523.893150510375	-0.299722773892089	0.110128854287635	-2.72156444222394	0.00649737156533301	0.292547431030408
Dtd2	299.747126812083	-0.344375353589692	0.137282766903678	-2.50851116536219	0.0121241136458141	0.292547431030408
Dnhd1	148.367869190818	0.416816802057301	0.159620411709586	2.6113001313119	0.0090198694936705	0.292547431030408
Entpd3	2399.71700168378	-0.242395076697703	0.0821508365259876	-2.95060996269982	0.00317147129781195	0.292547431030408
Jup	2282.19203583386	0.365098252712233	0.131485803142189	2.77671234450624	0.00549117531606538	0.292547431030408
Dnajb9	1548.09273836474	-0.183341603601251	0.0617364779926102	-2.96974510958006	0.00298046935046523	0.292547431030408
Aebp1	901.853449477105	0.79849194191682	0.296136653869388	2.69636308603999	0.0070101209113576	0.292547431030408
Tril	1499.82857631957	0.256107977582656	0.10097621024146	2.53631996061484	0.0112024328853444	0.292547431030408
Brd10	512.755558290452	0.281528153345461	0.0984247703394859	2.86033843283978	0.00423189126316882	0.292547431030408
Cox7c	7927.21368605113	-0.648896538682564	0.244997482937671	-2.64858451157088	0.00808296368813414	0.292547431030408
Cox7b	4465.44276545375	-0.610532315090976	0.240668530211643	-2.53681823109185	0.0111865019893088	0.292547431030408
Armcx5	416.04471692801	-0.269751981792664	0.105948092093173	-2.54607682369059	0.0108941210008595	0.292547431030408
Vps53	2041.14287426094	-0.176335615372324	0.0636739656036835	-2.76935186462022	0.00561679395389439	0.292547431030408
Rfc4	373.487465854684	-0.39238727112173	0.160670285196881	-2.44218942314635	0.0145984845804849	0.292547431030408
Ndufb3	2284.4580155365	-0.512171106534413	0.204199106243944	-2.50819465351897	0.0121349797927493	0.292547431030408
Arl6ip1	8173.71480137839	-0.280226292541423	0.105746029001181	-2.64999352872433	0.00804933126166317	0.292547431030408
Spa17	412.152906053672	-0.418892900535685	0.174859702501462	-2.39559426524921	0.0165934468668125	0.292547431030408
Mrpl23	356.632753629248	-0.558041320945938	0.223254802450522	-2.4995714081878	0.0124343636755895	0.292547431030408
Fh	1959.01232636308	-0.286062745443437	0.119989475237985	-2.38406530969541	0.0171225633256142	0.292547431030408
Dnttip2	1102.35485131652	-0.202484147474494	0.0642736412376625	-3.15034504931462	0.00163077735936129	0.292547431030408
Jkamp	2086.6759035708	-0.207574194500556	0.0861292419936356	-2.41003159549336	0.0159511390695362	0.292547431030408
C3	124.406308756238	1.07868035247992	0.412374768532305	2.61577680011579	0.00890247308241563	0.292547431030408
Kat6a	975.537059056187	0.388740298815439	0.151218132039576	2.57072543862465	0.0101485750020235	0.292547431030408
Col15a1	987.002567100878	0.726899003298622	0.264627436547078	2.74687694059004	0.00601657045749823	0.292547431030408
Dnajc2	1343.19624206374	-0.279574891331542	0.107570220702827	-2.5989989562622	0.00934960575567296	0.292547431030408
Pgc	21.2494786093141	-1.16095984107481	0.481120772724737	-2.41303204286925	0.0158204286578946	0.292547431030408
Papolg	456.252797289325	0.186919903175561	0.0722130664114845	2.58844988122308	0.00964089754716646	0.292547431030408
Atp5if1	6950.6315126222	-0.62758719705722	0.234042332136631	-2.68151146558753	0.00732904028671955	0.292547431030408
Ndufb8	4430.02323699538	-0.514070392522322	0.193738997663171	-2.6534172196765	0.00796813125158501	0.292547431030408
Clybl	267.584254248473	-0.412873476036246	0.165840050724709	-2.4895884572636	0.0127891088893962	0.292547431030408
Adgrg6	2088.49341481771	0.147328791671805	0.0614474378344911	2.39763929732327	0.0165011054991334	0.292547431030408
Tlr8	69.5801617314872	0.769212209515936	0.319817142402914	2.40516253674377	0.0161652742481204	0.292547431030408
Elp2	3149.39205912198	-0.206647430715253	0.0827644666752171	-2.49681341542592	0.0125314874392413	0.292547431030408
Uros	308.228013266281	-0.350281456018756	0.140847402318784	-2.48695716251801	0.012884091198999	0.292547431030408
Cox4i1	10689.754916143	-0.477937151384843	0.186966540950343	-2.55627102558302	0.0105800677067032	0.292547431030408
Prelid3b	406.776559945668	-0.304827757708345	0.107136500598124	-2.84522787291489	0.00443796618697971	0.292547431030408
Camk1	678.379770950082	-0.322428801269951	0.118223025675425	-2.72729275391041	0.00638563567582924	0.292547431030408
Zfp217	79.7539187652378	0.778805382656142	0.285971893155756	2.72336338393914	0.00646209360316121	0.292547431030408
Fnip2	233.732386848273	0.450393065539143	0.186067399192612	2.42059096592686	0.0154953018596305	0.292547431030408
Ralgps2	647.542289939364	0.319211905935564	0.120839203091581	2.64162538124023	0.00825092613973466	0.292547431030408
Fut11	185.066923627825	0.34268784931906	0.12440920335868	2.75452169186445	0.00587779935152361	0.292547431030408
Tbcb	1314.41083212484	-0.407531566241611	0.170263429468307	-2.3935355203066	0.016686865497322	0.292547431030408
Nudt19	393.492139035024	-0.535314594262393	0.175643997223378	-3.04772495914903	0.00230580865692739	0.292547431030408
Cdnf	209.397800959337	-0.425209339060112	0.13755805935607	-3.0911263291339	0.00199398779798149	0.292547431030408
Ccn4	77.0355114791718	0.689450192223219	0.252178691367432	2.73397481954044	0.00625748295745852	0.292547431030408
Ppcs	580.611067832618	-0.425203752367725	0.165353410821178	-2.57148461743896	0.0101263513841592	0.292547431030408
Snap25	41321.4868867417	-0.19223114525534	0.0804205965485563	-2.39032229932882	0.0168335931046655	0.292547431030408
Sf1	1722.62977466208	0.347891567250406	0.139043576820659	2.50203263757465	0.0123482540802372	0.292547431030408
Aurkb	31.1372674235233	1.73462228252387	0.54378351017339	3.18991335719388	0.00142315453699549	0.292547431030408
Dhrsx	288.019048278271	-0.243516557318	0.0987997725406353	-2.46474815736893	0.0137109583109527	0.292547431030408
Fsbp	17.9961033708785	0.895276431638117	0.359366384184027	2.4912637103521	0.0127289603146778	0.292547431030408
Brms1	694.166733155078	-0.240748994024564	0.095642331052011	-2.5171803256619	0.0118298266014629	0.292547431030408
Irf4	25.9958956515724	1.08775749986752	0.380233809410728	2.8607595456945	0.00422627459125895	0.292547431030408
mrpl24	902.275204888874	-0.287590073355651	0.111236783604584	-2.58538645254212	0.00972699054857671	0.292547431030408
Ypel2	465.764184609977	0.384458860268561	0.131742411347464	2.91826190469955	0.00351988570077499	0.292547431030408
Ahsa1	4401.67706616956	-0.244652535931916	0.0979024341212123	-2.49894232077022	0.0124564583482249	0.292547431030408
Rhov	473.469825321967	-0.306789883239592	0.109439850074573	-2.80327397223721	0.00505866765677556	0.292547431030408
Psmb5	3392.4295945674	-0.377665573059318	0.158724062436357	-2.37938449446346	0.0173415769034333	0.292547431030408
Mllt6	517.750697704442	0.392715935356768	0.153638203472339	2.55610861414083	0.0105850073263711	0.292547431030408
Samd4a	85.3243457188117	0.638732343924464	0.250530689824986	2.54951736400304	0.0107872139102003	0.292547431030408
Col14a1	1807.51652808943	0.261959101601306	0.110096280486236	2.37936377545522	0.0173425517741274	0.292547431030408
Phf3	1154.70447898159	0.166591788008684	0.0669171360436522	2.48952357883354	0.0127914433463048	0.292547431030408
Zfat	273.590327951708	0.314145579021812	0.105169870945927	2.98703018456046	0.00281701907331607	0.292547431030408
Arl1	1795.93907320815	-0.206078791818737	0.0725423721009003	-2.84080580563452	0.00449997054171408	0.292547431030408
Tbc1d20	360.679292047942	0.205663347633251	0.0804618375864598	2.55603592712206	0.0105872187107428	0.292547431030408
Lysmd2	1551.41679483978	-0.30980925901956	0.110636095904683	-2.80025480369871	0.00510622832682508	0.292547431030408
Dchs1	106.529683867408	0.690751420620577	0.254352375808565	2.71572623776261	0.00661305761513568	0.292547431030408
Iftap	565.003721145776	-0.557947692915505	0.185492126706477	-3.0079319420301	0.00263032036088962	0.292547431030408
Adrb1	9.44085018852607	1.19966966814723	0.461726234882771	2.59822721239096	0.00937064662134394	0.292547431030408
Ceacam1	192.622013516215	0.383655687093432	0.151609950486415	2.53054424107742	0.0113885721627117	0.292547431030408
Mpg	180.479422454796	-0.327072535314371	0.113193039661704	-2.88951101845027	0.00385841484869615	0.292547431030408
Ttc1	3486.53869964202	-0.286507883155475	0.10724028461073	-2.67164418851989	0.00754806365662889	0.292547431030408
Atp5mg	5743.44538065564	-0.610037634071595	0.237169188216932	-2.57216225538374	0.0101065513433	0.292547431030408
Pex14	1025.29329897969	-0.216009382866142	0.086381331911586	-2.50064890278879	0.0123966007688421	0.292547431030408
Tmem120a	719.190696182735	-0.302042347896062	0.11244084306967	-2.68623339749341	0.00722625912414486	0.292547431030408
Mdh2	9484.44391380806	-0.337813608649352	0.140236157289385	-2.40889093924796	0.0160010787625643	0.292547431030408
Etfa	3962.82167679639	-0.411614142650378	0.145403614780882	-2.83083844422069	0.00464261645236648	0.292547431030408
Hint1-ps1	535.983460186605	-0.528114133080859	0.221880658155759	-2.38017201440842	0.0173045581292234	0.292547431030408
Eefsec	448.536414921162	-0.226580860524425	0.0919759100214512	-2.46348049692121	0.0137595381005133	0.292547431030408
Prokr1	418.708771526271	0.350298487213337	0.132722629211904	2.63932751553659	0.00830706835558207	0.292547431030408
Dbi	13740.3653761708	-0.672887917928249	0.249651826567658	-2.69530540665157	0.00703241408080166	0.292547431030408
Atp5f1a	17434.3726602705	-0.253457633411993	0.103873626660011	-2.44005761194404	0.0146849197631369	0.292547431030408
Smyd4	210.328286627786	-0.25152218255011	0.0989774740577614	-2.54120631936239	0.0110470709289917	0.292547431030408
Taok3	370.025850983942	0.451649392652325	0.166714567184057	2.70911774706341	0.00674623930081063	0.292547431030408
Brat1	396.120153829042	0.26099459398465	0.102703961707787	2.54123199966941	0.0110462595048103	0.292547431030408
Ptpru	140.183117129703	0.564341819712399	0.237414707768322	2.37702973424504	0.0174526811997747	0.292547431030408
Tmem60	887.452753496161	-0.483906597162203	0.175878458482279	-2.7513693339026	0.00593466906277529	0.292547431030408
Rbm27	476.205334094116	0.247215284396316	0.100432782386679	2.46149990592221	0.0138357434026773	0.292547431030408
Farp1	557.273853938463	0.280936492105955	0.109397827304423	2.5680262490423	0.0102279410831121	0.292547431030408
Suclg2	852.738136510447	-0.235598672235817	0.0976382715876435	-2.41297462977246	0.0158229209144368	0.292547431030408
Ndufs3	1898.57616672145	-0.345574784314548	0.136587353117904	-2.53006428798898	0.0114041629039917	0.292547431030408
Ptrhd1	283.759485198206	-0.515835805100128	0.215566770778853	-2.39292820148666	0.0167145115578644	0.292547431030408
Iqgap1	1804.48990521717	0.299153030499507	0.125639747734122	2.38103813398743	0.0172639246834657	0.292547431030408
Ctdp1	459.922953992078	0.237711228979553	0.0947742667754295	2.50818325551193	0.0121353712579131	0.292547431030408
Mrpl27	921.96348281204	-0.493443782217516	0.200614133044767	-2.45966609993227	0.0139066330114071	0.292547431030408
Nsfl1c	2775.22633258903	-0.193418962277385	0.0747981267727547	-2.58587976227016	0.00971308070653233	0.292547431030408
Col27a1	470.031873485197	0.594883671717997	0.246462169359013	2.41369161549272	0.0157918218948315	0.292547431030408
Rrp15	244.1059435303	-0.421221796741044	0.128203491155652	-3.28557196800233	0.00101775539004033	0.292547431030408
Aacs	2288.20347582823	-0.206573859093496	0.0775176286665702	-2.66486298209716	0.00770196966462714	0.292547431030408
Rnf6	1781.30832908567	-0.13372704647182	0.0534127533448186	-2.50365386724241	0.0122918220310411	0.292547431030408
Tmem192	614.715321356262	-0.281157291228857	0.0970410551275566	-2.8973024959311	0.00376386646055122	0.292547431030408
Faap100	179.034131220144	0.391295080656999	0.135432131740683	2.88923371158498	0.0038618193451657	0.292547431030408
Tmem223	988.365598394407	-0.555548666430674	0.206118384467743	-2.69528925265576	0.00703275505865073	0.292547431030408
Chmp3	3255.44028408527	-0.320750611552736	0.129909449940252	-2.46903217356593	0.0135479036962198	0.292547431030408
Rtca	2247.24952257819	-0.306289326439431	0.111118132345804	-2.75642975609279	0.00584361626660114	0.292547431030408
Cfap36	3395.13944557131	-0.313123798443078	0.122183840403521	-2.56272676819589	0.010385374245764	0.292547431030408
Yeats4	617.26985271236	-0.34345975412762	0.110467384551214	-3.10915077353341	0.00187625945123464	0.292547431030408
Cabp2	2.6254608360193	-4.31322700468691	1.70046637634635	-2.53649649571689	0.0111967863336485	0.292547431030408
Mdh1	16792.9100043273	-0.386512940913457	0.162108919993382	-2.38427929153581	0.0171126094594964	0.292547431030408
Snrpb2	1099.21392562593	-0.418148203403283	0.176112054695341	-2.37433038940261	0.0175808113506147	0.293430845352561
S100a10	17610.7728074074	-0.508156180152088	0.214089182402699	-2.37357242644914	0.0176169376323053	0.293430845352561
Actr1a	11828.8449301167	-0.126020422568604	0.0531449687661488	-2.37125781601501	0.0177276604123304	0.293430845352561
Mfap3	221.567595346906	0.262205927884806	0.110523975852623	2.37238957305012	0.0176734451925019	0.293430845352561
Mrpl52	1059.03745556392	-0.499848716527761	0.21049261559392	-2.37466152965701	0.0175650488277393	0.293430845352561
Sf3b6	343.357574416057	-0.519281520189835	0.218903203591986	-2.37219698784182	0.0176826604418213	0.293430845352561
Ash2l	1155.66615892763	-0.141073522514261	0.0594469268509507	-2.37310034323506	0.0176394710888793	0.293430845352561
Tomm20	3390.49647682451	-0.40594992917567	0.171171926223194	-2.37159175650302	0.0177116483279991	0.293430845352561
Fbn1	1783.70259662367	0.919628426475426	0.387640872091232	2.37237219469207	0.0176742765783781	0.293430845352561
Rab4a	2127.37782735316	-0.337065714163462	0.14205325665944	-2.37281229652866	0.017653232528592	0.293430845352561
Stoml2	1299.24346986049	-0.32383868906507	0.136526769462356	-2.37197943187515	0.0176930756134572	0.293430845352561
Osbpl1a	1900.51742323682	-0.15469665267699	0.0652778757907745	-2.36981750406243	0.0177968672488007	0.294275471934204
Pdpn	2348.2466807292	-0.324106865324529	0.136787315871045	-2.36942192527616	0.017815916158294	0.294289847724962
Pfdn1	3224.22544560467	-0.523575334421855	0.221271478404814	-2.36621248340004	0.0179711268970687	0.294683112028464
Ptcd2	306.048967587048	-0.294233190843002	0.124514982245353	-2.36303443599442	0.0181259852412134	0.294683112028464
Slc50a1	194.104998663037	-0.497172170164603	0.210421992425566	-2.3627386302811	0.0181404583902868	0.294683112028464
Tenm2	780.032780216334	0.475458238459276	0.200912532670158	2.36649367832043	0.0179574809398053	0.294683112028464
Mmp16	184.07633444405	0.345481106431093	0.145996747133064	2.36636167048446	0.017963885946406	0.294683112028464
Ndufb10	3012.41262457681	-0.443340700590914	0.187216723189965	-2.36806142654823	0.0178815667794662	0.294683112028464
Amph	3116.70177983165	-0.166917732863143	0.0706119832388956	-2.36387260641617	0.018085030239074	0.294683112028464
Kif23	40.3222916361807	1.04245199869088	0.440136643183573	2.36847355210116	0.0178616573935917	0.294683112028464
Taf9	965.144606851819	-0.460527293810041	0.194841448755615	-2.3636002336837	0.0180983301215398	0.294683112028464
Dhodh	160.130323459299	-0.340619442812476	0.143901338483722	-2.36703456966807	0.0179312578341686	0.294683112028464
Ndufs8	1882.5469225558	-0.47852113174968	0.202321424413998	-2.36515303871383	0.0180226217349967	0.294683112028464
Ndufb7	2131.06665266309	-0.512285909001775	0.216636565674403	-2.36472502879188	0.0180434619960465	0.294683112028464
Rassf4	3087.63032214223	-0.221254128986979	0.0935339456355898	-2.36549551591664	0.0180059613408334	0.294683112028464
Wdhd1	243.690990902756	0.269030421891542	0.113762050522281	2.3648520807811	0.0180372734970881	0.294683112028464
Leng1	298.932704683741	-0.359275798725135	0.151802990437821	-2.36672411847048	0.0179463048015284	0.294683112028464
Pik3r5	34.4960121087094	0.967556696553918	0.409293562880756	2.3639675389564	0.0180803967223538	0.294683112028464
Mphosph10	639.750504666197	-0.217896564969353	0.0922289960973158	-2.36256030304655	0.0181491884539399	0.294683112028464
Crls1	413.935845770546	-0.229345115217969	0.09723704335462	-2.35861876611731	0.0183430891479689	0.294690547219754
Spi1	51.0268213082491	0.745538939542003	0.316506652732668	2.35552375631014	0.018496614291375	0.294690547219754
Gps1	2516.9400230081	-0.267016815709963	0.113643080297814	-2.34960910079362	0.0187931356917385	0.294690547219754
Marf1	1702.63129767387	0.166775806833741	0.0708544799565531	2.35377928023755	0.0185836420282021	0.294690547219754
Msmo1	5750.76973193047	-0.30016200554682	0.127656380782466	-2.35132786709905	0.0187065425857002	0.294690547219754
Psmd1	8663.69219409747	-0.171304872779743	0.0729151090936318	-2.34937415453589	0.0188049997083028	0.294690547219754
Unc13d	87.3115065886571	0.402038315899317	0.170954649465552	2.35172495838043	0.0186865864505102	0.294690547219754
Fbxl19	590.617111889987	0.295684509878142	0.125339103049794	2.35907631922875	0.0183204875459186	0.294690547219754
Bach1	290.337857760242	0.333076063035028	0.141144528399006	2.35982270664751	0.0182836708091672	0.294690547219754
Atl1	8422.8464386944	-0.183770297222499	0.0779987484062637	-2.35606725719899	0.0184695733027927	0.294690547219754
Stub1	2782.66770291793	-0.236812764140312	0.100344966485908	-2.35998647897868	0.0182756011516073	0.294690547219754
Srgap2	686.393663887333	0.321657927967773	0.13683240859368	2.35074374027083	0.0187359322238247	0.294690547219754
Yipf5	1432.85108974835	-0.277400370594691	0.117764717191004	-2.35554737625507	0.0184954384002965	0.294690547219754
Art3	3868.39496894557	-0.411683428551886	0.17517094742634	-2.35018097807	0.0187642851209521	0.294690547219754
Prpf31	1027.84628240998	-0.281770466639474	0.119911144219123	-2.34982718640873	0.0187821289420277	0.294690547219754
Amigo2	391.600831749122	-0.285409897058166	0.121151193878462	-2.35581580272736	0.0184820797008617	0.294690547219754
Kcnmb2	143.82913069317	-0.360234315923179	0.153190884828527	-2.35153884205581	0.0186959375528745	0.294690547219754
Psmb1	6262.75645173597	-0.421555408179278	0.178752418407723	-2.35832002685266	0.0183578590414638	0.294690547219754
Camlg	1491.19509062693	-0.35109649250609	0.149219622112774	-2.35288420875873	0.0186284339241347	0.294690547219754
Amn1	580.826742759144	-0.329647864864687	0.140172557885347	-2.35172896776501	0.0186863850507421	0.294690547219754
Msantd4	2238.48534380669	-0.241238561561009	0.102347087661005	-2.35706327433606	0.0184201079058728	0.294690547219754
Trappc2	4164.47766357111	-0.307507476768586	0.130773052625851	-2.35145903987101	0.0186999483335172	0.294690547219754
Ap2s1	3125.37143254501	-0.445901535606646	0.189186975512834	-2.35693569495431	0.0184264374241897	0.294690547219754
Pts	235.170210114164	-0.418465854197484	0.177899409716286	-2.35226106070197	0.0186596737534641	0.294690547219754
Uqcrb	1986.31526056057	-0.534620671860506	0.226723296789799	-2.35803148344375	0.0183721347266852	0.294690547219754
Diaph1	519.150875834439	0.296914117556635	0.125962807492732	2.35715703283103	0.0184154575358804	0.294690547219754
Apoo	1024.86346461596	-0.393664394271911	0.167533723163795	-2.34976210662394	0.0187854129190124	0.294690547219754
Trappc1	4997.03457249176	-0.486039628152015	0.20610195530588	-2.35824850584593	0.0183613966378685	0.294690547219754
Grhl2	30.0560479911424	-0.664879218177575	0.281752789788248	-2.35979639696653	0.0182849674734841	0.294690547219754
Rcl1	270.370792112636	-0.318132398583536	0.135223647137428	-2.35263879741549	0.0186407314865881	0.294690547219754
Marchf11	225.549375340869	-0.346851142836488	0.147003748771767	-2.35947141303857	0.0183009908439928	0.294690547219754
Hsd17b12	3843.9141987847	-0.307381389757113	0.130604757047229	-2.35352369015133	0.0185964228524022	0.294690547219754
Pgam5	614.138694723115	-0.230602774145163	0.0980459163905571	-2.35198754455594	0.0186734002078632	0.294690547219754
Psmb3	3976.81973794313	-0.455978769688285	0.193126457133253	-2.36103730403789	0.018223897336705	0.294690547219754
LOC100360933	2.12630277255007	-4.01075825708554	1.69804132043484	-2.36199096501282	0.0181770851975424	0.294690547219754
Slc38a2	11359.4286083429	0.104967047856311	0.0444673402824502	2.36054252828201	0.0182482258444602	0.294690547219754
Prdx1	5727.25538785847	-0.43065768951935	0.183529702969204	-2.34652855942132	0.0189492139359985	0.295723570070821
Cacna1g	41.7173693379045	0.482839816343039	0.20592238682024	2.34476602470878	0.0190390230848353	0.295723570070821
Chchd3	1709.91319294677	-0.333898649231135	0.142413732168468	-2.34456778954539	0.0190491473114048	0.295723570070821
Tuba4a	9059.5880801793	-0.179260919657729	0.0763666863483961	-2.34737066945545	0.0189064355394432	0.295723570070821
Cisd3	949.090873400702	-0.466089631012505	0.198781876448685	-2.34472900316355	0.0190409134844484	0.295723570070821
Ppil3	562.161188127213	-0.433174256362204	0.184791588346277	-2.34412323763617	0.0190718684923361	0.295723570070821
Pcp4l1	655.149335053045	-0.402378745034224	0.171628644756856	-2.34447312454322	0.0190539836837723	0.295723570070821
Pef1	2060.7156647233	-0.33818724075594	0.14423043315389	-2.34477033286798	0.0190388031116328	0.295723570070821
Gtf2h5	1048.1040444465	-0.471501602427574	0.200872080744003	-2.34727295441554	0.0189113950362814	0.295723570070821
Isca2	743.175291106594	-0.367847530573072	0.156843525796115	-2.34531536259422	0.0190109919882893	0.295723570070821
Moxd1	6.04251637079327	-2.38177045556386	1.01593547169036	-2.34441115792616	0.0190571500985941	0.295723570070821
Pigf	151.273449480908	-0.430868214362169	0.183839778070012	-2.34371591875007	0.0190927074784864	0.295763395848553
Nfatc4	89.1449286729831	0.707249160985413	0.302061478259143	2.34140799767474	0.0192111601886058	0.296074505244777
Pet100	1086.48684823281	-0.393498826079556	0.168163381166487	-2.33997927105176	0.0192848102175883	0.296074505244777
Peli2	445.541145136983	0.397854479218464	0.170040093015544	2.33976865198548	0.0192956883514479	0.296074505244777
Fcho2	1013.33977297359	0.187486509653231	0.0800838662162078	2.34112710226877	0.0192256207374364	0.296074505244777
Stx12	5549.82429604651	-0.232587287509573	0.0993831347331356	-2.34030943111342	0.0192677687703786	0.296074505244777
Uqcr11	2542.80820371401	-0.454299699684053	0.194101219624566	-2.34052985634386	0.0192563986925996	0.296074505244777
Cers5	1365.34239557023	-0.188194785270337	0.0803530464079911	-2.34209894563028	0.0191756305023751	0.296074505244777
Sar1b	1305.91287235346	-0.387129112252523	0.165454558557473	-2.33979115249368	0.0192945259808396	0.296074505244777
Man1a1	603.853984222811	0.385290329167756	0.164645675352886	2.34011812543489	0.0192776415451924	0.296074505244777
Gng3	10563.0453462199	-0.406164377957885	0.17348904664915	-2.34115286124823	0.0192242942641933	0.296074505244777
Tcea3	62.2142869545799	-0.885888679943478	0.378683249329923	-2.33939230613198	0.019315139357787	0.296092306746076
Znrd2	876.350770679353	-0.347654159983118	0.148692168368341	-2.33807983162844	0.0193831072443108	0.296853112649861
Zfp945l1	4.45134776266933	-3.00499056187173	1.28544672261422	-2.33770136794193	0.019402745167894	0.296873004515943
Coq9	895.131235688983	-0.200065257493555	0.0857868363252501	-2.33212070829879	0.0196943419341152	0.297482352907662
Ech1	2923.29673286912	-0.39848525189969	0.170871670993324	-2.33207324293832	0.0196968383865242	0.297482352907662
Denr	819.326022526655	-0.313887648375066	0.135145450809572	-2.32259130066725	0.0202011185005201	0.297482352907662
Prrt4	43.7700257743242	0.529416124695998	0.227842498527291	2.3236056842687	0.0201466375041284	0.297482352907662
Srek1	973.684587753615	0.236556377960401	0.10169630257187	2.32610598397346	0.0200128974052977	0.297482352907662
Rpl21	5915.67863653652	-0.444859936618748	0.190505230500191	-2.33515864866662	0.0195351344414626	0.297482352907662
Rheb	3387.77949617265	-0.263861353121602	0.113565705817269	-2.32342458687452	0.0201563545566765	0.297482352907662
Prmt9	692.529154069584	-0.301364333085695	0.129918415432035	-2.31964292424233	0.0203602017815393	0.297482352907662
Iqgap3	94.2158502892265	0.532499425226318	0.229522327197323	2.32003322608577	0.0203390800017631	0.297482352907662
Chmp2a	1877.80224831773	-0.435012421701073	0.187536016730396	-2.31962067492589	0.020361406413497	0.297482352907662
Rxrb	540.094919768441	0.204065138195907	0.0879216864495477	2.32098753375262	0.0202875166736945	0.297482352907662
Cwc15	1712.99853073754	-0.415382946029614	0.178236883645783	-2.33051059653354	0.0197791806221684	0.297482352907662
Ndufa13-ps1	74.0473170948647	-0.554244683602822	0.238292858516417	-2.32589716306852	0.0200240374245842	0.297482352907662
Tusc2	2551.96429288874	-0.208240258270465	0.0893488661890974	-2.33064242616965	0.0197722223884478	0.297482352907662
Ndufaf7	1076.40555970501	-0.238992135087901	0.103007060682479	-2.32015294392874	0.0203326051199543	0.297482352907662
Zbtb34	318.148619853088	0.232687426038223	0.100066475662705	2.32532848286317	0.0200544023888478	0.297482352907662
S100b	27844.799713713	-0.259946951598916	0.111608389811774	-2.32909866397422	0.0198538394566224	0.297482352907662
Nars1	9705.67982578173	-0.145838798090156	0.0627015103815529	-2.32592161181914	0.0200227328714928	0.297482352907662
Sat2	419.959615631046	-0.334101479868439	0.143927350699626	-2.32132029280316	0.0202695638110831	0.297482352907662
Hat1	777.635242103	-0.296848607801088	0.127584953873812	-2.32667410057369	0.0199826173252532	0.297482352907662
Homer3	158.290821464746	0.30384790473481	0.130987687820332	2.31966767099195	0.0203588620055205	0.297482352907662
Tmem150b	137.539624821452	0.420816252147828	0.180922066496752	2.32595315925922	0.0200210496513103	0.297482352907662
Lrat	30.3607594328054	0.691735180298798	0.29652972441789	2.33276843209134	0.0196603023444932	0.297482352907662
Isyna1	595.288565021593	0.189229248159288	0.0812077450721054	2.33018720063301	0.0197962591662398	0.297482352907662
Atp5f1c	7153.6843309957	-0.3662291433054	0.157131109567364	-2.33072333234173	0.0197679530562515	0.297482352907662
Cir1	1294.49102305392	-0.219787960760255	0.0941104592973857	-2.33542543943742	0.0195212067518608	0.297482352907662
Itpa	1683.53262353379	-0.3391869410385	0.145566926065176	-2.33010993779337	0.019800341323472	0.297482352907662
Hdac11	983.453646808255	-0.16041066694474	0.06888987098287	-2.32850874382719	0.0198851054974064	0.297482352907662
Josd2	661.220047512359	-0.363863675910862	0.156538501013286	-2.32443567272936	0.0201021555085081	0.297482352907662
Mdk	411.35783303869	-0.449535077764167	0.192895146158833	-2.33046339794373	0.0197816723785623	0.297482352907662
Tma7	2573.03091992977	-0.446490257682057	0.19243912269437	-2.32016365191588	0.0203320260712527	0.297482352907662
Rps27	3755.4163254887	-0.586678203081778	0.251950741423757	-2.3285432690791	0.0198832744595113	0.297482352907662
Pdlim7	873.620105654755	-0.25314989823526	0.108984353875987	-2.32280955230802	0.0201893856958899	0.297482352907662
Tns3	4728.3089814033	0.189199941663339	0.0810818448463461	2.33344396667197	0.0196248559758474	0.297482352907662
Stag2	2100.51746090878	0.198303465460258	0.0849009867081388	2.33570271853211	0.0195067407175667	0.297482352907662
Cyth4	139.948322410763	0.581634785406168	0.250383582710378	2.32297492954621	0.0201804992815903	0.297482352907662
Psmd12	4535.21814659593	-0.233078203261297	0.100258677653877	-2.32476837631903	0.0200843488340967	0.297482352907662
Rapgef6	1034.34596494227	0.282800499601895	0.121276877367342	2.33185835371821	0.0197081439964219	0.297482352907662
Armcx1	2212.86290721592	-0.174766530942344	0.0749413486432239	-2.33204411324863	0.01969837060662	0.297482352907662
Dnajb4	2686.69633824338	-0.189012336637396	0.0812825093898918	-2.32537526284716	0.020051903032094	0.297482352907662
Rnasel	766.124080193612	0.17142238402937	0.0738988178815972	2.31969047602396	0.0203576274211655	0.297482352907662
Pbld1	110.38129396487	-0.48573238260161	0.208269102736892	-2.33223448038396	0.019688359188005	0.297482352907662
Paxip1	409.097445486574	0.20276906225516	0.0870979647762472	2.32805740956255	0.0199090554386493	0.297482352907662
Ccdc171	350.621341643794	-0.179388138024989	0.0772464196110282	-2.32228417741939	0.0202176389547691	0.297482352907662
Ran	6188.78402034127	-0.321952176089348	0.137852652566577	-2.3354804575404	0.0195183356361984	0.297482352907662
Zic5	6.41294888057524	1.5580940722153	0.669455665773307	2.32740441507131	0.0199437510019124	0.297482352907662
Hnrnpk	7996.86214546895	-0.120468543827529	0.0516485787282761	-2.33246580629673	0.0196761997257191	0.297482352907662
Stmn3	17527.4224160896	-0.454041317414828	0.194423840980933	-2.33531708418083	0.0195268623418015	0.297482352907662
Snw1	1330.26508744751	-0.232391385444852	0.100092812062726	-2.32175898204577	0.0202459170341139	0.297482352907662
Zfp771	509.998831397369	-0.289010749058838	0.124222298105805	-2.32656095939134	0.0199886444527256	0.297482352907662
Aimp1	937.122722036931	-0.297754938488457	0.128398070810145	-2.31899853798217	0.0203951156010519	0.297698452713768
Traf1	29.9874077440047	0.777865921460815	0.335479467432248	2.3186692390285	0.0204129776694022	0.297698452713768
Irak4	206.444234656611	0.226707888062344	0.0978565209228992	2.31673766780413	0.0205180263360399	0.298692275474653
Htatip2	1540.53050843179	-0.308320614795269	0.133081722891572	-2.31677654974809	0.0205159070974374	0.298692275474653
Gde1	3101.77356651702	-0.324079396010063	0.139989143526511	-2.31503235069574	0.0206111616894223	0.298705000383498
Crlf1	82.8468177848763	0.956927410849609	0.413339228538782	2.3151139422031	0.0206066972127895	0.298705000383498
Idh3b	4485.68402634933	-0.270889892219521	0.116946157934648	-2.31636418847467	0.0205383923439398	0.298705000383498
Hsbp1	7856.07993985624	-0.371714785406594	0.16053404698797	-2.31548878497064	0.0205861976179452	0.298705000383498
Cnot8	1577.20132638028	-0.187490017748757	0.0809747132599328	-2.31541440779056	0.0205902637808369	0.298705000383498
Jmy	152.013794756344	0.605219218688095	0.261656053840301	2.31303350258995	0.0207207972221879	0.298820066555167
Kmt2d	3609.3067915462	0.213511766605441	0.0923280656922308	2.31253373505266	0.0207482884708555	0.298820066555167
Ramac	1122.18522193614	-0.445281149542	0.192551244735787	-2.31253321760138	0.0207483169513224	0.298820066555167
Sdhb	3149.48860603507	-0.401040763885482	0.173359669899369	-2.3133452210556	0.0207036662754277	0.298820066555167
Sdhd	2898.74345034938	-0.362869575566184	0.156850515865604	-2.31347390579898	0.0206965978177224	0.298820066555167
Med7	413.544827220917	-0.393974888248005	0.170351770500398	-2.3127137868349	0.0207383805075111	0.298820066555167
Paip2	4328.14390083253	-0.264334816638926	0.114259909170009	-2.3134520109378	0.0206978003206742	0.298820066555167
Nae1	1286.46748847269	-0.255943908837896	0.110710408547149	-2.3118323940508	0.0207869215040899	0.298844303115637
Ndufc2	2541.52890356695	-0.487289905233687	0.21076133870894	-2.31204597683179	0.0207751497640463	0.298844303115637
Cfap20	1006.73857684207	-0.402775006569896	0.174253838955403	-2.31142687578309	0.0208092878813264	0.298900401262566
Sec14l3	5.66381003850964	-1.69657622092409	0.734218617322772	-2.31072351054026	0.0208481317703727	0.299192869768434
Pum1	1131.72145662177	0.188677173009686	0.0816904008044336	2.30966149206904	0.0209069023127357	0.299207625733907
Btf3	2306.2840451247	-0.372210492522173	0.16118925238425	-2.30915204963468	0.0209351453155601	0.299207625733907
Ercc6l	29.4151676759141	0.727734059923049	0.31516789655612	2.3090361292349	0.0209415764737161	0.299207625733907
Tmem242	522.31156631713	-0.38087122373216	0.164935987906536	-2.30920630825571	0.0209321356881099	0.299207625733907
Tsen2	170.957195039939	-0.301900066217867	0.130680188850067	-2.3102206147272	0.0208759433129326	0.299207625733907
Acyp2	2502.47483285577	-0.497341931130713	0.215868822578639	-2.30390811044303	0.0212278023349891	0.299424768503025
Dido1	1021.41442345303	0.224411451332102	0.0974943123188412	2.30179018646951	0.0213470072493258	0.299424768503025
Atp6v0e1	1254.91229413797	-0.433573922470951	0.188179375132604	-2.30404592514681	0.0212200657245942	0.299424768503025
Sema4c	844.76526618157	0.38724737852884	0.168020785261103	2.30475877092861	0.0211800873469127	0.299424768503025
Zfp219	734.074905175424	0.247838140518911	0.10743900969682	2.30677982995451	0.0210670972392754	0.299424768503025
Iqch	29.4350119301564	-0.920423338629724	0.398918393011551	-2.30729731883552	0.0210382508957904	0.299424768503025
C8h11orf65	31.538783923523	-0.846033904227347	0.367123526219052	-2.30449383873738	0.0211949378147445	0.299424768503025
Cry1	152.309881593423	0.679511369383763	0.295128216808642	2.30242765917686	0.021311066654275	0.299424768503025
Rtraf	2908.75006441662	-0.404686224322451	0.175834974023212	-2.30151155406108	0.0213627330650813	0.299424768503025
Cacna1h	915.810438944229	0.42823315156778	0.185851762262228	2.3041651386849	0.021213375323534	0.299424768503025
Vps28	2182.96864583481	-0.467709210147388	0.203187595906825	-2.30185906802039	0.021343121177957	0.299424768503025
Icam1	104.475385915725	0.71287898570208	0.309516847820297	2.30319929503796	0.0212676324800769	0.299424768503025
Cmpk2	748.313000895011	-0.275009210724643	0.119162864011887	-2.30784324466395	0.0210078567043348	0.299424768503025
Tmem179	3316.43927298212	-0.181215903690797	0.0785552856332303	-2.30685818567171	0.0210627272497281	0.299424768503025
Atp10b	219.876999018753	0.266994682979177	0.115995353742783	2.30177049652551	0.0213481182046816	0.299424768503025
Rbm8a	1427.1304348136	-0.390303407864402	0.169503940190358	-2.30262144600344	0.021300151438928	0.299424768503025
Ccne2	198.556251871158	0.252875224246775	0.10977795514426	2.30351552745239	0.0212498545391449	0.299424768503025
Smim12	671.093068408849	-0.235861586283015	0.102481929587136	-2.30149439255504	0.0213637019780698	0.299424768503025
Elp6	585.19566241492	-0.406251754202782	0.176128422067064	-2.30656556979824	0.021079050811249	0.299424768503025
Sult4a1	14109.8967594745	-0.170830637396343	0.0740759410771053	-2.30615547926048	0.0211019462383838	0.299424768503025
Lamc1	3560.12769247551	0.40277576132511	0.17470486637445	2.30546389281355	0.0211406067124522	0.299424768503025
Ckmt1	9405.5917161775	-0.330095175892252	0.143266489627508	-2.30406410285125	0.0212190454521378	0.299424768503025
Pdhb	5242.06158074112	-0.250096239884352	0.108713604464385	-2.30050545298849	0.0214196007116162	0.299765952223109
Cts7l2	2.10096712967332	-4.00110631291783	1.73930243162305	-2.30040862369413	0.0214250807216541	0.299765952223109
Mtmr11	213.255574508914	0.365075533814314	0.158782703915365	2.29921474324375	0.0214927482331869	0.299935007240371
Cdc123	1742.83298361102	-0.21223313256154	0.0923034790764508	-2.29929721701776	0.0214880677564599	0.299935007240371
Fxyd7	5499.30144619762	-0.401210683981148	0.174451537935046	-2.29984033806875	0.0214572672034765	0.299935007240371
Ddx10	1117.81166616124	-0.224563262639126	0.0977066189397912	-2.29834237512104	0.0215423104529429	0.300109226860791
Arpc5l	1288.53202406873	-0.209507716958691	0.0911535018110026	-2.29840557736425	0.0215387163767971	0.300109226860791
Cnot6l	278.290832754549	0.339929840757347	0.148013638057159	2.29661161781643	0.0216409353018079	0.300795314794571
Phax	1244.71928555393	-0.345410831112005	0.150407496195747	-2.29650010703238	0.0216473030476696	0.300795314794571
Krt17	9.06699847855494	-2.10795318547854	0.917659844184202	-2.29709646644994	0.0216132673106771	0.300795314794571
Helb	508.8330595446	0.215991483564574	0.0940670537956951	2.2961438128347	0.0216676599123489	0.300819964546401
Fbxl5	1906.43467142144	-0.176177735953916	0.0767706132453918	-2.29485904184165	0.0217412037239944	0.301582352942607
Csrp3	35.9378297690524	2.42745727059103	1.06122300468284	2.28741485991109	0.0221716197539404	0.302627470896997
Med10	784.848051342644	-0.369801304359993	0.161491124770037	-2.28991720063	0.0220261169271723	0.302627470896997
C5ar2	33.619080843784	0.696522275173331	0.304203430240441	2.28965950391422	0.0220410626727593	0.302627470896997
Sem1	1599.52957052792	-0.548510237246235	0.239562341466594	-2.2896346474503	0.0220425047500221	0.302627470896997
Trappc12	1732.53596906207	-0.121802950236199	0.0532656719997352	-2.28670634694715	0.0222129689918336	0.302627470896997
Heca	914.897314908928	0.152330437396102	0.0665726295888557	2.28818417323869	0.0221267979923	0.302627470896997
Gemin7l1	35.2263304555225	-0.621609961105818	0.271784105531896	-2.28714611507283	0.0221872959755744	0.302627470896997
Uchl5	802.277740408506	-0.309305195274234	0.135144274408743	-2.28870365857116	0.0220965763139488	0.302627470896997
Rps14	4739.65332385004	-0.540783440191231	0.236259622426284	-2.28893720661034	0.0220830010818679	0.302627470896997
Cp	871.380354052301	0.490491026191899	0.214282864429179	2.28898856424428	0.0220800168371391	0.302627470896997
Snrpn	8098.28024322989	-0.314285871150888	0.13710937671317	-2.29222740767297	0.0218925241937185	0.302627470896997
Mrpl40	457.427049669792	-0.302892157248097	0.13245772135142	-2.28670819758784	0.0222128609000462	0.302627470896997
Nap1l3	1786.45486875359	-0.148227186909775	0.0646802433846324	-2.29169185447117	0.0219234307845807	0.302627470896997
Yars1	2790.80926387566	-0.146034392005777	0.0638694315835647	-2.28645203793165	0.0222278269642037	0.302627470896997
Rars1	1587.1775283558	-0.294426929086056	0.128451933630451	-2.29211753194082	0.0218988619914891	0.302627470896997
Psmb7	6230.56207272616	-0.340704020568007	0.148705567131224	-2.2911315772553	0.0219558048148575	0.302627470896997
Nf2	852.398956950245	0.229278193374956	0.100060249891386	2.29140136691477	0.0219402105960925	0.302627470896997
Anapc13	505.076972825538	-0.542087377987453	0.236574791463379	-2.29139958080177	0.0219403138042207	0.302627470896997
Mettl5	574.908650170277	-0.455755540763743	0.199124885081395	-2.28879248606946	0.0220914122645075	0.302627470896997
Bloc1s6	701.889856865564	-0.244596171763441	0.106884233972288	-2.28842143198461	0.0221129907245846	0.302627470896997
Adam10	2539.58224738034	0.184933966325327	0.0808557910651199	2.28720743300112	0.0221837183758112	0.302627470896997
Atp6v1e1	8822.74660537158	-0.345772394717668	0.151096352376921	-2.28842317685547	0.0221128892096268	0.302627470896997
Mtch2	2078.34716586612	-0.323686603941587	0.141615063606319	-2.28567919046674	0.0222730335354001	0.302854308423731
Naa10	326.958970861336	-0.383064786729077	0.167619640363051	-2.28532161206997	0.0222939765939537	0.302854308423731
U2af1	818.330710934447	-0.29648830113316	0.129742349751444	-2.28520835102157	0.0223006137658196	0.302854308423731
Cox5b	4097.90604402485	-0.450307787859019	0.197241150408543	-2.28303164388518	0.0224285044570714	0.302958297169562
Mrpl30	821.659523356179	-0.524490961344699	0.229739856644379	-2.28297766441359	0.0224316840632337	0.302958297169562
Gstm5	572.201909219594	-0.421278476556665	0.184446213287155	-2.28401802915193	0.0223704713886037	0.302958297169562
Sh2b1	618.691026140565	0.26146691115901	0.114599043842974	2.28158021560177	0.0225141358719411	0.302958297169562
Pdcd10	2454.51075028537	-0.315060071235686	0.138067778928163	-2.28192322409715	0.0224938734420469	0.302958297169562
Pcp4	11649.4600160021	-0.52299612846506	0.229061753321742	-2.28321018625251	0.022417990390631	0.302958297169562
Arid1a	1700.03791389281	0.335861586326437	0.147195790333953	2.28173363901539	0.0225050707799426	0.302958297169562
Lrch4	654.785668826438	0.309277784916008	0.135520340691824	2.28215029077674	0.0224804687272946	0.302958297169562
Rnaseh2b	450.775256364725	-0.335593798542713	0.147045535563769	-2.28224404947797	0.0224749357771076	0.302958297169562
Gxylt1	993.572984957566	0.244328886105976	0.107024829608348	2.28291777711851	0.0224352121223018	0.302958297169562
Marchf5	1637.85958764527	-0.155953868084732	0.0682719482257827	-2.28430376073311	0.0223536850394205	0.302958297169562
Commd3	1866.43846753182	-0.39554401511391	0.174153260131444	-2.27124094498932	0.0231323960166048	0.303304347409262
Lrrc28	778.968762711428	-0.201697276690167	0.0890991307323375	-2.26374011769077	0.0235901035016699	0.303304347409262
Syt12	562.880259483885	-0.197118480299273	0.0865909550791311	-2.27643268421207	0.0228201253191579	0.303304347409262
Mt3	4121.32621790708	-0.510087181844989	0.225509645721208	-2.26193066027693	0.0237016877078909	0.303304347409262
Mga	721.885324577789	0.290705277449144	0.128208001777644	2.26745034177606	0.0233627291695425	0.303304347409262
Ccdc68	208.563047796841	-0.775818065545712	0.341106882678867	-2.27441340219482	0.0229411423921245	0.303304347409262
Ywhah	39886.4566540304	-0.19115501463154	0.0843230675775782	-2.26693620290409	0.0233941232524832	0.303304347409262
Dnaja2	4139.65171982809	-0.211478742896263	0.0934947840980905	-2.26193091878141	0.0237016717339898	0.303304347409262
R3hcc1	733.541385973404	-0.230332351516238	0.101392971171781	-2.27167967221323	0.0231058648384367	0.303304347409262
Rpl38-ps3	158.34849058271	-0.706654663713608	0.311797952620094	-2.26638647808769	0.0234277307674743	0.303304347409262
Map4k4	4349.48673834554	0.246031498887463	0.108110862700964	2.27573337905914	0.0228619722707283	0.303304347409262
Pacsin3	407.176733328022	-0.227322432396581	0.0999244904320015	-2.27494212293505	0.0229094020140884	0.303304347409262
Dld	7027.13759237675	-0.211867559424353	0.0929714602280715	-2.27884513058753	0.0226762730633183	0.303304347409262
Txndc9	1814.92695656195	-0.434530346734842	0.191034017927365	-2.27462287318932	0.0229285627782863	0.303304347409262
Prr33	4.17693123963787	1.97743722311844	0.873455475840763	2.26392446760382	0.0235787607833357	0.303304347409262
Psma5	2325.07117718035	-0.375348427234825	0.165357843473936	-2.26991607624581	0.0232126755118798	0.303304347409262
Nxpe1	106.938108650891	0.448515658636433	0.196739103571806	2.27974841042586	0.0226226143261992	0.303304347409262
Thnsl2	270.980190143186	-0.300290411622778	0.132211382979836	-2.27129014805463	0.0231294192401723	0.303304347409262
Vhl	1334.58889075659	-0.137518236886971	0.0603987105103314	-2.27684061008965	0.022795745469679	0.303304347409262
Rab2a	2282.37528287161	-0.120099559561277	0.0530475382872814	-2.26399873469853	0.023574192600186	0.303304347409262
Selenom	3242.85545554637	-0.435118875800234	0.191662705980162	-2.27023235206368	0.0231934890509565	0.303304347409262
Gapdh	36305.140110681	-0.310395102783739	0.136839507742396	-2.26831496184614	0.0233100166441745	0.303304347409262
Tspan17	7366.1538929892	-0.209422543558394	0.0919686164112407	-2.27710877612809	0.0227797307525753	0.303304347409262
Pigp	956.601434554665	-0.516530429240941	0.227179114188938	-2.27367040797315	0.0229858106760505	0.303304347409262
Hebp1	265.833839530169	-0.338725255504564	0.149660705681272	-2.26328784140533	0.0236179513069646	0.303304347409262
Galnt11	1399.05703186581	-0.191501937709495	0.084555011074457	-2.26482068035996	0.0235236858300541	0.303304347409262
Stradb	716.347518321549	-0.178086550788165	0.0781456798750099	-2.27890461856631	0.02267273582051	0.303304347409262
Ergic2	1500.6780223775	-0.256257225808045	0.113311024163015	-2.26153834281279	0.0237259411503783	0.303304347409262
Ndufa10	5492.92960888502	-0.245744837278975	0.108510277713107	-2.26471484967263	0.0235301836235839	0.303304347409262
C1r	1127.38220793901	0.578395548999531	0.25448649810643	2.27279464059283	0.0230385581684569	0.303304347409262
Slc6a6	107.790942745356	0.668460999192122	0.293595370345015	2.27681042247563	0.0227975488685396	0.303304347409262
Rps23	5757.22360937606	-0.477246012813783	0.210944069524663	-2.26242915427392	0.0236709013621765	0.303304347409262
Ect2	60.7757627034762	0.685586620477835	0.302234202164375	2.26839522320166	0.0233051286624188	0.303304347409262
Pdzrn3	440.791030497912	-0.348513828728292	0.154143456401306	-2.26097063647614	0.0237610754215652	0.303304347409262
Rnf181	1977.54288553399	-0.262712099811317	0.115783060792685	-2.26900289224272	0.0232681499873392	0.303304347409262
Arpc1a	3203.72529055017	-0.231376155565865	0.101577906924725	-2.27781968117662	0.0227373232220309	0.303304347409262
Atp1b3	16411.0338780348	-0.262831589681062	0.116206655371705	-2.26176021365003	0.0237122222382905	0.303304347409262
Snx6	3116.05396019791	-0.22642682775832	0.0996341385204255	-2.27258278257609	0.0230513341629921	0.303304347409262
Rps20	2304.52653981318	-0.59859650311554	0.264781073599289	-2.26072239597244	0.0237764527342694	0.303304347409262
Chl1	1396.75427974942	0.419614254640936	0.185597625491438	2.26088159010577	0.0237665904259805	0.303304347409262
Cox4i2	56.038513185978	-0.705717149565888	0.311571798026679	-2.26502255350293	0.0235112955390303	0.303304347409262
Tbc1d7	452.025012730216	-0.221219668979477	0.0975636896397328	-2.26743852960421	0.0233634500276402	0.303304347409262
Rps24	4812.55384332478	-0.49398509665704	0.216986802050147	-2.27656747779009	0.0228120668234881	0.303304347409262
Trappc2b	468.724175052241	-0.492057967525594	0.216841592391933	-2.26920473188657	0.0232558786513022	0.303304347409262
Dstn	6279.85490140121	-0.259415979700524	0.11448491200727	-2.26594033355286	0.023455036682856	0.303304347409262
Cdo1	967.792779661716	-0.331504335065902	0.146549083058825	-2.26207034630736	0.0236930573776018	0.303304347409262
Sncg	61055.5294359291	-0.494302187179409	0.21718065114755	-2.27599551142143	0.0228462782664147	0.303304347409262
Ngly1	2085.41393438979	-0.208280470754935	0.0920162156123462	-2.26351920005488	0.0236037024027053	0.303304347409262
Il12a	9.10828889750507	-1.47445483143932	0.651362508530788	-2.26364706615537	0.0235958305930742	0.303304347409262
Krtcap2	966.004001618524	-0.448905701229608	0.19826993479127	-2.26411382896855	0.0235671146470715	0.303304347409262
Safb2	685.142898861728	0.327454854963151	0.14384371437393	2.27646273171112	0.0228183287460975	0.303304347409262
Znhit1	693.234250645427	-0.30560535811886	0.135147712275358	-2.26126919186173	0.023742592770876	0.303304347409262
Emc7	2000.54750664356	-0.350478195197679	0.154462286000906	-2.2690211589619	0.0232670391860451	0.303304347409262
Nek10	9.42121322659637	1.22792759652753	0.542960769763605	2.26154017915907	0.0237258275755505	0.303304347409262
Suclg1	3987.90149467447	-0.35016375688173	0.15476165921838	-2.26260017274448	0.0236603474784623	0.303304347409262
Cstb	2423.04130777361	-0.526150489353861	0.230729891629588	-2.28037418835414	0.0225855051412257	0.303304347409262
Tnfrsf1b	77.7454010823185	0.747816894471407	0.327901689274252	2.28061311951932	0.0225713502744999	0.303304347409262
Prr32	14.249946126058	-1.26242903134343	0.558174228642252	-2.261711427298	0.0237152382483613	0.303304347409262
Psmc3	4630.82351158125	-0.202426669628525	0.0893751176885841	-2.26491080362942	0.0235181536684388	0.303304347409262
Fmnl3	150.194001610783	0.434510363611022	0.191582765640494	2.26800339873151	0.0233289995249929	0.303304347409262
Magoh	549.109084694213	-0.455202176901434	0.200560926905564	-2.26964535876807	0.0232291091800354	0.303304347409262
Hprt1	1383.69807970983	-0.375290004603877	0.165658840137784	-2.26543904503819	0.0234857505920268	0.303304347409262
Cd68	71.2550018668364	0.694982499315695	0.305463864664579	2.27517091122656	0.0228956791320246	0.303304347409262
Pebp1	9781.88014929617	-0.360549397811107	0.159243879307908	-2.26413347488202	0.0235659066664678	0.303304347409262
Zc3h15	2875.60897653895	-0.122076393884077	0.0537003423618704	-2.27328893103588	0.0230087741339374	0.303304347409262
Rac2	139.857059773341	0.620308033005763	0.274340335310562	2.26108943223225	0.0237537196450502	0.303304347409262
Rassf6	90.7483958480738	-0.512462757271601	0.226719734545636	-2.26033590899626	0.0238004109384318	0.303370907300264
Pin4	881.261010155763	-0.516517662606301	0.228744357348289	-2.25805641106961	0.0239421427160266	0.303525317721986
Aph1b	687.732464485435	-0.221488075973139	0.0980491785197707	-2.25894881851028	0.0238865687667499	0.303525317721986
Shisa7	121.384494014446	0.332561688539125	0.147279307864462	2.25803402637642	0.0239435381450725	0.303525317721986
Paxbp1	627.130030554841	0.227096414699416	0.100533275767966	2.25891788529364	0.0238884932342033	0.303525317721986
Hagh	2592.19820825137	-0.36224556624264	0.160468192014608	-2.25742909977862	0.0239812751029417	0.303525317721986
Tamm41	343.260818026521	-0.350992605516935	0.155430226683872	-2.25820043504675	0.0239331661585257	0.303525317721986
Slc25a25	1660.49991110774	-0.192815027785241	0.0853861457165089	-2.25815354665858	0.0239360882424795	0.303525317721986
Snrpb	819.708176479418	-0.272753330820448	0.120794131196984	-2.25800151147789	0.0239455652019479	0.303525317721986
Rsbn1	652.046807110884	0.158989735288072	0.0704265562330467	2.2575253397591	0.0239752679445773	0.303525317721986
Tmeff2	1459.73435810399	-0.22088330786756	0.0978773381117249	-2.25673595266175	0.0240245788960034	0.303598659772446
Bin3	837.294711526748	-0.331043974800075	0.146673062159089	-2.25701959123897	0.0240068506207919	0.303598659772446
Pfn2	3000.98836818035	-0.157053644818335	0.0696213882425271	-2.2558246651336	0.0240816139943263	0.303608385778937
Atp5mk	793.837840141862	-0.634090795914087	0.281072343083382	-2.25597007858571	0.0240725050825213	0.303608385778937
Ercc1	500.508615913656	-0.309088630704766	0.136984647441531	-2.25637424687825	0.0240472030781142	0.303608385778937
Hspbp1	1361.05716601393	-0.252899043742901	0.112131132402149	-2.25538651331816	0.0241090785380566	0.303718103793043
Mrps25	756.996814618313	-0.364680536386015	0.16172975614758	-2.25487594288611	0.0241411167354229	0.30388522372708
Lrrc57	722.149504696863	-0.291146957310551	0.129153027621638	-2.25427899501887	0.0241786219024641	0.304120847985306
Nedd8	3210.14588749942	-0.476863897191186	0.211603154623741	-2.25357650286034	0.0242228229205061	0.304206356298341
Anxa2	32910.8210703689	-0.317869884844604	0.141051475589249	-2.25357362279755	0.0242230042790067	0.304206356298341
Scoc	9368.91274676505	-0.272229941684581	0.120967291984115	-2.25044255533413	0.0244208661887654	0.304248190766267
Appl2	742.610003838055	-0.154361709015569	0.0685497236955984	-2.25182102412297	0.0243335845261242	0.304248190766267
Tmem41b	2972.10162967603	-0.208551086259566	0.0926790719835299	-2.25025004886355	0.0244330768468092	0.304248190766267
Loxl2	90.4319625407749	0.965825661409534	0.429056925099708	2.25104317145117	0.02438280317741	0.304248190766267
Nop10	2426.00712776115	-0.498462242904121	0.221222320737234	-2.2532185777772	0.0242453705994493	0.304248190766267
Lsm3	685.469784315664	-0.521111831795334	0.231537378137831	-2.25065963857085	0.0244071029745742	0.304248190766267
6330403K07Rikl	585.962638201393	-0.336622902577764	0.149502314032354	-2.25162335952148	0.0243460835918791	0.304248190766267
Rpl38-ps2	76.0731742052206	-0.691703722056971	0.30702591232008	-2.25291642920307	0.0242644187676387	0.304248190766267
Tab2	1009.93011182467	0.305708362508102	0.135740471446914	2.25215338689656	0.0243125805335314	0.304248190766267
Nell1	2371.77989432497	-0.219040306820227	0.0972498237574179	-2.25234656842779	0.0243003794593453	0.304248190766267
Cstpp1	1493.61531522498	-0.214520060228332	0.0953222361893221	-2.25047238508199	0.0244189745654058	0.304248190766267
Ywhab	19535.2124576428	-0.128181657336625	0.0569962955485464	-2.24894716582847	0.0245158577001418	0.305044353919982
Rarres2	1162.46859619046	-0.514625438040951	0.230958455537386	-2.22821648527022	0.0258660822793255	0.305330751348854
Mrpl28	1065.13536031662	-0.406077465457303	0.181808727591411	-2.23354220029471	0.0255132106676071	0.305330751348854
Pabpc1	3916.77027024265	0.185970646897068	0.0831293861473193	2.23712282161565	0.0252783137703473	0.305330751348854
Rps6ka1	387.941619643915	0.27728874118347	0.123821309610796	2.23942665487115	0.0251281686523592	0.305330751348854
Lmbrd1	4290.07585911854	-0.202715041467232	0.0905143384744669	-2.23959037743413	0.0251175279897095	0.305330751348854
Msrb1	878.889822950575	-0.37136417327843	0.166031942445947	-2.23670317775949	0.0253057461809389	0.305330751348854
Mau2	1518.33958765323	0.143503791878221	0.0641735839404911	2.23618166645163	0.0253398736394964	0.305330751348854
Rpe	1117.35177873165	-0.212718401575274	0.0954142746857732	-2.22941904946421	0.0257860359206166	0.305330751348854
Atp5f1d	5978.24676676736	-0.280758174512481	0.125003274834341	-2.24600655370471	0.0247035881268671	0.305330751348854
Rpl23a	9097.13144718559	-0.514776109178081	0.231232155812245	-2.22623063548336	0.0259987369260468	0.305330751348854
Pgam1	15726.3901222928	-0.217143683104028	0.0973508977568622	-2.23052573841027	0.0257125606925537	0.305330751348854
Psmc6	6157.0041266116	-0.307067214669431	0.137589418116939	-2.23176475976118	0.0256305145786068	0.305330751348854
Mllt11	6504.46800539015	-0.13344178456219	0.0599293593142394	-2.22665127892472	0.0259705889753997	0.305330751348854
Stmn1	6180.66757313992	-0.340766446001164	0.152577822954047	-2.233394338729	0.0255229511911182	0.305330751348854
Nr2f2	966.963291861523	0.425532425607885	0.190223290245248	2.23701537839694	0.025285334955859	0.305330751348854
Psenen	1573.37272448116	-0.461579207802029	0.206074768931826	-2.23986279443424	0.0250998316990414	0.305330751348854
Gnl2	1481.85957929294	-0.181220231276248	0.0808517042259529	-2.24139037032292	0.0250007997348286	0.305330751348854
Rhobtb1	131.85201787043	0.427190613914692	0.19104271178065	2.2361000319404	0.0253452193678534	0.305330751348854
Acyp1	307.229277411813	-0.412405786375439	0.184713725329475	-2.23267537720777	0.0255703593448698	0.305330751348854
Ranbp1	1868.30557751186	-0.381270330772788	0.170669402200427	-2.23397003714258	0.025485044616109	0.305330751348854
Mterf4	303.724073160772	-0.344599012794071	0.153656792825139	-2.24265394622822	0.024919138595607	0.305330751348854
Atf4	4239.09628745025	-0.214019104246483	0.0952673716536066	-2.24651001210214	0.0246713589667862	0.305330751348854
Gabarapl2	8057.89452771246	-0.402499591871553	0.180292593379953	-2.23247990572366	0.0255832618527082	0.305330751348854
P2ry10b	11.2550451971697	1.01761907190535	0.456386854601038	2.22972914676723	0.0257654296698984	0.305330751348854
Clpp	402.879888559493	-0.399389171423619	0.178931029019906	-2.23208447194023	0.0256093805162303	0.305330751348854
Prdx1l1	632.785334548285	-0.359253329792294	0.161085324174364	-2.2302052135018	0.0257338223127159	0.305330751348854
Mrpl55	577.25663342165	-0.462819546671108	0.207398821658826	-2.23154376176955	0.0256451321145427	0.305330751348854
Npc1	998.938520230845	0.218545874916751	0.0981039299561114	2.227697453247	0.0259006969689104	0.305330751348854
Furin	638.617881218913	0.332908094139607	0.148911170129073	2.23561532590907	0.0253769798079273	0.305330751348854
Dnmt1	560.843160928225	0.231832145019917	0.104054932115137	2.22797843703741	0.0258819529504181	0.305330751348854
Rpl9	6156.48275492716	-0.474290384226403	0.212713832686421	-2.22971105469005	0.0257666315137264	0.305330751348854
Col6a1	1294.40034584833	1.01357927682742	0.454886566082907	2.22820226491958	0.0258670301134369	0.305330751348854
Bnip3	9201.50537690647	-0.307012833725233	0.137707501616135	-2.22945613072731	0.0257835710866034	0.305330751348854
Obsl1	430.333089015107	0.23470095250789	0.105441625158609	2.22588519623862	0.0260218722014165	0.305330751348854
Golga7	3815.61803118824	-0.151297162253156	0.067937170240921	-2.22701595778306	0.0259462073006931	0.305330751348854
Atp6v1g2	5276.6957231	-0.230636513824959	0.103475958821459	-2.22888984505964	0.0258212349558497	0.305330751348854
P3h1	303.77903759435	0.349469108654494	0.155524007855589	2.24704284227932	0.0246372892371937	0.305330751348854
Glrx3	5054.49211019992	-0.337405417186641	0.150194252864083	-2.24646023900777	0.0246745435948426	0.305330751348854
Otub1	2633.78694795069	-0.252958833565232	0.113221762615933	-2.23418914986609	0.0254706300510634	0.305330751348854
Prdx4	900.46545194465	-0.443985539105309	0.197934186054622	-2.24309679876515	0.0248905730711285	0.305330751348854
Tmem14a	1347.40999692881	-0.396982210108225	0.177514563585876	-2.23633600584087	0.0253297695942409	0.305330751348854
Adh4	2244.89028793558	-0.329411123698644	0.147183194594676	-2.23810282556919	0.0252143504474451	0.305330751348854
Cct6a	5468.36647428646	-0.227581171273156	0.101237778453399	-2.24798661872964	0.0245770431942584	0.305330751348854
Tmem222	644.538993165136	-0.29949548129455	0.134335817807258	-2.22945366457856	0.025783735008009	0.305330751348854
Dad1	2552.49854498258	-0.427056219964253	0.190486803977819	-2.24192023303609	0.0249665281222493	0.305330751348854
Slx4	565.905940973284	0.298942070240204	0.133478478734332	2.23962748957607	0.0251151165384416	0.305330751348854
Rnf38	458.336322599638	0.276929672523864	0.124417352841243	2.22581228582501	0.0260267575410848	0.305330751348854
Mrpl22	684.018390770924	-0.514045083816069	0.229455218575321	-2.24028499769043	0.0250724265752636	0.305330751348854
Marveld1	341.705096763207	0.277509572740826	0.123763373252209	2.24225928437898	0.0249446195722088	0.305330751348854
Vdac2	7214.12028276884	-0.264593305216046	0.118015208431211	-2.24202718220232	0.0249596155678537	0.305330751348854
Psma7	4735.5472750167	-0.423339115276302	0.1900309198116	-2.22773807386718	0.0258979865010709	0.305330751348854
Rasef	86.6718460636645	0.453958505442297	0.203314366644159	2.23279108572202	0.0255627244128975	0.305330751348854
Ccna1	32.6197795435149	-0.72213924874127	0.322340873139977	-2.24029686867443	0.025071656406783	0.305330751348854
Tgm1	10.97752590354	1.92500932214271	0.862246889484028	2.23255003366222	0.025578632262433	0.305330751348854
Zfp536	264.291764458806	0.25673240959573	0.114370900158884	2.24473541118482	0.0247851233320211	0.305330751348854
Nmbr	1.76220558361868	-3.75199179867232	1.6721478433003	-2.24381582866923	0.0248442535466815	0.305330751348854
Pde4c	170.91972554084	0.330750956787395	0.147258743674475	2.24605309358432	0.0247006073223551	0.305330751348854
Tubb4b	22924.4614046955	-0.231944033833139	0.103413268097803	-2.2428846713729	0.0249042524832426	0.305330751348854
Ptpn20	14.5684025136223	-0.8453911943981	0.37882586584436	-2.23160895445674	0.0256408193055513	0.305330751348854
Sh3bgr	297.431475170848	-0.600222848782969	0.269534595443056	-2.22688611751799	0.0259548858827064	0.305330751348854
Grk6	958.914055113461	0.174456023368633	0.077917499464335	2.23898385559057	0.0251569666301403	0.305330751348854
Diaph2	56.4666581272271	0.64322134969093	0.288603061824169	2.22874056021905	0.0258311718668729	0.305330751348854
Alg5	596.584881978379	-0.323514417882422	0.145348800423637	-2.22577975834337	0.0260289372906732	0.305330751348854
Septin7	8537.15670167214	-0.184995058845559	0.0822866526111279	-2.24817820357589	0.0245648289581969	0.305330751348854
Rnaseh2a	928.973548681845	-0.269779315884431	0.121178517332785	-2.22629655670363	0.0259943239723169	0.305330751348854
Cacna2d1	1994.52045247399	0.425386386343822	0.190823968816799	2.22920835878964	0.0258000446395899	0.305330751348854
Rbfa	417.148072228829	-0.27929745392163	0.125121859219573	-2.23220351474715	0.0256015152341852	0.305330751348854
Wwtr1	357.948251675213	0.410781252143525	0.183459350880478	2.23908593468831	0.0251503252619232	0.305330751348854
RGD1311745	361.571421917764	-0.421500226828297	0.189059431780678	-2.22945886834817	0.0257833891218878	0.305330751348854
Cct8	9288.15730445377	-0.274911670889915	0.122558807362642	-2.24310008236676	0.0248903613733908	0.305330751348854
Ppp1ca	3529.70579655227	-0.182196799491769	0.081060165380672	-2.2476736709843	0.024597006077524	0.305330751348854
Rpl26	7781.61016215128	-0.524672558286669	0.234423982497236	-2.23813516303886	0.0252122422212235	0.305330751348854
Atox1	1162.31552511397	-0.4474669811975	0.199488858067538	-2.24306753536084	0.0248924597868031	0.305330751348854
Napa	7193.47360460777	-0.342998276335313	0.152765743867845	-2.24525647996082	0.0247516721428728	0.305330751348854
Cptp	1156.6864487297	-0.223378854806089	0.100044151943587	-2.23280272226255	0.0255619566944112	0.305330751348854
Rnf13	3599.25629891824	-0.195583981179886	0.0875565600234691	-2.23380156926518	0.0254961322547765	0.305330751348854
Eif2s1	1846.36102450098	-0.274917402803128	0.123308804057816	-2.22950343978868	0.0257804266949432	0.305330751348854
Rab7a	9100.75261916605	-0.190240128089085	0.0850352501173671	-2.2371913744772	0.0252738348686628	0.305330751348854
Ufsp2	1480.90156188006	-0.303703245436864	0.135260503777605	-2.24532096920333	0.0247475348306858	0.305330751348854
Faf1	1376.10201462649	-0.219104603508583	0.0984737120149584	-2.22500603486238	0.0260808330212276	0.305496761901326
Mllt1	356.930119814453	0.268805650855132	0.120796831739524	2.22527070440689	0.0260630708617418	0.305496761901326
Ccdc175	209.742214757531	-0.322644526903212	0.145065490899472	-2.22413011463078	0.0261396912847754	0.305776039561493
Dnajc15	798.148602052515	-0.427503347738315	0.192231986492975	-2.22389288867874	0.0261556516447721	0.305776039561493
Sdr39u1	697.465313840559	-0.23329783599018	0.104909147401179	-2.22380833101269	0.0261613426484228	0.305776039561493
Pfdn6	920.636676677172	-0.340222014934783	0.153038095031538	-2.22311977200625	0.0262077247456185	0.306097148760514
Ift43	152.430424867216	-0.288412936669513	0.12976256494644	-2.22262049758771	0.0262414008579039	0.306269500423756
Myo9b	1810.19431959456	0.292683815637874	0.131750659061342	2.22149792436032	0.026317255138486	0.306712545847236
Sfmbt1	390.213432476501	0.195046905791351	0.087789759321664	2.22175009133689	0.0263001992840205	0.306712545847236
Vdac1	9000.04898129753	-0.202031767722337	0.0910190319280739	-2.21966509028561	0.0264415102502169	0.306786207120545
Ddx28	261.72514527274	-0.29629037927399	0.133490865426841	-2.2195554604174	0.0264489585338397	0.306786207120545
Mgst1	1818.5192824943	-0.438771339967836	0.197738788489576	-2.21894421079133	0.0264905202401143	0.306786207120545
Hdac7	266.553093739716	0.353666197244396	0.159270163311492	2.22054269231027	0.0263819510163002	0.306786207120545
Dlgap4	622.987841895943	0.304770541999827	0.137271545202238	2.22020187469164	0.0264050671226504	0.306786207120545
Arid2	415.095596124398	0.316946875433872	0.142823950421872	2.21914373953163	0.0264769471541388	0.306786207120545
Rbbp7	3926.19118630275	-0.185965867284987	0.0837857880707755	-2.21953951340647	0.0264500421291825	0.306786207120545
Urod	1627.93544449359	-0.404382603672041	0.182195119277158	-2.21950294429615	0.0264525271357653	0.306786207120545
Hmgb1-ps8	596.186943040802	-0.239701547647859	0.108027633665338	-2.21889103292255	0.0264941387172302	0.306786207120545
Fabp3	1160.65557214576	-0.44215256638068	0.199364316413863	-2.21781196522054	0.0265676559515519	0.306794266180831
Ccdc90b	492.797355808937	-0.369947751592147	0.166810830062954	-2.21776818359173	0.0265706425244332	0.306794266180831
Schip1	2225.65446184607	-0.387768696502723	0.174841795697964	-2.21782609218098	0.0265666923398989	0.306794266180831
Tmbim4	1156.3302022162	-0.453121795212416	0.204288944921882	-2.21804364100899	0.0265518569662447	0.306794266180831
Nsun2	1567.37768117034	-0.126016954438907	0.0568827345867762	-2.21538143962936	0.0267338941924519	0.306950671016693
Aco2	11705.8735514071	-0.133018685452123	0.0602203380450482	-2.20886646887663	0.0271839300841649	0.306950671016693
Dyrk3	91.8504028762079	0.437933844760733	0.198007465601628	2.21170370233319	0.0269871445272839	0.306950671016693
Csf1	204.115697881089	0.450819625560658	0.203859184716985	2.21142660894345	0.0270063089013388	0.306950671016693
Got2	9422.06926772608	-0.162716816432181	0.0735236650628739	-2.21312167032251	0.0268892584663599	0.306950671016693
Prpf19	5839.54805521367	-0.157983440317449	0.0713738463232331	-2.21346401316225	0.0268656716304719	0.306950671016693
Naaa	396.559516390987	-0.28047034699911	0.12682142910583	-2.21153750574016	0.0269986376310934	0.306950671016693
Apmap	973.532089215909	-0.141422118867642	0.0640345203683737	-2.20852936906653	0.0272073928439918	0.306950671016693
Misp	35.8020480758774	0.545399807868252	0.246369374119984	2.21374840041051	0.0268460914216771	0.306950671016693
Tecr	14168.4802700518	-0.325683101011769	0.147292950892662	-2.21112483006134	0.0270271939406253	0.306950671016693
Mpc2	1102.93790112214	-0.379198255198106	0.171335418607524	-2.21319245185803	0.026884380274023	0.306950671016693
Scg2	9975.24993567165	-0.23433142933055	0.105826823963518	-2.21429142965995	0.0268087378031648	0.306950671016693
Mrps27	822.222391016379	-0.28759937526198	0.129941154262128	-2.21330476010556	0.0268766416704492	0.306950671016693
Ppp1r8	687.931035072592	-0.237714936103554	0.107621979156784	-2.20879543347971	0.0271888728243149	0.306950671016693
Asmt	14.1298614797248	0.869314865801376	0.393504566779465	2.2091608057209	0.0271634579863509	0.306950671016693
Ube2a	1532.19199226374	-0.309821873598299	0.139825367185554	-2.2157772930226	0.0267067583180192	0.306950671016693
Ube2k	2769.90823252838	-0.118467633567994	0.0534667285599146	-2.21572624244702	0.0267102565144114	0.306950671016693
Pex3	1377.87540260908	-0.325511213432271	0.147267236477152	-2.21034373441763	0.0270813155380017	0.306950671016693
Ifi27	6371.24897553238	-0.383131525890804	0.172910698423734	-2.2157768685423	0.0267067874035321	0.306950671016693
Dync1i2	13932.7279328616	-0.170650651140784	0.0771731314689112	-2.21127026845515	0.0270171269286574	0.306950671016693
Cct7	4127.19673120173	-0.172767922615882	0.0779509408960556	-2.21636737966076	0.026666351853921	0.306950671016693
Rdh11	1170.62748898578	-0.265672158105256	0.120180128132521	-2.21061636589623	0.0270624144663549	0.306950671016693
Riok2	585.57658020091	-0.31267391713684	0.141527530615845	-2.20927981839481	0.0271551840411337	0.306950671016693
Uqcrbl1	1877.23456778172	-0.512479127666175	0.231914941981617	-2.20977192451359	0.0271209951496799	0.306950671016693
Rpl38-ps9	226.412204910931	-0.638280712827963	0.288046571030461	-2.21589415400632	0.026698752010045	0.306950671016693
Aktip	3480.72506648574	-0.244374507769366	0.110616549112077	-2.20920386443954	0.027160464226458	0.306950671016693
Ropn1l	19.5994362343401	-0.786416837625958	0.356087531023265	-2.20849305047577	0.027209921726523	0.306950671016693
Bax	509.278024856869	-0.322201173726654	0.145488408843755	-2.21461748250114	0.0267863310173002	0.306950671016693
Ublcp1	3690.2120430869	-0.242137266452703	0.109415572412957	-2.21300552666149	0.0268972646266851	0.306950671016693
Rpa1	2019.67340845021	-0.172075747318732	0.0776248585116856	-2.21676084978406	0.0266394381505822	0.306950671016693
Acp1	3082.36477517408	-0.362870766876509	0.164236165506061	-2.20944495238546	0.0271437072735066	0.306950671016693
Trappc4	1782.81539965246	-0.389479450863092	0.176188377604646	-2.21058537548405	0.0270645624045756	0.306950671016693
Helq	353.060016078331	-0.22278182524458	0.100849282917514	-2.2090571077912	0.0271706690005601	0.306950671016693
Idua	820.934251758248	0.195143286656925	0.0883835819225739	2.20791330711031	0.0272503170327009	0.307013472090359
Rpl22l1	2157.79472371778	-0.60138061081607	0.272651003486256	-2.20567906637609	0.027406478650183	0.307013472090359
Col6a6	272.185383069806	0.907392725199512	0.411789704076115	2.20353427056979	0.0275571142595756	0.307013472090359
Romo1	814.414896474089	-0.542692504057387	0.246075569506811	-2.20538960915568	0.0274267665637675	0.307013472090359
Rps21	2430.11897859964	-0.576807906714356	0.261616240721139	-2.2047863126708	0.0274690929638668	0.307013472090359
Kifbp	2300.32859424965	-0.183443059992138	0.0831079150257908	-2.20728747599083	0.0272939817121063	0.307013472090359
Sf3b5	1232.44481556658	-0.440229284247143	0.199643438045239	-2.20507765523146	0.0274486457651034	0.307013472090359
Olfml1	1957.22348023382	-0.21536205198222	0.0977184402100378	-2.20390390513108	0.0275311028673231	0.307013472090359
Cxcl14	20.729665744735	2.22895383450436	1.01132676665895	2.20398975681026	0.0275250644679142	0.307013472090359
Cryzl1	1137.01815537793	-0.350885924963563	0.15906667206711	-2.20590473418294	0.0273906706881601	0.307013472090359
Rps15a-ps9	18.2066246346759	-0.872686075726255	0.39605762580306	-2.20343207369576	0.0275643096506652	0.307013472090359
Tpgs1	874.136830116584	-0.327004669942356	0.148370872816698	-2.20396809518232	0.0275265879361837	0.307013472090359
Aifm1	1219.12000638407	-0.25510040717345	0.115754661895129	-2.20380244732229	0.0275382404008546	0.307013472090359
Mcee	275.15243659736	-0.415887087415368	0.188759153353682	-2.20326845096678	0.027575833235692	0.307013472090359
Dcun1d5	1099.40614510014	-0.359880452610192	0.163327851228596	-2.20342366536433	0.0275649017294979	0.307013472090359
Abcd1	192.024197891719	0.29941785819737	0.135777880901129	2.20520350008556	0.0274398176988092	0.307013472090359
Cndp2	2922.70733641637	-0.160604105574241	0.072867701659348	-2.20405065504955	0.0275207818675933	0.307013472090359
Chchd2l3	1378.63180305392	-0.352488121625292	0.159711342955092	-2.20703248187204	0.0273117901351999	0.307013472090359
Kank2	934.477528024128	0.47507098623417	0.215463457512155	2.2048796195864	0.0274625430056419	0.307013472090359
Synpr	6277.20439843096	-0.236266512697391	0.107258069633915	-2.20278542681029	0.0276098757956036	0.30708976892955
Fcf1	953.024475736433	-0.478745946906003	0.21739773126908	-2.20216625128183	0.0276535670344682	0.30708976892955
Ldhb	11101.1591356319	-0.274532833364439	0.124670654535918	-2.20206458678169	0.0276607465411056	0.30708976892955
Kif5b	9973.40319987638	0.230605242293757	0.104733592333057	2.20182691299677	0.0276775372416737	0.30708976892955
Fgr	46.4060770492374	0.966656250003371	0.43890177177068	2.20244326219862	0.0276340127883597	0.30708976892955
Atp5f1b	25498.7913589307	-0.16296889952686	0.0741003715960085	-2.19929935595139	0.0278566434793406	0.307192176634759
Ppp2r2d	972.048604571528	-0.196712545315508	0.0896375865768297	-2.194531923803	0.0281971915226317	0.307192176634759
Zfp646	399.629330567265	0.321700243545948	0.146498474202586	2.19592896988868	0.0280970278125419	0.307192176634759
Psmd7	3346.99074618279	-0.232185149725402	0.105568951893433	-2.19936965898631	0.0278516482292493	0.307192176634759
Plscr5	42.6663300086438	-0.504777675893971	0.229985990898244	-2.19481923191273	0.0281765673584385	0.307192176634759
Macf1	3830.8364551473	0.241737569362659	0.110092252973991	2.19577275269104	0.0281082128336289	0.307192176634759
Ciart	36.9657730672187	-1.11132603607499	0.505848090136738	-2.196956077811	0.028023583223993	0.307192176634759
Unc119b	1742.28149614629	0.228078085232564	0.103916872960893	2.19481282234499	0.0281770273219039	0.307192176634759
Gpx2	2381.90296232287	-0.307063154817767	0.139754703428599	-2.19715792946208	0.0280091690512297	0.307192176634759
Fnta	3174.11026857057	-0.221350483567339	0.100904510374353	-2.19366292692106	0.028259650910319	0.307192176634759
Rpe65	80.2293799141484	-0.645563727636251	0.293795718253792	-2.19732176994692	0.0279974739451071	0.307192176634759
Abca4	512.757404978773	0.556548002000124	0.253315166488157	2.19705756159746	0.0280163354947459	0.307192176634759
Bex1	1089.08968427237	-0.491547041552546	0.223624463922161	-2.19809153672758	0.027942583512627	0.307192176634759
Nptn	9817.11457827375	-0.138573053917405	0.063156679487482	-2.19411557165337	0.0282271020868309	0.307192176634759
Rps25	4335.39386483666	-0.55140858224463	0.251046083488128	-2.19644367513387	0.0280602024832146	0.307192176634759
Xrcc5	1031.09692570106	-0.168170882861819	0.0765196617293037	-2.19774733788997	0.0279671161224694	0.307192176634759
Mnat1	923.192652078663	-0.336063109127514	0.15282156836892	-2.19905549140968	0.0278739768035	0.307192176634759
Prdm6	17.4053281117014	1.41950805880688	0.646987383586945	2.1940274181809	0.0282334385014243	0.307192176634759
Rps29	5919.18693614987	-0.570493970269144	0.259665409446917	-2.19703491306095	0.0280179528589657	0.307192176634759
Itprip	29.3407633762682	0.88508501875527	0.40351290952213	2.19344907652014	0.0282750397322579	0.307192176634759
Tspan8	11195.4109138591	-0.483943406016562	0.220620686707458	-2.19355407345943	0.0282674831782326	0.307192176634759
Lama4	2514.4891551759	0.296171852818304	0.134730371382288	2.19825604115599	0.027930865090565	0.307192176634759
Pacc1	349.025573256587	-0.391040914058544	0.177812666548428	-2.19917355523175	0.0278655839409391	0.307192176634759
Slc25a54	2.43131886738175	-4.20985386926833	1.91335949180181	-2.20024197611914	0.0277897315874165	0.307192176634759
Trrap	2416.59559110901	0.262301472142289	0.119399883466865	2.19683189402006	0.0280324543320497	0.307192176634759
B4galt4	384.103235936541	-0.235242480329534	0.107095417704742	-2.19656905375811	0.0280512383922976	0.307192176634759
Dstyk	2048.74455028982	0.123993209326447	0.0563317525710665	2.20112465292147	0.027727200467091	0.307192176634759
Ndufs2	5423.39965105042	-0.237141313314907	0.107816521961993	-2.19948954946352	0.0278431314180889	0.307192176634759
Etdc	6.5784435352965	-1.88768600899364	0.860381092095553	-2.1940114983187	0.0282345829414773	0.307192176634759
Cracdl	16.9372642333944	1.15124760576771	0.5232790620401	2.2000643428754	0.0278023302754734	0.307192176634759
Gvin1	38.9359110323008	0.563388960410185	0.25654373030077	2.19607378340399	0.0280866627120521	0.307192176634759
Naa50	505.711502738966	-0.174477617323037	0.0795569701246717	-2.19311541213318	0.0282990648732095	0.307246990051989
Mboat7	302.587041207154	0.198291813058739	0.0904450570900691	2.19240077278376	0.0283505808872415	0.307535195095357
Met	77.9549668349173	0.600459647077879	0.274166760222387	2.19012562496935	0.0285151272821816	0.307535195095357
Ash1l	1490.21008554511	0.451788986345382	0.206554575992849	2.18726205494969	0.0287233990835221	0.307535195095357
Setd1a	841.427636962496	0.340139530798184	0.155290152707969	2.1903483567167	0.0284989823252303	0.307535195095357
Tjap1	378.259492051208	0.253384828603325	0.115762728412383	2.188829099645	0.0286092638418725	0.307535195095357
Cdc42	6093.52355986969	-0.235450571125564	0.107463413251032	-2.19098355433358	0.0284529825640362	0.307535195095357
Naxd	517.902120956483	-0.298899858188388	0.136670284260727	-2.1870142423804	0.0287414842976936	0.307535195095357
Sgf29	349.956280824161	-0.328944314858879	0.150397110127257	-2.18717177863687	0.0287299862602401	0.307535195095357
C17h7orf25	1082.25087822054	-0.286281930940077	0.130897734256621	-2.18706559411358	0.0287377358735104	0.307535195095357
Ccdc181	855.878850112846	-0.302745625814115	0.138359414864013	-2.18811004738398	0.0286615872179566	0.307535195095357
Rpl19	9442.52757775122	-0.480257768248002	0.219159101781716	-2.19136583579514	0.0284253293338286	0.307535195095357
Gdi1	16204.0854443736	-0.147085600068568	0.0671252945521078	-2.19120975259765	0.0284366171816731	0.307535195095357
Mib2	746.386560650106	0.175102580978721	0.0799864762837268	2.18915233067149	0.0285857700594542	0.307535195095357
Mms19	1838.91140251267	-0.130167206587511	0.0595189992165643	-2.18698580790796	0.0287435600555519	0.307535195095357
Kif4a	50.8148205060577	0.720691974398083	0.329348128058767	2.18823765189121	0.0286522957928318	0.307535195095357
Tmem126b	866.004425551821	-0.418060838394517	0.190839672474657	-2.19063904781137	0.0284779231044946	0.307535195095357
Selenot	3996.94854177117	-0.102283225025155	0.0467376120387873	-2.18845637514109	0.0286363756594186	0.307535195095357
Dnm2	1098.76587485197	0.20935178586198	0.0956200204124334	2.18941373322232	0.0285667823837674	0.307535195095357
Actr8	1061.80281599536	-0.156897350703796	0.0716008549128116	-2.19127761665486	0.0284317088173676	0.307535195095357
Pgm3	596.079210996367	-0.199655321589869	0.0912858021924971	-2.18714539166616	0.0287319118796045	0.307535195095357
Dipk1a	1048.54593600005	-0.252705770191859	0.115504653679099	-2.18784059466504	0.0286812157375738	0.307535195095357
Xpnpep1	1859.28188552893	-0.144088224453282	0.0658576595181541	-2.18787344566296	0.0286788220583661	0.307535195095357
Zfp14	178.751868241192	0.238503403957159	0.109257377488848	2.18295010770787	0.029039484396713	0.307715380273806
Mvb12a	1008.15872550724	-0.343212909678623	0.157360225982803	-2.18106518044864	0.0291785957944337	0.307715380273806
Skic8	1290.79317333832	-0.302745262497513	0.138604937928547	-2.18423143520026	0.0289452461137921	0.307715380273806
Ap4b1	1061.04657766251	-0.157820101297968	0.0723219879957187	-2.18218699003836	0.0290957350830379	0.307715380273806
Snf8	996.57662541469	-0.259533818482803	0.118805605847658	-2.18452501993549	0.0289236908328032	0.307715380273806
Zfx	716.387187090926	0.254105220705712	0.116448615085881	2.18212316667149	0.0291004438572886	0.307715380273806
Akirin1	2933.26278178627	-0.167504751563918	0.0767517194656941	-2.18242343924019	0.029078295996763	0.307715380273806
Rpl38-ps8	259.449525593654	-0.620789660595781	0.284245466192911	-2.1839914244207	0.0289628782141483	0.307715380273806
Esrp2	2.26635297004525	2.88332705923786	1.31939524683653	2.18533988670272	0.028863934900991	0.307715380273806
Cfap157	146.013284348702	0.251503014543414	0.115215033104029	2.18290103094732	0.0290430991089184	0.307715380273806
Bola2	1067.64297980905	-0.49135906616308	0.224970116722397	-2.18410815321484	0.0289543017205818	0.307715380273806
Cep250	434.865947732173	0.320914530936694	0.147120374989533	2.18130582497174	0.0291608038749171	0.307715380273806
Nudt14	403.172873782847	-0.445481084920126	0.204239945877277	-2.18116531027581	0.0291711916166387	0.307715380273806
Zfp729	267.496981031399	0.276758725472877	0.126808088568009	2.18250056915295	0.0290726092995366	0.307715380273806
Adipor1	4289.17066814493	-0.215587000572932	0.0987768299001933	-2.18256650664702	0.029067748565029	0.307715380273806
Shroom4	206.391830819834	0.380002746199793	0.174009917362612	2.1837993601705	0.0289769946398595	0.307715380273806
Cct3	5741.59910391242	-0.266770355427153	0.12213301943636	-2.18426070736882	0.0289430963018196	0.307715380273806
Zic1	94.7613819352762	0.949677190342912	0.435292927264901	2.1816968088824	0.0291319166029033	0.307715380273806
Slbp	1270.67443711276	-0.31186252263918	0.142680238394377	-2.18574433396426	0.0288343154029022	0.307715380273806
Brca1	159.116944877377	0.321108802502215	0.147144912886339	2.18226234399455	0.0290901764466321	0.307715380273806
LOC120103213	1.30079758277772	-3.31289993746502	1.51839483309921	-2.18184352662939	0.0291210829340544	0.307715380273806
Mrpl12	986.725300050707	-0.369552849356286	0.169408282822839	-2.18143318141505	0.0291513916253095	0.307715380273806
Tceal1	807.712666382949	-0.470769094447894	0.215958807276763	-2.1799022711057	0.0292647065581866	0.307793990373324
Lrrc51	65.0446469724871	-0.524441959091188	0.240543068259405	-2.18024141325753	0.02923957130442	0.307793990373324
Mrps15	1649.74218677858	-0.379387778285264	0.174071737838075	-2.17949095583901	0.0292952158108333	0.307793990373324
Ahnak	12105.432525045	0.287664085820245	0.131968514662801	2.17979331324043	0.0292727858296333	0.307793990373324
Stip1	7506.8211732654	-0.204034389752181	0.0936090781357534	-2.17964319076283	0.0292839206180633	0.307793990373324
Sdhaf3	252.256238766232	-0.488434099384241	0.224111480954011	-2.17942470999275	0.0293001321451255	0.307793990373324
Tmem17	386.768665497293	-0.279981937720856	0.129003360238923	-2.17034608402688	0.0299806379464189	0.307987291469064
Rpl23	6100.2968847286	-0.487831074564668	0.224445389082269	-2.1734956398942	0.029743033620077	0.307987291469064
Smc2	502.701054848729	0.268311625354629	0.123378911523617	2.1746959998368	0.0296529048616527	0.307987291469064
Krt28	200.145886940332	-0.442224946388411	0.203514018247614	-2.17294587466874	0.0297843912030028	0.307987291469064
Rpl28	4043.33572928645	-0.461831651788897	0.212161057471169	-2.17679746365167	0.0294956823852175	0.307987291469064
Cpeb2	702.491503164796	0.357499164183943	0.16433515261881	2.17542721984258	0.0295981165649606	0.307987291469064
Tsen34	539.002934734337	-0.213849039463849	0.0982813766489559	-2.17588567392255	0.0295638102884334	0.307987291469064
Rpap2	517.632509482312	-0.236945291004074	0.109227023207337	-2.16929184780857	0.0300605337608797	0.307987291469064
Nr1d1	356.511159872508	-1.04598450550602	0.481285217107924	-2.17331525740893	0.0297565979364017	0.307987291469064
Ufm1	1537.30259267197	-0.314947697140231	0.144697610142666	-2.17659225214366	0.0295110037706833	0.307987291469064
Jagn1	812.873021152537	-0.306360947094132	0.140605951840363	-2.17886186953137	0.0293419311350119	0.307987291469064
Mrpl3	880.459877009223	-0.274802251325479	0.126603409918068	-2.17057543318398	0.0299632808012132	0.307987291469064
Znf740	1268.50066198104	0.225701346748904	0.104035526013023	2.16946417631079	0.0300474612617012	0.307987291469064
Chd3	2263.89117046148	0.363956435654168	0.16731514057029	2.17527495965775	0.029609517818043	0.307987291469064
Ctdspl2	154.750714401903	0.404550272668089	0.186402544006573	2.17030446029655	0.0299837889569331	0.307987291469064
Lcmt1	1090.13332156409	-0.348737966491247	0.160699743463755	-2.17012148852561	0.0299976437100509	0.307987291469064
Helz2	148.027895323352	0.53416360095482	0.245939639607487	2.17192967269258	0.0298609679350134	0.307987291469064
Rtn3	53896.4646419445	-0.137926356199637	0.0634703683044062	-2.17308265075975	0.0297740972321069	0.307987291469064
Tle2	112.074790925283	0.275495382701057	0.126788583621185	2.17287215325453	0.0297899408547234	0.307987291469064
Adamts2	438.219897394875	0.741622240126603	0.341412774530036	2.17221584970705	0.0298393857291806	0.307987291469064
Bcap31	5567.41457555631	-0.370243197744509	0.170508439054978	-2.17140688048366	0.0299004292654828	0.307987291469064
Akr1c19	624.119700385054	-0.374040844953552	0.172124680135332	-2.17308084267441	0.0297742332913294	0.307987291469064
Fgd2	74.4263738687308	0.445843819644439	0.205447978424154	2.17010565430816	0.0299988429469658	0.307987291469064
Rassf7	36.0853269615713	-0.707881252989616	0.325859557193071	-2.17235074854717	0.0298292169063981	0.307987291469064
Ndufa7	577.247518460066	-0.378887729100705	0.173997654881303	-2.17754503277169	0.029439925651809	0.307987291469064
Sp3	448.603887167196	0.260709271632176	0.119978756665863	2.17296193823915	0.0297831820763692	0.307987291469064
Nsdhl	2822.58546612714	-0.226867340538518	0.1044968024008	-2.17104576720313	0.0299277129394043	0.307987291469064
Dnajc24	283.415572389372	-0.426914271208975	0.196720557271805	-2.17015586540412	0.0299950402485369	0.307987291469064
Mst1	7.18112006904982	1.18572194863654	0.545416609967359	2.17397476895231	0.0297070301146383	0.307987291469064
Igsf6	53.6761944868184	0.758213336112946	0.349473978883259	2.16958452396316	0.0300383348248158	0.307987291469064
Hsdl2	2860.83291959549	-0.211319489051742	0.0970519851122661	-2.17738451003651	0.0294518904376307	0.307987291469064
Rps9	4494.51243287151	-0.412471811707658	0.189748829715629	-2.17377789536735	0.0297218193758207	0.307987291469064
Mirlet7c2	3.89280027301932	-1.7014958082905	0.783065559080606	-2.17286507950652	0.0297904734039744	0.307987291469064
Psmb6l1	376.882075374492	-0.471612070858523	0.216610826861727	-2.17723221729621	0.0294632456557827	0.307987291469064
Lamtor1	1471.18426514717	-0.340325619042825	0.156506784635333	-2.17451032449359	0.0296668308795026	0.307987291469064
Ephx2	280.116514076621	-0.289818133381799	0.133579910304369	-2.16962365614285	0.0300353677907213	0.307987291469064
Dgcr2	814.861364572842	0.170341517077504	0.0783239581984473	2.17483284802735	0.0296426445756622	0.307987291469064
Auts2	294.208658992916	0.426980339800686	0.19645452479645	2.17343092628224	0.0297478993118126	0.307987291469064
Mrps23	1270.23995929344	-0.37642967145621	0.172847831699116	-2.17780962454582	0.0294202130612229	0.307987291469064
Ubl3	5179.23183987501	-0.101530750277732	0.0468111890859439	-2.16894191880758	0.0300870937235505	0.308064435924628
Cfap46	4.32951709659171	-2.19028699073705	1.01007772290856	-2.16843411260474	0.0301256725935297	0.308264467726965
Sp1	1190.52444478355	0.198039942792658	0.0913425367456576	2.1681020677595	0.0301509215655985	0.308327933230517
Tubgcp6	499.335139835938	0.222203861022781	0.102511603076718	2.16759717294135	0.0301893490454617	0.30852599895703
Mkks	1256.16940157811	-0.356171133604024	0.164419029600435	-2.16624033403905	0.0302928264655437	0.309193111490682
Rpl37l1	1163.67499406648	-0.580192642080842	0.267822597877891	-2.16633191776211	0.0302858323831517	0.309193111490682
Pnpt1	1164.36937558377	-0.346202743582057	0.160869590782345	-2.1520707667521	0.0313917811621129	0.309358679015385
Zfp518b	356.536091532445	0.314837661207357	0.146237645990885	2.15291800598993	0.0313251231119301	0.309358679015385
Atp6ap2	6719.15234701617	-0.213425811552357	0.0992643596386768	-2.15007493454075	0.0315492879312287	0.309358679015385
Stmn2	58340.3693400066	-0.265304112668085	0.123324521033417	-2.15126813747118	0.0314550416524487	0.309358679015385
Tln1	3422.02031130171	0.337203823392072	0.156389293486581	2.15618227996539	0.0310694346504173	0.309358679015385
Jpt2	309.974789612829	0.413947433480823	0.192558949910697	2.14971796259171	0.0315775307296333	0.309358679015385
Adam11	4643.80587835216	0.332501222218772	0.154175167294407	2.1566457689249	0.0310332754825583	0.309358679015385
Ebf2	275.037208052515	0.632250705288149	0.292714475514	2.15995708506705	0.0307759919261055	0.309358679015385
Rpl35	6014.34819586496	-0.494296469020819	0.229317662734007	-2.15550979862449	0.0311219626844544	0.309358679015385
Nipsnap3b	1120.96855351554	-0.326538551247852	0.151520785891315	-2.15507429774075	0.0311560206381906	0.309358679015385
Rbks	157.190376574192	-0.504147708086868	0.234728311050704	-2.14779250883787	0.0317302423959933	0.309358679015385
Dcdc2b	1095.71852521705	-0.336756953622513	0.156543226198651	-2.15120744474228	0.03145982968954	0.309358679015385
Klhdc2l1	90.9028312480326	-0.337076690038982	0.156020987757949	-2.16045735181425	0.0307372817496542	0.309358679015385
Gstm1	2547.70785477545	-0.371200329714573	0.172884835236797	-2.14709595093257	0.0317856435978367	0.309358679015385
H6pd	173.207990697945	0.511464979401128	0.236336680593397	2.16413710354624	0.030453828661558	0.309358679015385
Sipa1	423.173736840875	0.344937558279318	0.159808144352417	2.15844792940367	0.0308930226937271	0.309358679015385
Get3	1564.29964139345	-0.288673140566943	0.134415348986196	-2.14762036288422	0.0317439264316007	0.309358679015385
Jarid2	305.338339759124	0.239892858211648	0.111655329504878	2.14851238427599	0.0316730736441303	0.309358679015385
Fabp5	7036.74368864795	-0.502465681014511	0.233223933932487	-2.15443446366	0.0312061162984538	0.309358679015385
Tcf15	29.5487321638913	-0.637342218333354	0.296824728990841	-2.14720053986142	0.0317773197589054	0.309358679015385
Simc1	200.298836931859	0.28398083722104	0.131355598960369	2.16192411643389	0.0306240257662114	0.309358679015385
Asb3	470.517542962688	-0.265759692214777	0.123026655989909	-2.16017976003977	0.0307587563772181	0.309358679015385
LOC100362366	411.430793487643	-0.499831194167009	0.231245830149599	-2.16147116617694	0.030658961934874	0.309358679015385
Has2	34.8705031620972	1.07199612860357	0.498203893938277	2.1517216979769	0.0314192801427093	0.309358679015385
Sec16a	1434.12501378522	0.307669797140664	0.142664149295189	2.156602052167	0.0310366845091941	0.309358679015385
Nrn1	8634.98816164049	-0.31661794641448	0.147393447697055	-2.14811412149908	0.0317046906705393	0.309358679015385
Poglut3	1011.73834007317	0.12821688466077	0.0594466218674201	2.15684055095213	0.0310180903132455	0.309358679015385
C5h9orf43	154.980991047353	-0.424955998143743	0.197091686722867	-2.15613354987052	0.0310732384367521	0.309358679015385
Dynlt3	12162.9298183699	-0.220146575682618	0.102275076399003	-2.15249485440388	0.0313584001183795	0.309358679015385
Prdm2	1295.42360129239	0.360460111227045	0.166566180905199	2.16406541392817	0.0304593294281308	0.309358679015385
Med28	724.295346335206	-0.491450189750868	0.22855974737055	-2.15020446690515	0.0315390449875017	0.309358679015385
Dbt	1174.65040001279	0.130589699097163	0.0605682158793935	2.15607637109865	0.0310777022217294	0.309358679015385
Hadha	5926.4429604713	-0.125154814741268	0.0578750081021054	-2.1625018958177	0.0305795111199965	0.309358679015385
Csnk2b	1535.06895876016	-0.260256469896661	0.120217573091412	-2.16487875444603	0.0303969716190398	0.309358679015385
Kank1	1377.07037840386	0.197351507459764	0.0913370356542179	2.16069534166725	0.0307188809960734	0.309358679015385
Hbs1l	3986.14221168057	-0.180087171011451	0.0837194428531527	-2.15107942520988	0.031469931174715	0.309358679015385
Rabggtb	1836.81181706102	-0.318906048215916	0.147439597011068	-2.16296066104939	0.0305442054353312	0.309358679015385
Zcchc18	3248.82669770197	-0.234161127034562	0.108630687878769	-2.15557069191979	0.0311172031262561	0.309358679015385
Phb2	1581.07676053097	-0.164601257307359	0.0762083516005073	-2.15988476132139	0.0307815917321288	0.309358679015385
C1s	1215.93292312846	0.933618711287664	0.432576902995947	2.15827221661997	0.0309066735233894	0.309358679015385
Cops3	2349.77821408509	-0.300623512386053	0.138809722565625	-2.16572374636025	0.0303323033232353	0.309358679015385
Rps17	2615.33073742131	-0.519265475051118	0.241279894347456	-2.15212907173835	0.0313871900180979	0.309358679015385
Bmf	69.1687152887759	0.434561369346881	0.201550708976243	2.15608950995108	0.0310766764599876	0.309358679015385
Slc66a3	2221.15387998715	-0.275992660513875	0.128279041733655	-2.15150235598827	0.0314365700614698	0.309358679015385
Wdr83os	915.201475785706	-0.430901323743033	0.200694191517928	-2.14705428435153	0.0317889602047988	0.309358679015385
Glt8d2	42.9374834106076	0.786473677484903	0.366326506382588	2.14691993012244	0.0317996566519398	0.309358679015385
Anapc11	689.585623745612	-0.420036016783966	0.194725608266818	-2.1570661430849	0.0310005111651736	0.309358679015385
Bccip	942.994690487881	-0.330282628319466	0.153410359209681	-2.15293562977736	0.0313237378195057	0.309358679015385
Glrx	3007.06829873171	-0.341359257210824	0.157716750381114	-2.16438175644596	0.0304350627935817	0.309358679015385
Sfxn4	441.482157378036	-0.333280653966545	0.153946305268327	-2.16491492527632	0.0303942009952643	0.309358679015385
Smoc2	335.679881442714	0.694452129013741	0.320991738872581	2.16345794895801	0.0305059746691823	0.309358679015385
Atp6v1h	5578.57349707119	-0.27070122645131	0.12574361710975	-2.15280292291131	0.0313341703438888	0.309358679015385
Esd	1599.25821341846	-0.357757914292143	0.166137570603146	-2.15338356636213	0.0312885460504749	0.309358679015385
Mrpl20	1076.43050469435	-0.435458488225144	0.20148001739654	-2.16129864317066	0.0306722776762327	0.309358679015385
Slc20a1	3593.89613997237	-0.16187423941431	0.0749288240596808	-2.16037341364622	0.0307437738867585	0.309358679015385
Nop10l1	98.8539730715744	-0.571266193640885	0.265960064382866	-2.14793974789581	0.0317185422454549	0.309358679015385
Prr13	1998.81425604352	-0.22441964840532	0.103744240310247	-2.16320103876797	0.0305257204132266	0.309358679015385
Arf4	3316.38423580341	-0.212022485895423	0.0982287378793908	-2.15845678640148	0.0308923347455609	0.309358679015385
Banf1	1331.44704931715	-0.418413962633486	0.194848901167813	-2.14737655755691	0.0317633153930353	0.309358679015385
C3h9orf78	1573.5747220354	-0.195813099267362	0.0910983553727124	-2.14946909267712	0.0315972335702341	0.309358679015385
Dvl3	974.776127396839	0.415238917949459	0.192775703427216	2.15400027372348	0.0312401504514477	0.309358679015385
Nenf	765.484994183411	-0.480739158686754	0.223496496317727	-2.15099192429096	0.0314768371063993	0.309358679015385
Ube2l6	483.979074245432	-0.456117517542069	0.210923623443725	-2.16247715687363	0.0305814159768377	0.309358679015385
Tmem208	779.546059329054	-0.478774486984799	0.222759616938331	-2.14928762028417	0.0316116072469778	0.309358679015385
Epdr1	7022.33879263883	-0.155810466621567	0.072520957517823	-2.1484888224659	0.0316749434010089	0.309358679015385
Rhoa	8004.33250552917	-0.189311907909325	0.0881279267703224	-2.14814888818055	0.031701929558074	0.309358679015385
Arid5a	97.389391849206	0.545113928478531	0.253477518325432	2.1505415236813	0.0315124051419919	0.309358679015385
Rpl23al1	1073.47910102555	-0.515074991210231	0.23989050525601	-2.14712537563979	0.0317833016072395	0.309358679015385
Jtb	770.119350259064	-0.201700383666517	0.0936681876689482	-2.15334991191873	0.0312911889049819	0.309358679015385
Pfdn5	2242.46656846706	-0.532830744894203	0.246165263184859	-2.1645245068313	0.0304241178506283	0.309358679015385
Lrrc30	4.08344728655466	-2.4153698063744	1.12003082009667	-2.15652084124428	0.0310430181786814	0.309358679015385
Golt1b	2071.76731488482	-0.188781130257948	0.0874968892527577	-2.15757533633687	0.0309608639815667	0.309358679015385
Bola3	467.990321998892	-0.375972299311702	0.174585040230291	-2.15351956167473	0.0312778684060489	0.309358679015385
Smim7	1879.16520192556	-0.258176075805011	0.120199532702334	-2.147895836204	0.0317220312408404	0.309358679015385
Serpinh1	3534.67880812403	0.341773034565684	0.158943444418023	2.15028078582982	0.0315330113026573	0.309358679015385
Unc93b1	294.849642234394	0.246210091774437	0.114442126860007	2.15139388378912	0.0314451235400693	0.309358679015385
Crocc	125.286572637572	0.446572956085184	0.207701441517695	2.15007152970163	0.0315495572118841	0.309358679015385
Ift140	1296.66788260928	0.217416419611707	0.100686255027543	2.15934557852243	0.030823366583169	0.309358679015385
Rplp2l3	47.4372445806261	-0.515909873964479	0.240430640857165	-2.14577423295631	0.031890995350268	0.309456612018544
Slc16a1	3135.0846322507	-0.090393105287028	0.0421296217156383	-2.14559499007974	0.0319053055015412	0.309456612018544
Xkr4	36.7670658916304	0.589494836893303	0.274718191976377	2.14581652802954	0.0318876194556971	0.309456612018544
Sypl1	625.896328841852	-0.256859050077935	0.119690899235852	-2.1460198872079	0.0318713920756201	0.309456612018544
Copz1	2251.82644881366	-0.196674764004667	0.0916400561568931	-2.14616590443755	0.0318597447578654	0.309456612018544
Rpl18a	8135.27353600131	-0.473868525470097	0.220916391001243	-2.14501297673033	0.031951809462561	0.30972209076643
Stk24	1284.09092218833	-0.12911739466439	0.0602310308346529	-2.14370222251127	0.0320567540148962	0.310553401551849
Blvra	761.127467115274	-0.325163146170376	0.151723999324059	-2.14312269396404	0.032103247636714	0.310632021962419
Rngtt	809.61622565797	-0.149990578647477	0.0699832982109846	-2.14323392126058	0.0320943197667173	0.310632021962419
Srp54a	1826.90207806116	-0.192198360999473	0.0896948395291822	-2.14280288596694	0.0321289294916711	0.310694809206196
Eef1b2	4012.63445597358	-0.379858200622116	0.177317005657466	-2.14225476689986	0.0321729865839796	0.310935108550126
Bloc1s2	1366.87956168545	-0.376873256752235	0.176007885438196	-2.14122938761497	0.032255544255588	0.31118849760453
Marchf2	3162.60272945405	-0.344082107170605	0.160661653902687	-2.14165669786405	0.032221117644274	0.31118849760453
Smim26	722.92981226123	-0.530586619684997	0.247797230425242	-2.14121287301905	0.0322568754003213	0.31118849760453
Wdr18	680.29536285844	-0.267753919265245	0.125183709541701	-2.13888788122269	0.0324447497590738	0.311472566961494
Fzd7	70.4067099273237	0.615582427662191	0.287712134766983	2.13957756130359	0.0323889216081188	0.311472566961494
Celf5	267.367446080879	0.221455201893624	0.103634260216313	2.13689181001906	0.0326067922958576	0.311472566961494
Lims1	726.974495657832	0.23912800717751	0.111985280374137	2.13535213180335	0.0327322575906393	0.311472566961494
Rps6	3653.81800747024	-0.417081357706806	0.195345936783303	-2.1350910317089	0.0327535750599778	0.311472566961494
Cyb561d2	409.811374449367	-0.383054263065372	0.17943474484958	-2.1347831123035	0.0327787303594426	0.311472566961494
Gatb	450.55844131756	-0.235897736716588	0.110468814705745	-2.13542380575864	0.0327264078624578	0.311472566961494
Tesc	879.137088453676	-0.241961145337893	0.113266619820513	-2.13620875877918	0.0326624018507077	0.311472566961494
Pex16	423.057875334158	-0.250923244887996	0.117373422535149	-2.13781995504862	0.032531358779252	0.311472566961494
Yipf4	1709.58612789121	-0.22340355407682	0.104444634397671	-2.13896630846746	0.0324383970873616	0.311472566961494
Plppr5	34.82550423479	0.660862634814911	0.309582920759743	2.13468699498376	0.0327865859959467	0.311472566961494
Zwint	62400.7461604988	-0.30260211195626	0.141628499899153	-2.1365905320732	0.0326313103681858	0.311472566961494
Syk	116.774147753127	0.733578565061154	0.342923638134602	2.13918926397607	0.0324203433267788	0.311472566961494
Thy1	31991.1676647129	-0.222865248661437	0.104200219375491	-2.13881746120255	0.0324504547470356	0.311472566961494
Nt5c3a	1111.23694709826	-0.271463484879388	0.126933810765473	-2.13862235162035	0.0324662657896369	0.311472566961494
Fbxw5	1071.16353930935	-0.120037934704579	0.0562156866149812	-2.13531030096125	0.0327356720626176	0.311472566961494
Stambpl1	598.262934016088	-0.228771691645501	0.106911959448325	-2.13981385081691	0.0323698134073421	0.311472566961494
Svbp	171.399488490592	-0.41679093958744	0.194890837717296	-2.13858662864402	0.0324691613774696	0.311472566961494
Cog5	733.402233390898	-0.183149171924527	0.0857384573699738	-2.13613794255957	0.0326681718872931	0.311472566961494
Zfp628	82.6557198873467	0.533232604808458	0.249551553415234	2.13676331608003	0.0326172472335043	0.311472566961494
Ostf1	6353.11111102776	-0.351035663086502	0.164352559866794	-2.13586976297183	0.0326900308119252	0.311472566961494
Ankle2	507.07233285911	0.26770717612278	0.1251873461087	2.13845236315122	0.0324800464783465	0.311472566961494
Foxp1	109.975343841984	0.468542936471824	0.219330975512451	2.1362369604982	0.0326601042451276	0.311472566961494
Impa1	2255.52796598275	-0.204454637023151	0.0955760371714854	-2.13918303241965	0.0324208478083783	0.311472566961494
Pelp1	854.001732657606	0.255705144115933	0.11970714152036	2.13608929983883	0.0326721357545106	0.311472566961494
Cd22	11.8147903830088	2.10018999725976	0.982410739334318	2.13779218118366	0.0325336138846788	0.311472566961494
Naxe	515.720970806918	-0.330014633106076	0.154621364845168	-2.1343404479487	0.0328149225548308	0.311558924526452
Paqr7	863.541213155712	-0.171074956276389	0.0801638995559155	-2.13406480004209	0.0328374767838749	0.311590313116862
Cibar1	650.476605862683	-0.357554829088727	0.167579032430828	-2.13364896492237	0.0328715266094634	0.311730681168127
Myh7b	296.636396709935	0.320518828329911	0.150256226562538	2.13314839366412	0.032912554975612	0.311937025729044
Fgf13	14463.8478443798	-0.264827777031764	0.12419036545733	-2.13243415506941	0.0329711720769408	0.312309732932427
Ywhaq	12818.3049326167	-0.223014182544283	0.10460979490481	-2.13186712341054	0.0330177716164164	0.312568237968742
Rpl34	2354.09573581698	-0.485251849715389	0.227786727588376	-2.13029027131145	0.0331476562475227	0.312639151985118
Kcnip1	1271.87515001875	-0.373141913052707	0.175079154166215	-2.13127550695417	0.0330664516574161	0.312639151985118
Ap4e1	441.390417940618	0.265702446054984	0.124710500048312	2.13055393051951	0.0331259083544146	0.312639151985118
Btf3l5	44.2025456199501	-0.413285544327207	0.19391190791382	-2.13130564684497	0.0330639701692279	0.312639151985118
Armh4	1194.01993986765	-0.22688807496257	0.106517062027493	-2.13006320906606	0.0331663952373624	0.312639151985118
C18h18orf32	3120.0078894717	-0.387966260308782	0.182137448722124	-2.13007408981927	0.033165497063942	0.312639151985118
Nop58	1165.89482834811	-0.160498113126603	0.0753547202726144	-2.12990125298006	0.0331797666858434	0.312639151985118
G3bp1	3136.96577275615	-0.0960592332186427	0.0450993717864633	-2.12994614810744	0.0331760595838788	0.312639151985118
Nsd2	1009.5408501654	0.18616391390694	0.087444751277834	2.12893182479816	0.0332599012907583	0.312847926841833
Accsl	1.69148445767762	-3.67834126315299	1.72766786133798	-2.12907894246775	0.0332477296413461	0.312847926841833
Acadm	2141.02169527364	-0.248366713726107	0.116659472862296	-2.12898882218744	0.0332551852101119	0.312847926841833
Pcdh8	70.3437822647818	0.517443833586019	0.243119455915897	2.12835221943331	0.0333078915344651	0.313117391498212
Fhip1b	516.836275740923	0.303310850858216	0.142531063059559	2.12803331671969	0.0333343213438514	0.31318253149308
Sumo1	3277.25749336462	-0.394358232106015	0.185335973719791	-2.12780187348973	0.0333535139791246	0.31318253149308
Tpgs2	3827.13532284699	-0.20210077983799	0.0949998759986932	-2.1273794066928	0.0333885717944199	0.313215015590213
Mrps30	1122.25008554598	-0.296272145169569	0.139271843985866	-2.12729390729999	0.0333956706763471	0.313215015590213
Gale	590.200129903164	-0.22433390359555	0.105555633062151	-2.12526699985271	0.0335643402223993	0.313470283525295
Ssr2	1564.41170411132	-0.324489872223181	0.152687126297042	-2.12519470431259	0.0335703697459972	0.313470283525295
Ltv1	564.427224263275	-0.238486398646109	0.112234196811261	-2.12489958873372	0.0335949923047451	0.313470283525295
Yipf1	805.669252574305	-0.319612426399479	0.150414799643019	-2.124873530783	0.0335971671556948	0.313470283525295
Tigar	1388.5457752877	-0.181215238325639	0.0852264419014456	-2.12627952408471	0.0334799919313494	0.313470283525295
Ccdc184	209.567495984239	-0.28153376036324	0.13241914013969	-2.12608056559079	0.0334965518310351	0.313470283525295
Ttll4	112.048476903322	0.377899720252267	0.1776991968139	2.12662593319446	0.0334511759962528	0.313470283525295
Slc25a11	1808.74444801956	-0.197765374150531	0.0930415091717272	-2.12556068695655	0.0335398559349036	0.313470283525295
Fau	5445.3165793313	-0.511217089459626	0.240464228740751	-2.12595899247359	0.0335066741670485	0.313470283525295
Tmem256	291.148867819614	-0.434191531088112	0.204379929856767	-2.12443331100271	0.0336339270234201	0.313507282427372
Hadhb	6791.48090329073	-0.224395494359112	0.105629582093837	-2.12436222799563	0.0336398659239156	0.313507282427372
Cuta	678.443845210136	-0.357590645436995	0.168348662125281	-2.12410743823366	0.0336611606743955	0.313525241080042
Polr2j	680.329024997372	-0.491093621728376	0.231228093878215	-2.12384928445169	0.0336827483392248	0.31354590575927
Rcc1l	243.2696478939	-0.298467731417129	0.140570164052153	-2.12326515679667	0.0337316387172604	0.313820556066098
Elmod1	1062.14376455153	-0.277197163213777	0.130632602370739	-2.1219600481286	0.0338410931532437	0.313982797566612
Cimip2a	350.575860551007	-0.333054569429119	0.156942349978531	-2.12214593113127	0.0338254853395779	0.313982797566612
Btbd17	10.0095430859504	-1.14456265627543	0.539404378328534	-2.12190093788655	0.0338460576818469	0.313982797566612
Col3a1	12656.2758476015	0.968033777625293	0.456080723778368	2.12250535301226	0.0337953236532221	0.313982797566612
Tsg101	2464.61306722128	-0.275534718628657	0.129803999397753	-2.12269822121849	0.0337791481724065	0.313982797566612
Alpk1	617.070290817527	0.244014310319956	0.115430662854837	2.11394705951591	0.034519789231504	0.314216116837771
Tex9	813.084308205377	-0.363610863142942	0.171657961712065	-2.11822894502763	0.0341556829456171	0.314216116837771
Ssh2	591.867405522004	0.320371208856662	0.151272552983385	2.11784096016315	0.0341885390964973	0.314216116837771
Ppp3cc	636.373143841721	-0.161339664712341	0.0764552462966336	-2.11024975429901	0.0348368489973697	0.314216116837771
Farsb	2218.35704446956	-0.251615286707557	0.119064403269145	-2.11327046370677	0.0345776252522136	0.314216116837771
Dhcr7	1183.37737290685	-0.191170157863169	0.0904743853352337	-2.11297548090356	0.0346028665479336	0.314216116837771
Cluap1	935.981143977775	-0.304746966529976	0.14445506030415	-2.10963164522124	0.0348900963861918	0.314216116837771
Erbb4	9.63723201890626	1.2053184170306	0.57028142020955	2.11355021278389	0.0345537020192331	0.314216116837771
Mrpl18	1082.19745952924	-0.448674643056062	0.211999770129725	-2.11639212052689	0.0343114716664654	0.314216116837771
Arhgef17	1262.87684419244	0.35574433355429	0.16868240943696	2.1089592847394	0.0349480961919199	0.314216116837771
Ago4	55.5524015890919	0.56360932956382	0.267088571515425	2.11019635308982	0.0348414465373302	0.314216116837771
Wnt9b	22.1435375321792	-0.830215817824852	0.3924433077947	-2.11550509674933	0.0343869209955378	0.314216116837771
Ski	368.474276056519	0.413535639908914	0.195497293899543	2.11530109527455	0.0344042931871958	0.314216116837771
Morf4l2	7284.94751341357	-0.265367580222798	0.125849660356528	-2.10860783788388	0.0349784457852265	0.314216116837771
Zcchc17	1702.69867857368	-0.302877868397741	0.143379560085599	-2.11242012611086	0.0346504302478265	0.314216116837771
Psme2	883.4260645709	-0.386017427577452	0.182631094490602	-2.11364570011552	0.0345455394900202	0.314216116837771
Lsm1	563.304849153453	-0.415434078342021	0.196701863611013	-2.11199869038131	0.0346865616251714	0.314216116837771
Anapc1	1425.10474514783	0.210612596793391	0.0995325395542466	2.11601751283162	0.0343433181378417	0.314216116837771
Necap1	3699.41288585327	-0.148614025958953	0.0705189219878615	-2.10743473906953	0.0350799130319778	0.314216116837771
Kxd1	746.39078129587	-0.244131958483534	0.115393789681175	-2.11564209094834	0.0343752591620261	0.314216116837771
Ldha	10427.3330923807	-0.288488519774362	0.136673722825547	-2.11078262748864	0.0347910000211323	0.314216116837771
Dcx	273.872204812643	0.255979031101135	0.121072540172892	2.11426167102462	0.0344929241166334	0.314216116837771
Pja1	6426.67346186002	-0.215632303320239	0.102298927431355	-2.10786475219824	0.0350426898890762	0.314216116837771
Cntn6	239.438835529463	-0.270403929375634	0.127841502798673	-2.11514980234136	0.0344171817100417	0.314216116837771
Derl2	536.469439510665	-0.257215016829135	0.121648974582824	-2.11440349342206	0.0344808195466161	0.314216116837771
Gtf3c2	975.999241602284	0.181044037573532	0.0853696961033898	2.12070612684708	0.0339465406099273	0.314216116837771
Cfh	1136.8109237746	0.640913871887022	0.303330963368843	2.11291938273933	0.0346076685758528	0.314216116837771
Klhl24	705.908289467285	0.252410949756068	0.119517754988173	2.11191173881275	0.0346940203354523	0.314216116837771
Ercc3	1651.59933934687	-0.154547854432834	0.0732610371745763	-2.10955045673946	0.0348970955790346	0.314216116837771
Rnd1	136.444011468488	-0.288133833994691	0.136746043972705	-2.1070725384363	0.0351112923185162	0.314216116837771
Pam16	753.400498452342	-0.536918961262532	0.253969155522427	-2.11411090515328	0.0345057959946483	0.314216116837771
Lrch2	80.1753572195291	0.38440960878023	0.181353695014387	2.11966791605617	0.0340340605293996	0.314216116837771
Ier3ip1	927.919225129505	-0.245342647996844	0.116101790783687	-2.1131685079169	0.0345863476976449	0.314216116837771
Capza2	6176.8448188229	-0.161591410419592	0.0766177486401687	-2.10905975818341	0.0349394238270193	0.314216116837771
Ugp2	2125.76062533931	-0.195054505624969	0.0921196164581809	-2.1174046649827	0.0342255186266521	0.314216116837771
Six6os1	2.21932063477292	-4.07941187392341	1.93230156975294	-2.11116729281807	0.0347579350413556	0.314216116837771
Apaf1	319.141696788083	0.213677676147471	0.100915868775242	2.11738429982078	0.0342272455728448	0.314216116837771
Emc2	2004.42538299439	-0.325353265827046	0.154083190451269	-2.11154289364188	0.034725675126174	0.314216116837771
Acadl	3051.88158733252	-0.137087317777615	0.0647341558985775	-2.11769684604209	0.034200750150166	0.314216116837771
Ddx24	3107.25040767872	-0.154032882529387	0.0729700283611162	-2.1109061622822	0.0347803783170203	0.314216116837771
Nrbp1	2753.25560606838	-0.17930613021899	0.0850021427549035	-2.10943070854112	0.0349074211618187	0.314216116837771
Echdc1	732.780170008558	-0.277777604820565	0.131210217935881	-2.1170424772582	0.0342562429150468	0.314216116837771
Golph3	2913.44291988075	-0.138883682230278	0.0656152517353129	-2.11663719268386	0.0342906510390971	0.314216116837771
Hycc2	260.298370281883	0.299779383515945	0.141801040422328	2.11408451322436	0.034508049669894	0.314216116837771
Taf11	496.860682112303	-0.327409239336045	0.154770476102521	-2.11545023043779	0.0343915925192828	0.314216116837771
Higd1a	2044.29269958724	-0.406148634924287	0.191975629534607	-2.11562600893085	0.0343766279924264	0.314216116837771
Wfdc2	13.1837505002552	-0.778737382783881	0.369406005055989	-2.10807992324286	0.0350240767406814	0.314216116837771
Col8a1	376.97350227607	1.16411717436579	0.550870280386386	2.11323285320323	0.0345808426591071	0.314216116837771
Ctsd	17639.203099887	-0.210769262056887	0.0999302148270162	-2.10916450466696	0.0349303845911254	0.314216116837771
Emsy	316.043052435028	0.246755601119257	0.116631529854904	2.11568519615781	0.0343715904664123	0.314216116837771
Rab1a	7046.25873258176	-0.191238311655847	0.0903626390494669	-2.11634270166853	0.0343156714594635	0.314216116837771
Rer1	1689.72889257371	-0.282878473219489	0.134092145183379	-2.10958272636056	0.034894313497753	0.314216116837771
Them6	4341.73347530438	-0.25419858144292	0.120641462809547	-2.10705818317384	0.0351125364815315	0.314216116837771
Atg9a	1620.83952003003	0.235885069263385	0.111870136651666	2.10856155470579	0.03498244429809	0.314216116837771
Scnn1g	7.93004372116754	-1.70676971436478	0.809346323818796	-2.10882494197491	0.0349596948586571	0.314216116837771
Vars2	260.464022881428	0.429868646217739	0.203384653935278	2.11357463751681	0.0345516139666605	0.314216116837771
Eif6	1256.97711494166	-0.287299908007869	0.13607217476119	-2.11137882165908	0.0347397639299792	0.314216116837771
Atpsckmt	449.589344271726	-0.309593470696421	0.146730638195553	-2.10994427955678	0.0348631556286863	0.314216116837771
Samd10	252.346565692039	-0.372366459014218	0.176724296657546	-2.10704733902993	0.0351134763627086	0.314216116837771
Creb1	153.424768981305	0.270286843624821	0.128253551161992	2.10744140162974	0.0350793360447423	0.314216116837771
Nectin1	741.08945835945	0.357346781549629	0.169396452721406	2.1095293071888	0.0348989190613814	0.314216116837771
Lyrm9	444.501242562808	-0.330261299674549	0.156614801904043	-2.1087489538626	0.0349662568516275	0.314216116837771
Gsr	1791.63721211518	-0.132189318312445	0.0624245304813123	-2.11758610426421	0.034210136036492	0.314216116837771
Psma4	3735.37663696351	-0.373015143761779	0.176669489771401	-2.11137273472877	0.0347402867064572	0.314216116837771
Ensa	3663.43288453663	-0.153874328520672	0.0730413272240836	-2.10667486981173	0.0351457719695311	0.314331357261198
Cmpk1	4523.57195466265	-0.202605519343963	0.0962163113402695	-2.1057294394445	0.0352278610706309	0.314717778703848
Tmsb15b2	995.131057223448	-0.55248288534346	0.2623669626508	-2.10576392607324	0.0352248638189045	0.314717778703848
Cops4	2691.12518640568	-0.277802775436978	0.131943676708033	-2.10546486476729	0.0352508626416513	0.314749566708798
C6h14orf28	67.0396166516434	-0.393050396319482	0.186744117943154	-2.10475382383465	0.035312742580816	0.315128267308847
Cntfr	804.827935937986	0.306755688114605	0.145782444288759	2.10420184413288	0.035360843750158	0.315194803097079
Chmp5	3238.35214237492	-0.310543760593143	0.14757001236643	-2.10438256128918	0.0353450893618142	0.315194803097079
Dnajc8	2644.16617119493	-0.295571065070294	0.140480669868204	-2.10399811837168	0.0353786111457495	0.315194803097079
Tspyl2	1274.48549852256	-0.116363046796026	0.055334991330472	-2.10288361845188	0.0354759441528612	0.315367701233673
Hnrnpa0	565.17821367164	0.285807433545237	0.135907048506691	2.10296255187358	0.03546904312317	0.315367701233673
Ap1s2	6156.99167720547	-0.224255884384271	0.106622180156493	-2.10327611060966	0.0354416404683732	0.315367701233673
Piezo1	215.760440675119	0.670593765024428	0.318886184282334	2.10292511271263	0.0354723162295833	0.315367701233673
Ndufaf2	396.289407574741	-0.473231569277481	0.225285253876114	-2.1005883036522	0.0356771216629778	0.315647566966282
Arhgap8	200.995464791642	-0.320667582251547	0.152538219762942	-2.1022113851197	0.0355347629341684	0.315647566966282
C13h1orf21	1164.5475592361	-0.170320697053548	0.0810737330104468	-2.1008123189739	0.0356574446282572	0.315647566966282
Mrps22	790.025545164072	-0.338343793768328	0.161076026132726	-2.10052235513641	0.035682916206344	0.315647566966282
Sytl2	3326.48629197237	-0.19963326993787	0.0949824306657392	-2.10179154753805	0.0355715398924847	0.315647566966282
Atp6v0c	12046.0079209945	-0.274115096137825	0.130458073912721	-2.10117387078099	0.0356257062056562	0.315647566966282
Rtcb	2416.44757387053	-0.215157462683805	0.102395068299922	-2.10124829502135	0.0356191759483854	0.315647566966282
Hyal2	306.686242952442	-0.197125980283583	0.0937858915938326	-2.10187243447336	0.0355644518294374	0.315647566966282
Cfl2	6405.43728389592	-0.202597665029568	0.0964172207892633	-2.10126016256349	0.0356181347408795	0.315647566966282
Pkm	21999.1893268661	-0.184616098526166	0.0879191328730077	-2.09983984706525	0.0357429316988732	0.315684977141426
Zfp592	750.400529592978	0.303139211466972	0.144352910059332	2.09998684018476	0.0357299987736222	0.315684977141426
Scg5	4380.99407636683	-0.330639920921157	0.157461905133761	-2.09980897055885	0.0357456488201281	0.315684977141426
Rpl38l1	42.9193085098319	-0.771410433292525	0.367621505421459	-2.09838222714458	0.0358713940108139	0.316162180905879
Kifc2	977.891589797911	0.206460233067297	0.0983646272929239	2.09892762011359	0.0358232816548824	0.316162180905879
Dmd	5267.5322980706	0.16345039449935	0.0779041873082605	2.09809511076203	0.035896744386523	0.316162180905879
Rhag	44.2370591540219	1.03642643654904	0.493986066126392	2.0980884029305	0.0358973368238823	0.316162180905879
Zmat5	168.642014821051	-0.433758015913141	0.206725714389889	-2.09822961402404	0.0358848667843994	0.316162180905879
Cap1	8780.53758145403	-0.0939767953184607	0.0448028801864917	-2.09756147210365	0.0359439015467316	0.316400151298799
Dvl1	908.900746222522	0.180960868630036	0.0863141425441129	2.09653787080781	0.0360345041098966	0.316509252594143
Notch2	1252.27713146437	0.36018241982877	0.171744743476625	2.09719617926934	0.0359762125882576	0.316509252594143
Chmp2b	2756.6578305419	-0.214291256756475	0.102195813851889	-2.09686922271634	0.0360051536927275	0.316509252594143
Apcdd1	464.329410108613	0.325185655429988	0.155102405109165	2.09658680148199	0.0360301686559707	0.316509252594143
Kat2a	974.266486800087	0.20034119199211	0.0955968448522266	2.09568832843591	0.0361098478997781	0.316680736748539
Mrpl36	293.778540328767	-0.428663840157579	0.20452862734244	-2.09586230410607	0.0360944075063361	0.316680736748539
Serp2	348.125656730906	-0.446242010194864	0.2129366676568	-2.09565602348063	0.0361127155941317	0.316680736748539
Sms	1589.34470325881	-0.176228972874724	0.0841321457473699	-2.09466870610789	0.0362004529411366	0.316775818704715
Taldo1	3293.83543332536	-0.303960737407024	0.145127916381642	-2.09443327641871	0.0362214010639009	0.316775818704715
Kiaa1671	426.056142241091	0.426834417743096	0.203747473015497	2.09491882979393	0.0361782086870775	0.316775818704715
Ogt	4975.16377897034	0.150083878279839	0.0716529862746317	2.0945934856727	0.0362071448012068	0.316775818704715
Dip2b	1889.04272075076	0.279365280963492	0.133334759349226	2.0952171986285	0.0361516890869004	0.316775818704715
Phb1	3104.03346166055	-0.298609137086842	0.142622335804209	-2.09370527696846	0.0362862425714798	0.316867933347415
Ssr4	1140.0947734956	-0.391901259214733	0.187201616194398	-2.09347155853488	0.0363070803901102	0.316867933347415
Dctn3	2369.4167063313	-0.362107470683851	0.172990905391718	-2.09321680734546	0.0363298050588585	0.316867933347415
Rps27l3	12.0758336858507	-1.04852317258178	0.500868692921397	-2.09340928550774	0.0363126342359303	0.316867933347415
Rab22a	947.661227672046	0.174261372708383	0.0832360679835274	2.09358006607027	0.0362974048302216	0.316867933347415
Rps15	6297.9516416022	-0.482609349286946	0.230620454009715	-2.09265631428605	0.0363798456163961	0.317133516875724
Mettl4	55.2906746242991	0.396466805420358	0.18951941828415	2.0919587502423	0.0364422058406023	0.317506150779155
Mrpl39	545.312106703495	-0.356133888885327	0.17030202496745	-2.0911899841085	0.0365110368161569	0.317934730489482
Rest	171.250515725744	0.500489546026921	0.239451677593783	2.09014842182887	0.0366044691057549	0.318460425265621
Hsp90aa1	50130.3241993592	-0.220524009493412	0.10550991901603	-2.09007846418599	0.0366107518791277	0.318460425265621
Rif1	221.705350479049	0.373088431589803	0.178524274773085	2.08984706457439	0.0366315400187358	0.318470123428193
Washc3	675.728816691662	-0.421211863740176	0.201698032618299	-2.08832906435579	0.0367681614194374	0.318745528999652
Tppp3	21935.3702078009	-0.345334781678325	0.165295200739016	-2.08920029217045	0.0366896971534276	0.318745528999652
Srpx2	36.6922512207055	0.9593169297595	0.459390158694687	2.08824005391257	0.0367761858936713	0.318745528999652
Mcm10	22.4296561611295	1.05472519454731	0.50494126898948	2.08880766798502	0.0367250398842854	0.318745528999652
Rpl6	4875.83603945051	-0.295473278934083	0.14149781171481	-2.08818267472299	0.0367813595361595	0.318745528999652
Mrpl13	1152.72151013868	-0.40538777405086	0.194054529167035	-2.08904051758522	0.0367040760353569	0.318745528999652
Bag2	186.873431581742	-0.221202143009882	0.10598733702895	-2.08706199448583	0.0368825309709051	0.319451263433393
Uqcrc1	4899.84928527853	-0.212835029519023	0.102029164001765	-2.08602149788604	0.0369766757638209	0.320095415649589
Gng10	1239.66799868158	-0.31707313042524	0.152147907503382	-2.08397956717342	0.0371620259039371	0.32133351563266
Slc11a2	729.337475167535	0.126907599914865	0.0609012854212562	2.08382465225554	0.0371761200663523	0.32133351563266
Nid2	1261.89228329865	0.415140368933074	0.199223681145595	2.08379027305335	0.0371792485038282	0.32133351563266
Zfp706	3577.41270261463	-0.172932501571329	0.0830021047212089	-2.08347128247148	0.0372082866871712	0.321412884147239
Vmp1	2677.96491648461	-0.258562703174294	0.124191176501637	-2.08197321627665	0.0373449162479057	0.321499558565342
Mphosph6	648.569043727981	-0.379951657950205	0.182504654517192	-2.08187379634427	0.0373539988300219	0.321499558565342
Ttr	8.40559074337503	-2.48854548879989	1.19545990089825	-2.08166370693825	0.0373731978890507	0.321499558565342
Bcl9l	370.468006114711	0.497488583502952	0.23899107930198	2.08161988705171	0.0373772034358768	0.321499558565342
Npr3	110.700977504219	0.289673386253298	0.139103023186862	2.08243774733902	0.0373025035722444	0.321499558565342
Cecr2	103.845014631047	0.502476186319886	0.241275791175856	2.0825802036378	0.0372895052263418	0.321499558565342
Lox	313.392617094667	1.02834532596018	0.493692703933004	2.08296642378521	0.0372542841780437	0.321499558565342
Atp8b4	14.2606216829351	1.22186462190851	0.586830928874504	2.08214080374386	0.0373296104246334	0.321499558565342
Ccndbp1	1112.5681459744	-0.339531558911442	0.163129294597214	-2.08136472207389	0.0374005351570214	0.321513339382328
Nutm1	97.8047281131649	0.33730665343926	0.162075645668029	2.08116803760971	0.0374185280081731	0.321513339382328
Arl2	829.471828398781	-0.276190221677484	0.13275362260955	-2.08047220293043	0.0374822426651812	0.321719270553528
Rps3	6640.97370544596	-0.384808745108238	0.184961963230526	-2.08047502517387	0.0374819840578509	0.321719270553528
Tenm3	1170.81212396388	0.386447336373919	0.185823511700966	2.07964714925743	0.0375579089782767	0.32185676577043
Golga5	883.356266287745	-0.152815038917537	0.0734676747407392	-2.08003097221748	0.0375226921229246	0.32185676577043
Ubr2	1753.58342916433	0.224167140565064	0.107789269157986	2.07967956658565	0.0375549335085797	0.32185676577043
Rabac1	4085.89465969857	-0.380110061103999	0.182850759124716	-2.0787994697071	0.037635785665068	0.321972049761795
Haus8	164.215593197529	-0.276858292997779	0.133155994761357	-2.07920261865767	0.0375987310800206	0.321972049761795
Cyb561d1	231.203783794626	-0.364482527039707	0.175347777813144	-2.0786264393274	0.0376516989145363	0.321972049761795
Pmpcb	1558.42854108616	-0.29768829279627	0.143196339610043	-2.07888199940686	0.0376281975935729	0.321972049761795
Aimp2	862.385491131455	-0.297246256222817	0.143015578335987	-2.0784187266963	0.0376708093803336	0.321972049761795
Mcm9	199.404807178231	0.255546411683028	0.123119668674271	2.075593724664	0.0379315423246265	0.322497797873453
Exoc1l	732.804122269804	-0.444056828441532	0.213887291194026	-2.07612535538032	0.0378823586684183	0.322497797873453
Acin1	2815.8131702723	0.137702140544707	0.066338619456314	2.07574624966967	0.0379174259667653	0.322497797873453
Ppp1r9b	1783.65045023708	0.353990588149198	0.170517976535222	2.07597225431583	0.037896517202903	0.322497797873453
Tlr4	159.292695788265	0.386616833261211	0.186223482630528	2.07609066160721	0.0378855666971225	0.322497797873453
Rpl27	3904.05738987177	-0.464126800807116	0.223444026787031	-2.07715018155077	0.0377877002450137	0.322497797873453
Ndfip2	4759.38090707885	-0.131256481452101	0.0632348331976028	-2.07569902243495	0.0379217964218842	0.322497797873453
Scrib	763.590534562377	0.317191142738835	0.152765471233275	2.07632745919712	0.0378636753303226	0.322497797873453
Tmprss5	2607.36446129015	-0.245474046773103	0.118206345064327	-2.07665710871542	0.0378332179425658	0.322497797873453
Akr1a1	13432.0997437045	-0.296400555613063	0.142785890962341	-2.07583924164634	0.0379088216493347	0.322497797873453
Selenon	275.637614490228	0.438221263920039	0.21116073791433	2.07529708528405	0.0379590094277105	0.322561913184135
Tmub2	1513.55968905818	-0.164443738735849	0.0792825602208311	-2.07414768491094	0.038065597116186	0.322620882783675
Zfp189	318.887049445304	-0.255642392472569	0.123222925243473	-2.07463336848603	0.0380205270645224	0.322620882783675
Prr12	348.762540418492	0.535790005473467	0.258296591411698	2.0743208516425	0.0380495225280524	0.322620882783675
Mapk12	1435.21190027248	-0.164453928246488	0.0792719662364405	-2.07455341470879	0.0380279434251928	0.322620882783675
Hlx	39.5356981300261	0.630382167643943	0.303827476957076	2.07480302294385	0.0380047943130128	0.322620882783675
Isoc2a	193.157065297728	-0.32485427300051	0.156638358509486	-2.07391264880267	0.0380874241054346	0.322631735590198
Efcab2	56.6445442056443	-0.657165962984503	0.316956333816451	-2.07336434981945	0.0381383841101479	0.322631735590198
Taf10	505.884072523416	-0.28427272121841	0.137104478964356	-2.07340214824283	0.038134869189355	0.322631735590198
Adamts7	245.063630349536	0.340319881441022	0.164145959208028	2.07327602265081	0.0381465988336817	0.322631735590198
Dpf2	2378.42423110717	-0.138523549288572	0.066907787134137	-2.07036512821534	0.038418164843647	0.323276598970167
Exosc8	166.138216002592	-0.388526278389735	0.187811653699599	-2.06870165262043	0.0385740920423389	0.323276598970167
C2h4orf33	87.57894648937	-0.435353617122374	0.21035046579522	-2.0696584410999	0.0384843411399486	0.323276598970167
Perp	466.657129999895	-0.275345767805638	0.13307826350717	-2.06905140290475	0.0385412633451558	0.323276598970167
Ctnna1	4964.78064091522	0.121740336514085	0.0588511566414351	2.06861416940057	0.0385823072158613	0.323276598970167
Elovl4	3356.76753000953	-0.197802639996886	0.0955919943956618	-2.06923855127624	0.0385237067456975	0.323276598970167
Selenow	6084.39821884968	-0.386917806253719	0.186972604534056	-2.0693823419636	0.0385102221972564	0.323276598970167
Yipf3	1595.83974804266	-0.181956313074136	0.0879400165199109	-2.06909573451056	0.0385371039328011	0.323276598970167
Plp1	15069.6912292377	-0.187711909611037	0.0906434926463565	-2.07088125281525	0.0383698945325622	0.323276598970167
Dennd10	937.768899123727	-0.204317406409748	0.0987525460047527	-2.06898368372108	0.0385476178332737	0.323276598970167
Fam167a	193.052037315284	-0.355004932860752	0.171501542819471	-2.06998098690251	0.0384541249767311	0.323276598970167
Grb14	580.845668182318	-0.199253584834271	0.0962929752563881	-2.06924320599443	0.0385232701679877	0.323276598970167
Polr2d	327.872811500207	-0.296383382774164	0.143073730809156	-2.07154298065733	0.0383080821785348	0.323276598970167
Ecm1	232.569287407728	0.4778921188912	0.230939496943634	2.06933904860735	0.0385142817832314	0.323276598970167
Polr2a	2044.23779982167	0.376382986904592	0.181819432677132	2.07009218631189	0.0384437124665568	0.323276598970167
Nif3l1	313.045566139701	-0.236949719520593	0.114481538456493	-2.06976358559893	0.0384744889634534	0.323276598970167
Prkd2	121.496913845186	0.270908322622359	0.130785979092143	2.07138658518965	0.0383226835188357	0.323276598970167
Snora73b	1.5351065252056	-2.75808144186568	1.33214834820894	-2.07040112730229	0.0384147963721648	0.323276598970167
Rpl31l15	458.049169597718	-0.52520493291816	0.253934581151479	-2.06826864831325	0.0386147681522225	0.323381203749704
Cdk19	1231.22684400784	0.193470823940208	0.0935537150005114	2.06801861304119	0.038638272880718	0.323410734949877
Clec9a	46.643379853113	0.459176559653594	0.22218481238369	2.06664242585872	0.038767859976631	0.32379435249541
Cfb	301.57694282221	0.765209876359211	0.37025737723905	2.06669717715082	0.0387626973391847	0.32379435249541
Dtymk	884.024739145493	-0.366780222654511	0.17748334657829	-2.06656134068736	0.0387755067752329	0.32379435249541
Ppp1r1c	8622.14823662073	-0.311801441313887	0.150886017841274	-2.06647007969877	0.0387841147447863	0.32379435249541
Lyn	157.278159829074	0.44120019373994	0.213444826610486	2.0670456189837	0.0387298555657631	0.32379435249541
Sec61a2	1516.95045000448	-0.132964245256972	0.0643687661653879	-2.0656640351834	0.0388602134434128	0.324104384854891
Mier2	224.22162474851	0.248730226193267	0.120508210653561	2.06401061673981	0.0390167097853434	0.324104384854891
Fxyd2	3350.53249548018	-0.553692135564382	0.268122559240257	-2.06507105233258	0.0389162779330611	0.324104384854891
Acot9	1981.06145946838	-0.306492468074221	0.148402881367176	-2.06527302738753	0.0388971741749538	0.324104384854891
Eif3m	3114.03860250951	-0.382849016357782	0.185403057826407	-2.06495524316672	0.0389272353077101	0.324104384854891
Pnpo	1240.97605481083	-0.221017589920792	0.107080883795044	-2.06402470812462	0.0390153737750276	0.324104384854891
Oxnad1	495.321667162831	-0.24051540040442	0.11653340333358	-2.06391810008276	0.0390254822948889	0.324104384854891
C7h12orf75	324.085169098095	-0.33866571352705	0.164102151276978	-2.06374938348881	0.0390414844617641	0.324104384854891
Stard8	219.638075700979	0.538999743134937	0.261112158363006	2.06424605623153	0.0389943927633537	0.324104384854891
Gnl3	940.459265486865	-0.254034257594737	0.123063302475595	-2.06425678885967	0.0389933756890858	0.324104384854891
Otud6b	1680.38022492377	-0.136177782909732	0.0659375398505968	-2.06525422723212	0.0388989520464472	0.324104384854891
Dctpp1	101.609048108322	-0.598650022628505	0.290125652904391	-2.06341637368339	0.0390730856097703	0.324200466351082
Med4	621.136296817545	-0.332268404582869	0.161083578920741	-2.06270810972209	0.039140368949908	0.324592362992372
Scai	34.8009959465149	0.625608412755303	0.303339370463709	2.06240426951156	0.0391692631701113	0.324665659087436
Tmem117	1408.7626996915	-0.128863463199983	0.0625013288336215	-2.0617715751775	0.0392294884877565	0.324922490934288
Dram2	542.239341407053	-0.253998492318702	0.123202306486105	-2.06163747711451	0.0392422631949927	0.324922490934288
Xbp1	1316.35714238384	-0.300956726387317	0.145992985386938	-2.06144648381335	0.0392604640639651	0.324922490934288
Cntrl	315.752151538066	0.240191107774993	0.116544627754532	2.0609367621894	0.0393090735146466	0.32515854984931
Fibp	944.299623601238	-0.289369658132606	0.14042567429407	-2.06066062767573	0.0393354283336462	0.325210374803404
Wdr89	125.991739430785	-0.357463607780684	0.173520466855805	-2.06006596373289	0.0393922351704112	0.325513784042173
Arhgef10	1382.70245336853	0.264963275531336	0.12863930136207	2.05973814165522	0.0394235810066715	0.325606596599999
Sdc1	124.60709702946	0.401643786325369	0.195030429932642	2.05939035495172	0.0394568589757283	0.325699805804838
Vps35	9133.97845772892	-0.149941003205432	0.0728151809920954	-2.0591997597549	0.0394751061890964	0.325699805804838
Vav1	40.4869800317401	0.717573615506435	0.348611567393694	2.0583758045414	0.0395540725024975	0.325853091944239
Itgb4	7615.76008697532	0.418532441911046	0.203319010590392	2.05850127194562	0.0395420392959658	0.325853091944239
Sidt2	1043.91220608501	0.270568016176053	0.131427558225904	2.05868555901334	0.0395243705039699	0.325853091944239
Rwdd1	888.09020175893	-0.298442809195298	0.145068981124811	-2.05724757202596	0.0396624176442184	0.325934260462408
Zdhhc2	4295.59428821531	-0.115764338317371	0.056256135527879	-2.05780822360259	0.039608546347826	0.325934260462408
Mfap3l	966.838053326801	0.27418083654084	0.133290600516387	2.05701553957012	0.0396847311200523	0.325934260462408
Rps28	2518.10946294721	-0.545417313409237	0.265014857775377	-2.05806315158196	0.0395840716441671	0.325934260462408
Renbp	155.893348211328	-0.241929853588124	0.117597675785818	-2.05726730542494	0.0396605204669323	0.325934260462408
Eif3d	1373.20692759439	-0.149641612734311	0.0727409693119389	-2.05718474952671	0.0396684579386604	0.325934260462408
Akr7a2	635.465468910473	-0.364497111525116	0.177295995136641	-2.05586771006417	0.0397952692797899	0.326083944896446
Sirt5	2360.84213628119	-0.28664317853853	0.139489416406535	-2.05494571504351	0.0398842482638351	0.326083944896446
Tmem94	929.83772376998	0.306900023948698	0.149304404041065	2.05553229269973	0.0398276198949009	0.326083944896446
Card19	647.423835030385	-0.363042648396097	0.176575411511553	-2.05602040107574	0.0397805497963869	0.326083944896446
Eif3g	2451.90841368057	-0.283101212686071	0.137718284416506	-2.0556545115671	0.0398158294439296	0.326083944896446
Fgf2	34.5003851842709	0.610954352363303	0.297085101890257	2.05649609649221	0.0397347221540744	0.326083944896446
Cgnl1	3438.93868692357	0.223758704539329	0.108816347845921	2.05629676945379	0.0397539195068419	0.326083944896446
Agmo	609.751520595748	-0.381260346712673	0.185529520539803	-2.05498481106072	0.0398804717997996	0.326083944896446
Slc22a14	5.47599692859874	-1.79457615291433	0.873240368061099	-2.05507695080442	0.0398715727984233	0.326083944896446
Was	30.3628102571645	0.775002452060206	0.377416490655647	2.05344088360812	0.040029837624903	0.326222999546816
Mkrn2	1148.02386100738	-0.21295934790035	0.103688666436963	-2.05383437957337	0.0399917242327103	0.326222999546816
Mob4	3524.41194414024	-0.215441434722537	0.104865052482058	-2.05446361417116	0.0399308415482779	0.326222999546816
Rnf5	1267.79940057206	-0.238279244539384	0.116024408914293	-2.05369927560157	0.0400048067162656	0.326222999546816
Eif3h	2349.90947797808	-0.311675898313642	0.151807151208632	-2.05310419062735	0.0400624736285564	0.326222999546816
Snai2	24.3105727418905	0.801268999334716	0.390254292455471	2.05319714561792	0.0400534611491358	0.326222999546816
Psmd8	3554.39041186771	-0.294255358694272	0.14327893462654	-2.05372380427909	0.0400024312682762	0.326222999546816
Arl6ip5	4157.50659643502	-0.234097567840841	0.114014649393615	-2.05322359087963	0.0400508974550004	0.326222999546816
Slc6a8	1391.7428889915	0.243983870572237	0.118969822849716	2.05080468918947	0.040285970732283	0.32714012451177
Fbxo33	376.667657358611	-0.184773387671686	0.0901079289440704	-2.05057856547091	0.0403080055286242	0.32714012451177
Mrap2	1116.01479818973	-0.213129103900357	0.103916088203481	-2.05097312249691	0.040269564260646	0.32714012451177
Ro60	704.165362579015	0.367771365162443	0.179307455244105	2.05106566629796	0.0402605523200784	0.32714012451177
Mob3c	38.0528953633266	0.588125872249393	0.286822005725955	2.05049075910626	0.040316564640535	0.32714012451177
Coq6	716.378128490738	-0.291359776019011	0.14206890802439	-2.05083420482821	0.0402830953124427	0.32714012451177
Scarna2	5.84107625737034	-1.38161608009589	0.673397267334116	-2.05171025651101	0.0401978293828922	0.32714012451177
Parl	639.851288770469	-0.275872847152565	0.135096286528707	-2.04204611570832	0.0411469571239014	0.327623157410095
Usp29	255.848888911312	-0.277069689860074	0.135394043611307	-2.04639497033926	0.0407175265328617	0.327623157410095
Osbpl9	4100.79183084483	-0.183066713147084	0.0895810576534145	-2.04358731569526	0.0409943334110936	0.327623157410095
Anxa8	475.623369035745	-0.500053023006902	0.244439611216184	-2.04571190617977	0.0407847236378524	0.327623157410095
[truncated: 16,822 more rows]
