# Supplementary material for: TNF-α exacerbates postoperative plantar pain by regulating the expression of Nav1.8
Source: PLoS One. 2026 Jul 17;21(7):e0351249. doi: 10.1371/journal.pone.0351249 (PMC13379010; doi:10.1371/journal.pone.0351249)
Supplement: S5 File — This dataset contains the full DESeq2 output comparing the gene expression profiles between the day 10 postoperative group and the 6-hour postoperative group. (TXT) [file pone.0351249.s005.txt]

id	baseMean	log2FC	lfcSE	stat	PValue	FDR
Mast4	37.5253527315394	3.8807714620508	0.718205392048785	5.40342846909063	6.53790348513511e-08	0.00105534838057051
Lmcd1	116.917386502192	0.992778478226769	0.222180335518314	4.46834539119208	7.88269554358918e-06	0.0636212357323083
Megf8	3053.31430879896	0.700260080528384	0.167994378523863	4.16835424304935	3.06806855777667e-05	0.16508254219877
Ptprb	207.685627439365	0.848443241083768	0.230881616641007	3.67479773152747	0.000238037918610344	0.243784959900395
Hsp90b1	11211.9940826358	-0.258607334258014	0.0710688774930126	-3.63882677453911	0.000273882942486931	0.243784959900395
Lrrn3	1297.03948598968	-0.291657048489731	0.0823234340236094	-3.54281927070836	0.000395873903286535	0.243784959900395
Cst6	216.468330634917	-0.807662107129746	0.226547956482315	-3.56508228840631	0.000363742047473694	0.243784959900395
Colgalt1	1425.44620152378	-0.257771577238413	0.0691375781185678	-3.72838598419439	0.000192710061263468	0.243784959900395
Perm1	82.5576166675342	1.24235788369999	0.343085375445668	3.6211333172863	0.000293315310133705	0.243784959900395
Mvd	632.943906399155	0.281179053003956	0.0747624327165767	3.76096714334994	0.000169257663912805	0.243784959900395
Zfp94l1	271.685746876048	-0.66923221473287	0.182010908214219	-3.67687970627129	0.000236104310235166	0.243784959900395
Pdia4	2536.55821007598	-0.300314449202788	0.0855591181189461	-3.5100227282063	0.000448068392800085	0.243784959900395
Socs5	1982.49047888404	-0.181275624246984	0.050171218320807	-3.61313977045293	0.000302511527825236	0.243784959900395
Csnk1g2	1701.00268266014	0.238875414862223	0.0682826638420514	3.498331808126	0.000468178277593373	0.243784959900395
Dennd1a	280.854674303219	0.533031592724994	0.143635981726777	3.71098931003877	0.000206450823145295	0.243784959900395
Cabp1	1374.4330247507	0.276365289654308	0.0786296739508833	3.51477089714174	0.00044013351504881	0.243784959900395
Errfi1	837.749434403046	0.716213326707463	0.194168463255267	3.68861819628186	0.000225475276174792	0.243784959900395
Lrrtm3	174.505681840231	-0.489268967946175	0.136261651091915	-3.59065785586393	0.000329844390265664	0.243784959900395
Calr	14150.2061451143	-0.305307381935032	0.082405216754804	-3.70495211296479	0.000211430672958577	0.243784959900395
Mettl27	87.4882766872775	-0.582681946878102	0.161842256082523	-3.60030786138445	0.000317840627076018	0.243784959900395
Htra4	41.791453664073	-1.13049791448495	0.308415875025658	-3.66549845850476	0.00024685729854407	0.243784959900395
Mmrn2	310.449024651724	0.513128443402555	0.143222574939995	3.58273438120727	0.000340016302990261	0.243784959900395
Rpl35al5	27.4022383191165	-1.25415385751596	0.356706771150989	-3.51592388748095	0.000438226594288846	0.243784959900395
Yju2b	337.829108408378	-0.43089011645795	0.121780822109004	-3.53824279550575	0.000402799492199933	0.243784959900395
Cd5	5.23467047674375	-5.26746032492902	1.4618510716069	-3.60328109151291	0.000314225396783533	0.243784959900395
Krt2	35.0398892796992	1.92368639438407	0.534879339002217	3.59648663560754	0.000322544146640648	0.243784959900395
Mecom	106.03113615268	0.514375335151144	0.146712282273697	3.5060141331014	0.00045487106614127	0.243784959900395
Cgref1	491.560250105235	-0.430515514647858	0.121326800608096	-3.54839584073836	0.000387585259597241	0.243784959900395
Cxcr4	447.077377539662	-0.61362889964923	0.163493450595896	-3.75323230020954	0.000174568942879842	0.243784959900395
Rpl35a-ps7	135.099966079224	-1.53015542876414	0.434744430517964	-3.51966654740367	0.000432089658642246	0.243784959900395
Nono	2763.58899380017	-0.186767356200046	0.0509372148777486	-3.66661892779759	0.000245778639099342	0.243784959900395
Senp5l1	81.9817062125658	0.485229173132889	0.141193185354463	3.43663309185021	0.000588992895959389	0.252379110838803
Msra	160.374285506717	-0.475689043710833	0.137147484726428	-3.46844890855784	0.000523472053267643	0.252379110838803
Acacb	359.633506516898	0.513685460806742	0.149252413824544	3.44172296878638	0.000578021884140394	0.252379110838803
Shc3	40.4920443614845	0.881565493318341	0.256502455757957	3.43686960311293	0.000588478841162449	0.252379110838803
Neb	1095.8689368879	1.95148290348749	0.567185278366565	3.44064449117501	0.000580330486142895	0.252379110838803
Acvrl1	174.573649064612	0.675892205620072	0.196807473374954	3.43428119892771	0.000594127506620896	0.252379110838803
Gng13	5.658321157473	-5.38196145562742	1.55375150487255	-3.46384955300101	0.000532504240773081	0.252379110838803
Megf11	24.5873079568352	1.35573494316259	0.396482869003128	3.41940358374448	0.000627585688718353	0.253262204682291
Obscn	194.361036363377	2.78409687568703	0.813168365215609	3.42376437006233	0.000617601463753112	0.253262204682291
Cpne9	249.218807841348	-0.448227248168113	0.133089896645585	-3.36785330415975	0.000757558930444801	0.298256494030243
Slc2a4	90.113602764956	1.59647964689303	0.475151000917259	3.35994166867185	0.000779589305898083	0.29962215656683
Tinagl1	204.536804219585	0.59569251548992	0.178078587147217	3.34511029671111	0.000822498546614424	0.308762128824419
Tmem62	614.410370382796	-0.207500020997694	0.0622050809759305	-3.33574071028031	0.000850724694258253	0.312099954879925
Casp3	377.006835299038	-0.410363971613028	0.125064882092196	-3.28120863945256	0.00103363253953286	0.326234668851498
Myom1	117.512980487685	2.59109945663069	0.797136581940283	3.25050877771006	0.00115198712207505	0.326234668851498
Tm9sf2	4056.70956189157	-0.182806333880132	0.0560618295951011	-3.26079857187012	0.00111098932254797	0.326234668851498
Mpdz	1857.64538153538	0.275483675329224	0.0833227122081347	3.30622549396957	0.000945619547132736	0.326234668851498
Txnip	3178.00190921386	0.526655225826467	0.160486316059744	3.28162075594289	0.00103212319788606	0.326234668851498
Hspb6	387.633602215785	0.934558011773358	0.287474407376249	3.25092595303692	0.00115029812720002	0.326234668851498
Cpt1b	115.811506231998	0.860342155596263	0.259674241684619	3.31315940316164	0.000922483877506488	0.326234668851498
C16h10orf71	52.5025706658137	1.6975928877453	0.515546071356003	3.29280540006879	0.000991931039813582	0.326234668851498
Rrp36	293.767233342903	-0.434741159142966	0.133442219544976	-3.2578981421726	0.00112240685765459	0.326234668851498
Wipi2	846.201544775588	0.188451131442696	0.0575154897827555	3.27652832575196	0.00105091770594497	0.326234668851498
Eda	100.595844718939	0.650152064000744	0.197011749866406	3.30006745507114	0.000966615918610581	0.326234668851498
Ccdc96	71.1092379066052	-0.879780170365117	0.270642375391849	-3.25071108724689	0.00115116775649238	0.326234668851498
Slc12a7	911.079821139877	0.318805979705343	0.0978511119501212	3.25807211948549	0.00112171894953143	0.326234668851498
Alpk3	73.9203996179491	2.00818742640321	0.619585761575024	3.24117749461879	0.00119037041240962	0.331292399950277
Nfkbid	21.8439410130688	-1.26941459366288	0.394604436692381	-3.2169293490546	0.00129570501727419	0.331887976602096
Rassf3	276.837709378668	0.469424430787396	0.14849630587744	3.16118591646872	0.00157128172766861	0.331887976602096
Nr1d1	356.511159872508	1.21146253096762	0.380910257478808	3.18044081822874	0.00147051172221548	0.331887976602096
Maff	92.9021674511345	0.583165066892639	0.184337572003273	3.16357137915588	0.00155846130002259	0.331887976602096
Rilpl1	394.849400279363	0.257123080413188	0.0809043731760032	3.17811102564048	0.00148237974400002	0.331887976602096
Tpm2	1346.13617245096	2.18560178185897	0.692292246919857	3.15705078539177	0.0015937358669302	0.331887976602096
Serpinb1a	5927.23178082602	-0.644768233467786	0.201889790270961	-3.19366438789414	0.00140479329802867	0.331887976602096
Pdzrn3	440.791030497912	0.430806277753394	0.136414180926657	3.15807546419984	0.00158814440331255	0.331887976602096
Ppargc1b	90.6540864205818	0.877755190318414	0.278190630637186	3.15522916177279	0.00160372086327366	0.331887976602096
Pdia3	9296.43720724047	-0.217174075263005	0.0685638743561933	-3.16747087737155	0.00153771110766079	0.331887976602096
Ddit3	619.802031264175	-0.435496738755835	0.137030443881685	-3.17810208023447	0.00148242548172279	0.331887976602096
Ankh	2050.69354798547	0.19354815072761	0.0603500384483726	3.2070924178977	0.00134083912914212	0.331887976602096
Pcf11	705.473082489456	0.259539241748666	0.081223758160908	3.19536115571637	0.00139655960809153	0.331887976602096
Trak2	4012.76254053177	0.238038470889287	0.0752478616681296	3.16339183084196	0.00155942290172665	0.331887976602096
Bid	1312.64656618812	-0.19268229438007	0.0600475772825158	-3.20882711842854	0.00133277603841441	0.331887976602096
Lyplal1	329.276199914946	-0.537294260511634	0.167006976535403	-3.21719650075658	0.00129449905428006	0.331887976602096
Tor1a	593.896343361613	-0.513365014448913	0.160976522813859	-3.18906760734625	0.0014273249195863	0.331887976602096
Tmem147	373.623183113727	-0.372867321156724	0.116743197747324	-3.19391046631898	0.00140359641596982	0.331887976602096
Ldah	828.687029489335	-0.22723476058748	0.0719225668183465	-3.15943619144465	0.00158074710585755	0.331887976602096
Aatk	5576.51598498027	0.33839839600053	0.105507905903726	3.20732738558295	0.00133974434305833	0.331887976602096
Exoc1l	732.804122269804	-0.603020376579335	0.194242207863955	-3.10447653581905	0.00190616046407902	0.338257392290223
Tyrp1	19646.934918854	-0.360305220189638	0.115253365197158	-3.12620130070199	0.00177080293118038	0.338257392290223
Rras2	365.554736190448	-0.411534487262882	0.132544544103287	-3.10487685515133	0.00190358259640927	0.338257392290223
Esco1	675.762616640043	-0.216726606953361	0.0697730669159714	-3.10616426269993	0.00189531398906442	0.338257392290223
Tll1	643.017068527772	0.372194553556221	0.119268731105703	3.12063815977349	0.00180459623514704	0.338257392290223
Myo18b	45.219861355846	2.24202369674695	0.714618212557523	3.13737273602788	0.00170469261083644	0.338257392290223
Tubb2b	11286.8793161951	-0.20419400098254	0.0655525048122653	-3.11496870435886	0.00183964427023215	0.338257392290223
Nup54	459.967827805407	-0.267798801000691	0.0857852169865058	-3.12173601009619	0.00179788076413055	0.338257392290223
C8h11orf97	3.57248456814831	-4.72528925725658	1.52214630214003	-3.10435944995114	0.00190691504760316	0.338257392290223
Pabpc4	721.560585043751	0.359290777055711	0.114360276411109	3.14174456665454	0.00167944482288178	0.338257392290223
Rpl35al8	77.8476919697577	-0.777748859521152	0.249363934661261	-3.11893081322147	0.00181508576714535	0.338257392290223
Otud3	175.181318041234	0.381676742483631	0.122285595620532	3.12119134348434	0.0018012095741839	0.338257392290223
Tmem252	59.6850357436889	1.33095370821845	0.426906913332429	3.11766726340653	0.00182288476412998	0.338257392290223
Capn3	44.9673439380311	1.32806565872509	0.429263446697648	3.09382424462644	0.0019759450422716	0.346692444264654
Il10rb	447.195781487121	-0.360772749157397	0.118154956363001	-3.0533865041515	0.00226274296337744	0.351249513676048
Chrne	532.664297916711	-1.36127896193872	0.444696719580048	-3.06114010290934	0.00220495893150361	0.351249513676048
Mxd4	1241.38944348763	-0.372764116927657	0.121776613729896	-3.06104846825892	0.00220563387184009	0.351249513676048
Ldb3	758.390989674068	0.958714044262953	0.313946606831175	3.05374870567881	0.0022600130444928	0.351249513676048
Braf	285.908268181007	0.283768103476505	0.0927924422687262	3.05809499716275	0.00222748950049726	0.351249513676048
Kiaa1755	365.691798215661	0.761492152482298	0.247867522313482	3.07217397977306	0.00212505827177481	0.351249513676048
Iqsec3	702.79808916911	0.561483049947174	0.183890977485152	3.05334746503542	0.00226303738212793	0.351249513676048
Foxo4	479.074737502217	0.44879744740839	0.145584184730733	3.0827349017235	0.00205107781549565	0.351249513676048
Ckmt2	236.844176132684	1.59086565992499	0.51757790817202	3.07367380795599	0.00211440481258719	0.351249513676048
Amdhd1	167.249771227201	-0.633600422682601	0.207346239099051	-3.05576038145512	0.0022449058548658	0.351249513676048
Zfp846	889.014412671676	-0.199396678002404	0.0652509164716249	-3.05584486447963	0.00224427343740564	0.351249513676048
Caly	441.606405373162	-0.651835085370414	0.212371514066488	-3.06931505496703	0.00214550200647262	0.351249513676048
Lipt2	38.9916046281	-0.727646682328616	0.238810967178753	-3.04695672449566	0.00231170988792448	0.352702724868871
Nhej1	52.5826436954081	-0.686118951102222	0.225223878876142	-3.04638635355154	0.00231610016330692	0.352702724868871
Nrsn1	3065.89797526256	-0.449782915835027	0.148097851032808	-3.03706578251015	0.00238893314931654	0.357057026817292
Mylk2	92.4536420733506	1.75502956560286	0.577470921308885	3.03916526502311	0.00237234674468054	0.357057026817292
Nfrkb	775.723212486094	0.265947077931453	0.08800167795885	3.02206826165077	0.00251053927099425	0.369964830744743
Hspa1l	40.3881385384886	0.615168376885901	0.203829615522805	3.01805199066901	0.00254405254693758	0.369964830744743
Synpo2l	18.1501628774123	1.99204845542505	0.659785379198045	3.01923704015137	0.00253412174159452	0.369964830744743
Icos	3.54904973147449	-4.71406099251841	1.56447020473007	-3.01319959834695	0.00258508832190685	0.370624193444471
Net1	911.364297919504	0.434581143844301	0.144278659793459	3.01209579064861	0.00259450711555106	0.370624193444471
Naa35	1126.55414742452	-0.271720194409855	0.0903882353827461	-3.00614558143838	0.00264582290737019	0.37463924009447
Mybpc1	524.661352616091	3.04843838755395	1.02425060159252	2.97626223779042	0.00291785238864118	0.376799786059567
Ptges3l1	108.164565253723	-0.900404349070654	0.302475020820885	-2.97678911345159	0.00291284296546942	0.376799786059567
Usf2	751.206754784044	0.198279170546683	0.0660757799350004	3.00078441361922	0.00269285143386515	0.376799786059567
Nlrx1	317.936875063268	0.431467288346273	0.144351727272287	2.9889998304794	0.00279892286998896	0.376799786059567
Ddx47	1212.81916381391	-0.311918426408545	0.104537987634845	-2.98378066639362	0.00284710782366844	0.376799786059567
Phc3	225.022411714035	0.621164833903947	0.208500458611682	2.97920128348889	0.00289000864002717	0.376799786059567
Upf3b	887.164845833625	-0.264709868359635	0.0888059731531993	-2.98076648406277	0.00287527951637004	0.376799786059567
Rcor2	96.1263222664605	0.520617002104628	0.173901669931178	2.99374354662991	0.00275577470390003	0.376799786059567
Gadd45g	251.380403225255	0.544764072730214	0.182827300067973	2.97966481224454	0.00288563949869703	0.376799786059567
Emc6	524.880982031275	-0.661099830787988	0.221195419503752	-2.9887591355696	0.00280112855601087	0.376799786059567
Rnf2	460.363599356259	-0.258743259178663	0.08652553150782	-2.99036890810984	0.00278640702447124	0.376799786059567
Rfc3	254.912076224216	-0.532854960196244	0.179360926649053	-2.97085307347267	0.00296973820848399	0.380456461598004
Fxyd2	3350.53249548018	-0.721252064428245	0.249894070850078	-2.88623120178372	0.003898856287341	0.385733536087253
Cand2	157.554034897517	0.521481579176488	0.176640977166731	2.95221181144318	0.00315506426512352	0.385733536087253
Abhd17b	1556.40629634258	-0.216771772929221	0.0748754280001076	-2.89509894926957	0.00379039030952199	0.385733536087253
Cadm4	1900.16070541946	0.524300965751325	0.181277871588121	2.89225022976099	0.0038249317474478	0.385733536087253
Psmg4	225.940111216344	-0.711040450110234	0.245576949568022	-2.89538758161536	0.0037869064330301	0.385733536087253
Klf13	68.469248756796	0.624434763604676	0.216837872047639	2.87973109912962	0.00398014479187254	0.385733536087253
Disp1	405.176661726837	0.328563220675466	0.111349406139014	2.95074066461812	0.00317012966747038	0.385733536087253
Kcnh7	397.803269881208	0.484713751598645	0.166175519258497	2.91687821263638	0.00353553791415063	0.385733536087253
Nnat	1032.33266415166	-0.647098467238776	0.224635007341332	-2.88066617442005	0.00396835700635082	0.385733536087253
Lztfl1	611.198595452638	-0.411493509501785	0.143231937521771	-2.87291728801224	0.00406700579381327	0.385733536087253
Ppard	312.839285969628	0.483074825520608	0.164431243707967	2.93785301763307	0.00330493669199366	0.385733536087253
Lrrc32	136.764201493757	0.862399782501738	0.299137399885886	2.88295540053074	0.00393963215549711	0.385733536087253
Polr2i	158.083514169011	-0.732298575010275	0.252214550830322	-2.90347473053975	0.00369046751396669	0.385733536087253
Aste1	758.118320915341	-0.216066560177277	0.0751801444023428	-2.8739843730673	0.00405329017673639	0.385733536087253
Mideas	552.278740383161	0.459765874437868	0.160078289781332	2.87213134939105	0.00407713466168939	0.385733536087253
Gsta1	2278.05512341582	-0.621885688433184	0.21106163064816	-2.94646490943618	0.00321428886929383	0.385733536087253
Cd93	367.46731273776	0.573872028863077	0.200112472723218	2.86774742750202	0.00413405412855252	0.385733536087253
Gstt3	692.852093795651	-0.430117616609206	0.145209841914762	-2.9620417661613	0.0030560632590783	0.385733536087253
Rnf152	101.181880526699	0.676093085986603	0.233460737807535	2.89596054709625	0.00377999919344362	0.385733536087253
Med12l	470.179821812411	0.44475385823483	0.153387786162215	2.89953893567824	0.00373711927248962	0.385733536087253
Micall1	1439.54276454353	0.29638909681487	0.103208722331855	2.87174465605598	0.00408212661216288	0.385733536087253
Gap43	7825.42932505161	-0.369005245519642	0.126956480819081	-2.90654910359	0.00365439537724866	0.385733536087253
Rnf123	1793.30277066874	0.29294311518933	0.0997066945445565	2.93804860874633	0.00330285234108387	0.385733536087253
Tmed3	802.270990111661	-0.370204579966645	0.127734056291339	-2.89824492163838	0.00375257417522031	0.385733536087253
Jrkl	394.72277883034	-0.26409251828193	0.0892700053446448	-2.95835669844924	0.00309284006864573	0.385733536087253
Gas6	4611.91217652834	0.224211311737616	0.0763611023876882	2.93619794276	0.00332262230897688	0.385733536087253
Myo1e	1622.7901708048	0.278444155086521	0.0946720417208392	2.94114450291009	0.00327001948274068	0.385733536087253
Plvap	149.844287522116	0.71781553436796	0.250197516372747	2.86899544317838	0.00411777731065047	0.385733536087253
Proca1	117.749875051769	0.38905033604897	0.133768043454419	2.90839520413212	0.00363288913088549	0.385733536087253
Zw10	458.637738853785	-0.20046937443307	0.0688017588572596	-2.91372455824823	0.00357144870580638	0.385733536087253
Irf2bpl	391.912006880167	0.507644502249374	0.17487355903602	2.90292314657364	0.00369697348763431	0.385733536087253
Lpl	341.67584614447	1.00705126108184	0.34353673232762	2.9314223671472	0.0033741368777434	0.385733536087253
Bola1	257.399359818893	-0.707434999978478	0.243230138987942	-2.90850057859626	0.00363166504492166	0.385733536087253
Inka1	97.5819279055143	-0.961557170761104	0.334126674869868	-2.87782222456678	0.00400430727950331	0.385733536087253
S1pr3	2569.61066807693	-0.31263825066948	0.10880833142382	-2.87329330923861	0.00406216786229784	0.385733536087253
Magohb	164.245040171981	-0.623762978548835	0.216298374157611	-2.883807985049	0.00392898240758545	0.385733536087253
Pink1	2631.31009018129	0.214246002079675	0.0733431310539527	2.921146111448	0.00348746229079884	0.385733536087253
Klf9	1148.17520629268	0.462885916618828	0.158456501692983	2.92121756869082	0.00348666245094514	0.385733536087253
Zfp512	980.202784873058	0.177385143805639	0.0604007408470967	2.93680410733183	0.00331613504316877	0.385733536087253
Bcar1	786.463613575586	0.389596363094748	0.134436172755722	2.89800248778776	0.00375547610818294	0.385733536087253
Hspa12b	275.143642220034	0.33072581681535	0.115227554756713	2.87019730231741	0.00410215746393625	0.385733536087253
Ilrun	3244.94196097196	0.203729053281254	0.0702110089175916	2.90166822015584	0.0037118143038344	0.385733536087253
Nos3	114.63348400679	0.565111969915718	0.194208615635398	2.90981925836207	0.00361637824340541	0.385733536087253
Kif1c	977.671695914661	0.52565707217523	0.179237034046954	2.9327481062732	0.00335976357226627	0.385733536087253
Med8	264.648226065895	-0.468327709285245	0.162400637230288	-2.88377999786507	0.00392933158380526	0.385733536087253
Mocos	115.364040951584	1.12027190762356	0.385803335585618	2.90373826323476	0.0036873628025658	0.385733536087253
Hivep2	1671.97710257978	0.363690402258697	0.123818500282827	2.93728644288173	0.00331098125876383	0.385733536087253
Slc8a3	360.42313549426	0.331630357103026	0.115764818753799	2.86469033228753	0.00417417218791421	0.387238433662708
Crygs	19.4663217701313	-0.912244333008789	0.321261899311965	-2.83956589611937	0.00451749635695454	0.392355866504582
Ahcyl2	3264.90062876878	0.138178022581206	0.0485771351714167	2.84450744354541	0.00444801465497993	0.392355866504582
Sema7a	2873.92725882506	0.402597457085455	0.141324921187408	2.84873646985148	0.00438932211002347	0.392355866504582
Birc3	51.5104477154175	-0.706770829444022	0.250302349250926	-2.82366838169581	0.00474774799477632	0.392355866504582
Snx11	1008.34033990132	-0.216871369796792	0.0762237818918687	-2.84519298851435	0.0044384522763432	0.392355866504582
Slc16a3	47.2836960070954	1.30593741212496	0.46301407834351	2.82051339949989	0.0047946871019736	0.392355866504582
Pax3	2.87236104443865	-4.40549993989979	1.54735443282376	-2.84711753587069	0.00441170705183263	0.392355866504582
Pdlim1	1272.66325249196	-0.309261007010542	0.109399711219852	-2.82689052431816	0.00470023935892459	0.392355866504582
Ryr1	169.50468878782	2.65549651548715	0.933545876042563	2.84452706999702	0.00444774063447401	0.392355866504582
Marcks	2653.80801961145	-0.265150255312635	0.0940479023747766	-2.81931067697845	0.00481269121347462	0.392355866504582
Map4	6557.0567916666	0.402721816316547	0.141620546013697	2.84366801041424	0.00445974897844135	0.392355866504582
Ndufb4l4	201.538602497971	-0.661539175443617	0.233644691687706	-2.83138970830052	0.00463462142916845	0.392355866504582
Flt4	45.1146981893013	0.985871163856442	0.348441603755061	2.82937270759856	0.00466393491949115	0.392355866504582
Txndc15	1469.91069974479	-0.420983206849584	0.148708233381214	-2.83093408668498	0.00464122844796301	0.392355866504582
Mertk	784.177609395722	0.403709375379771	0.142740475534891	2.82827539888004	0.00467995274310292	0.392355866504582
Ttc32	77.8822332432622	-0.730773806917383	0.256820634693661	-2.84546375250984	0.0044346806380142	0.392355866504582
Cdh9	346.238822778275	-0.562799438410515	0.198413006046712	-2.83650477165805	0.00456102968130939	0.392355866504582
Tmem182	30.6912939547324	1.73020455970721	0.613363312505101	2.82084781471638	0.00478969192660587	0.392355866504582
Hsd17b3	6.29055377037032	-2.6963977217267	0.954578729386591	-2.82469914604046	0.00473250289876459	0.392355866504582
Rint1	535.734904457676	-0.207866388567856	0.0727325530895517	-2.85795534101382	0.00426380395822349	0.392355866504582
Sfr1	1827.10152542878	-0.428620562557193	0.151841709887048	-2.82281174834	0.00476045148316892	0.392355866504582
Ghdc	337.123347548973	-0.2827660881822	0.0996795769863363	-2.83675048321043	0.00455752135596646	0.392355866504582
Ptgs2	29.182445717504	1.33846994596032	0.472551008171474	2.83243485425944	0.00461949781747749	0.392355866504582
Tmx1	2402.0939491063	-0.241590008444899	0.084958798846135	-2.8436137483821	0.00446050846449559	0.392355866504582
Cog7	854.708033718328	-0.173146639008544	0.0619181236157851	-2.79638058935629	0.00516785039923577	0.40240149405602
Col5a3	10039.2637964491	0.423593948030169	0.15168825280286	2.79252967980776	0.00522976696410008	0.40240149405602
Meltf	4.21593621104323	-3.46939259756399	1.24020604840256	-2.79743241216468	0.00515105431260064	0.40240149405602
Fabp5	7036.74368864795	-0.615204660457267	0.220302817049648	-2.79254105188597	0.00522958313654584	0.40240149405602
Rai2	92.6748582338755	0.520912790266215	0.186559818839876	2.79220248768206	0.00523505846560304	0.40240149405602
Gpsm1	561.497480813252	0.467747241504639	0.167068034923582	2.79974108583122	0.00511436099205208	0.40240149405602
Ccdc174	284.33885581553	-0.342159683661428	0.12237223082758	-2.79605659999387	0.005173034001051	0.40240149405602
Eml2	2576.72839386308	0.251939699645198	0.0897300942980993	2.80775030513408	0.00498888924715981	0.40240149405602
Ifitm1	336.068774289446	-0.496224985078907	0.177006954492774	-2.80342084016346	0.00505636430804096	0.40240149405602
Gpx7	288.304938132342	-0.491502324149311	0.175354492921932	-2.80290693417321	0.00506442811025524	0.40240149405602
Aox1	848.347286183558	0.37107543703745	0.132489797113025	2.80078500475694	0.00509784697556014	0.40240149405602
Ppp1r16b	198.85495883967	0.490375741048204	0.175371511704405	2.79621094830243	0.00517056395102212	0.40240149405602
Ptmal5	1095.25586595752	-0.327314721759832	0.117432662513968	-2.7872545402	0.00531567075363992	0.406661409029647
Rps8l1	94.0360257720137	-0.609464205131324	0.220823457284828	-2.75996134027197	0.0057808201919874	0.410233605699668
Katnal2	21.12926191018	-1.2423458758592	0.450963798097834	-2.75486830894059	0.00587157632074616	0.410233605699668
Dkk2	35.0505943452827	0.872938337554886	0.319037415335743	2.73616289373533	0.00621602473685275	0.410233605699668
Rab9a	591.834707582956	-0.34482364238964	0.125219618023139	-2.75375095239408	0.00589165822587808	0.410233605699668
Cbl	281.921512489892	0.596286672724313	0.21660209271709	2.75291279619879	0.00590676276206826	0.410233605699668
Pla2g4b	313.437293344832	0.73771509420388	0.272017801862341	2.71201035062115	0.00668765045175533	0.410233605699668
Hyi	195.888034695318	-0.409962374346592	0.149640878280039	-2.73964159432014	0.00615062150448761	0.410233605699668
Cmya5	364.460891736949	2.29176878070952	0.84056484662602	2.7264627945227	0.00640171693236453	0.410233605699668
Cacna1c	498.476632233921	0.526951560028359	0.192473893023127	2.73778200124545	0.0061855063111092	0.410233605699668
Nmrk1	275.139154195068	-0.482272113035844	0.178154236805777	-2.70704823911437	0.00678843925692595	0.410233605699668
Gpsm2	767.579461341001	-0.300939543129924	0.108223574103708	-2.78072079602122	0.00542383624977245	0.410233605699668
Bdh1	339.866670204862	-0.223231015323023	0.0818980365686058	-2.72571876782446	0.00641616412682934	0.410233605699668
Eml6	528.589198520598	0.298006282857411	0.109257730103067	2.72755330516468	0.0063805947484457	0.410233605699668
Rlig1	475.295882926031	-0.28437225956426	0.103966893246467	-2.73521936343829	0.00623387171831154	0.410233605699668
Tufm	2129.53530698676	-0.334896753923759	0.123743561242343	-2.70637720913728	0.00680217327315397	0.410233605699668
Reg3b	87.9487871323238	-1.32096615615779	0.487206801570926	-2.71130483379651	0.00670189815829608	0.410233605699668
Svil	1209.25689110174	0.456434843995983	0.167507053443764	2.72486939870397	0.00643269267012629	0.410233605699668
Rpl17	5767.02208972853	-0.569291021787457	0.208724471713893	-2.72747616564964	0.00638208680588474	0.410233605699668
Gins4	174.412503674646	-0.617290317979822	0.227645888086432	-2.7116251612041	0.0066954258612253	0.410233605699668
Myrf	199.78564406252	0.540301857689579	0.199817857604009	2.70397182798511	0.00685160978393067	0.410233605699668
Msrb3	328.124689629676	0.449780392219243	0.165411214712485	2.71916503969241	0.00654469440564957	0.410233605699668
Jpt1	3405.70014812844	-0.432767645110266	0.158693598346615	-2.72706429004795	0.00639005875174523	0.410233605699668
Synpo2	109.047615407767	1.39548915078835	0.502593209542861	2.7765778054535	0.00549344850628519	0.410233605699668
Phgdh	2681.31687010547	-0.340840728112195	0.123495295979621	-2.75994907667123	0.00578103719758216	0.410233605699668
Timp4	248.969969362613	-0.417910420665946	0.153338884836983	-2.72540406896942	0.0064222836385979	0.410233605699668
Spmip4	31.3528859825985	-0.798490416999335	0.289919012959697	-2.75418438014045	0.00588386102464706	0.410233605699668
Fbxo32	126.7020603612	0.725447336648879	0.26793575132898	2.7075421366899	0.00677834654821671	0.410233605699668
Erlin2	681.531448155989	0.193903716818242	0.0698394565649679	2.77642075633655	0.0054961031040153	0.410233605699668
Tagln2	7331.7202992662	-0.236871087039071	0.0872555087755526	-2.71468346655768	0.00663391435831687	0.410233605699668
Bag3	2273.97368789081	0.482212977362981	0.177711779981368	2.71345533432583	0.00665855439126411	0.410233605699668
Nudt3	2839.48117407533	0.143558252319178	0.0519928873152733	2.76111329322168	0.00576046899209357	0.410233605699668
Tcea3	62.2142869545799	0.956509819745928	0.345338553340872	2.76977421284842	0.00560951636840785	0.410233605699668
Gstm4	1063.53181597266	-0.750779875530085	0.277618896268706	-2.70435437076088	0.00684372606190263	0.410233605699668
Resf1	651.923297189229	0.430278804397451	0.155619498646056	2.76494146389769	0.0056933011301092	0.410233605699668
Cdc42bpg	98.7761488510806	0.556191090393889	0.205171510361042	2.71085926801024	0.00671091028120575	0.410233605699668
Rab33b	771.612428463235	-0.193504977371211	0.0707671730887984	-2.73438896772663	0.00624961689804386	0.410233605699668
Elof1	585.005519550179	-0.49213665784865	0.181862754231795	-2.70608822530749	0.00680809561316979	0.410233605699668
Sbno1	2790.29587254621	0.203565608845745	0.0748504250404773	2.719631969166	0.00653546104744077	0.410233605699668
Eif3c	5951.44329888717	-0.252476155995915	0.09162752985249	-2.75546177445112	0.0058609352550218	0.410233605699668
Zfp61	629.446313516307	-0.313269901909009	0.113165559988074	-2.768244172008	0.0056359213595567	0.410233605699668
Slc30a6	397.401205418409	-0.36232700933495	0.130309817940657	-2.78050430167859	0.0054274540638705	0.410233605699668
Serpinb1b	7299.44251861678	-0.482414920408664	0.178237846505482	-2.70657960622199	0.00679802817069801	0.410233605699668
Cct4	6794.13413774412	-0.340363660095168	0.125278051089583	-2.7168658606589	0.00659033116221409	0.410233605699668
Tiam1	257.273770864505	0.475269299665462	0.175675664910487	2.7053792561857	0.00682264462703354	0.410233605699668
Pdia6	4242.23035326184	-0.274626010350729	0.100727343819131	-2.72642958642745	0.00640236112846969	0.410233605699668
Prrt3	623.358293530436	0.428862915636252	0.155689880708034	2.75459723962729	0.00587644248936126	0.410233605699668
Lgmn	7539.57034570472	-0.340693270459174	0.125952259055893	-2.70493973679334	0.00683167818754093	0.410233605699668
Atp8a2	3440.53622788852	0.455818243549585	0.16626140568319	2.74157578348726	0.00611452539273019	0.410233605699668
Mrgprb4	971.359555059685	-0.57522984621806	0.210648951440549	-2.73075105422684	0.00631901838984188	0.410233605699668
Zfand3	1975.09026971071	0.24312926128029	0.0875219595002879	2.7779229654872	0.0054707586589427	0.410233605699668
Hacd3	4189.19091094563	-0.212841690922907	0.0780883765353704	-2.72565137561158	0.0064174741680055	0.410233605699668
Tmem50b	2865.66352023621	-0.191057043888333	0.0706708268406209	-2.70347825870512	0.0068617936772959	0.410233605699668
Tmem132b	75.7721364673519	0.614156757103562	0.224620997419903	2.73419121167674	0.00625337183580581	0.410233605699668
Rsu1	499.443240834937	-0.331173027947856	0.120138838452437	-2.75658589856408	0.00584082691317803	0.410233605699668
Zc3h6	176.049098827631	0.391710451726059	0.141300108628673	2.77218790224322	0.00556808849259909	0.410233605699668
Sardh	171.896533816426	0.50102319799829	0.181488860429721	2.76062782482622	0.00576903772422709	0.410233605699668
Scn3b	1955.51230471528	-0.266663243319473	0.0982737557899495	-2.71347361435376	0.00665818703640716	0.410233605699668
Serp1	2218.00536998298	-0.278860785739249	0.102169234893769	-2.72940074406153	0.00634495463784887	0.410233605699668
Mapk8ip1	8664.28277117786	0.220675637992826	0.0795831224662724	2.77289494498472	0.00555600540286343	0.410233605699668
Pafah1b3	451.597445671706	-0.507791393950631	0.187929436381062	-2.70203222937884	0.0068917081657153	0.410501672365226
Ston2	63.0967257447069	0.823109401305546	0.306039020241814	2.68955703967152	0.00715469186737936	0.413109561939553
S100a1	130.240067010512	-0.669859229986126	0.248925688889964	-2.69100080820599	0.00712380222725203	0.413109561939553
Cbx3	2218.32677707959	-0.308112504769876	0.114263644191718	-2.69650514780456	0.00700713145334596	0.413109561939553
Selenov	28.2061711090586	-1.01207730287743	0.375594698710025	-2.69459954134975	0.00704732731153276	0.413109561939553
Klhl21	582.107243028824	0.328804352897255	0.122266957219046	2.68923313686616	0.00716163830663898	0.413109561939553
Magi2	249.685870965712	0.433456742650778	0.160958322950816	2.69297501803141	0.00708175751167628	0.413109561939553
Tenm4	370.58662501674	0.649891757791736	0.241606693448085	2.6898748065164	0.00714788289832433	0.413109561939553
Smim26	722.92981226123	-0.6350440791466	0.236160299322697	-2.68903825481207	0.00716582067544757	0.413109561939553
Mast2	1591.19763453852	0.275958430500823	0.102448151985557	2.69363990616177	0.00706764763506101	0.413109561939553
Adgrl4	331.183051683472	0.327856575249954	0.122077725432739	2.68563797439519	0.0072391478856038	0.415851690994365
Cytl1	104.998861460428	0.763845341359257	0.284605927881614	2.68387010433946	0.00727753754252983	0.416574507133037
Srsf4	746.255047424333	0.174190481780699	0.0649385107845952	2.68239107543594	0.00730979519613986	0.416942452495017
Zfp385a	773.763601710965	0.506692763320109	0.189129506029841	2.67907834137823	0.00738251191396324	0.419607420123925
Gpn3	559.589474963849	-0.25480756887307	0.0953998815108094	-2.67094219445334	0.00756386713502873	0.420028748395339
Jph2	14.7492119834647	2.1393672002725	0.801433287012358	2.66942643254536	0.00759809159530658	0.420028748395339
Gtpbp8	178.966915067838	-0.402665244588664	0.150472500790357	-2.67600553239738	0.00745054152469239	0.420028748395339
Cspg4b	139.276473799024	0.602563832734265	0.22516375582759	2.67611379335693	0.00744813518788212	0.420028748395339
Smim5	162.637043040813	-0.451615662199435	0.169128932791865	-2.67024485251857	0.00757959524820073	0.420028748395339
Tmsb10l2	312.820730406393	-0.533750012565548	0.199582360156115	-2.67433460626502	0.0074877700484675	0.420028748395339
Lamp5	917.387178898513	-0.374403569236299	0.140051414395371	-2.67332944013933	0.00751024560108403	0.420028748395339
Trmt11	126.560281644184	-0.326797583473903	0.122320846676847	-2.67164258875066	0.00754809963738056	0.420028748395339
Tor3a	276.007433926677	-0.329126749587529	0.123357452310064	-2.66807350041776	0.00762875670097663	0.420284609785545
Eaf2	2.23359322733699	-4.05069458293539	1.51903284016562	-2.66662739331808	0.00766165629911647	0.420661414899109
Tph2	313.061895196643	-0.393089450101461	0.147529608021677	-2.66447837402038	0.00771078240643631	0.420666934375299
Fry	2902.0502626448	0.3901568141906	0.146436385171056	2.66434338525119	0.00771387762204736	0.420666934375299
Adcy5	685.471257209095	0.281060785672826	0.11830430523968	2.37574435776794	0.017513591859977	0.421911704034675
Fmn1	460.531753588937	0.561435530709962	0.240208444880924	2.33728473196801	0.0194243838959907	0.421911704034675
Rspo2	1064.50024894181	-0.295749169925333	0.11990652455705	-2.46649772410523	0.0136441595515043	0.421911704034675
Commd3	1866.43846753182	-0.367834370327903	0.177081593025739	-2.07720274051543	0.0377828510471695	0.421911704034675
Rpl34	2354.09573581698	-0.498823788982213	0.22608932654287	-2.20631286142395	0.027362101475679	0.421911704034675
Rimbp2	341.164707532278	0.457146060539783	0.215247522497626	2.12381566689031	0.0336855604209764	0.421911704034675
Mocs2	1660.40711722803	-0.431727157534602	0.163581436422148	-2.63921852611968	0.00830973969071171	0.421911704034675
Akr1e2	518.596306549725	-0.294734171029903	0.145640931156685	-2.02370424776274	0.0430005912745049	0.421911704034675
Serpini1	1839.53534199197	-0.147948760302237	0.071503956521172	-2.06909893522368	0.0385368036407009	0.421911704034675
Ift25	198.187441673017	-0.457660834780898	0.187122816618907	-2.44577782148805	0.0144540040762005	0.421911704034675
Dgki	855.400808551736	0.371283532000791	0.152723079905617	2.43108986690318	0.0150534803039819	0.421911704034675
Sec24a	485.416461523296	0.246044918889281	0.121975228900913	2.01717120030294	0.0436776504175943	0.421911704034675
Sfxn1	2818.98909019706	-0.177784355268276	0.0747054514244696	-2.37980430983706	0.0173218341018091	0.421911704034675
Ncl	7479.50212781609	-0.111714255027322	0.0494586481983793	-2.25874056604287	0.0238995275021904	0.421911704034675
Mrpl21	489.269787775723	-0.475848722611786	0.182960635335303	-2.60082570078379	0.00929996917369106	0.421911704034675
Ptpro	534.566437444659	-0.400861929475377	0.161990027933629	-2.4746086817123	0.0133382231352465	0.421911704034675
Acp2	1775.25402517255	-0.196374008383847	0.0992079335512774	-1.97941839280775	0.047768919362307	0.421911704034675
Ascl3	1267.09349308811	-0.53043583740447	0.207476327001356	-2.55660896387954	0.0105697961429708	0.421911704034675
Klhl13	1449.13415841464	-0.339011648894762	0.127955787498296	-2.64944365177133	0.00806244157175831	0.421911704034675
Plin1	2.80310709086653	2.3549371934931	1.06825211283886	2.20447698178184	0.0274908170119768	0.421911704034675
Dmpk	584.809006648264	0.410102661631996	0.191184764192573	2.14505932710682	0.0319481038520854	0.421911704034675
Mrpl28	1065.13536031662	-0.40318230810021	0.182092726305043	-2.2141593257536	0.0268178207658001	0.421911704034675
Gna14	3451.68671922774	-0.313937562133438	0.121872222392809	-2.57595665336749	0.00999631771269336	0.421911704034675
Scn2a	432.407087814218	0.266116241659798	0.103040203671403	2.58264475590953	0.00980462212994115	0.421911704034675
Tnpo3	2182.51037620999	-0.144368917631772	0.0607591603128464	-2.37608480578768	0.0174974407936304	0.421911704034675
Arhgef10l	1631.89626704429	0.217453119374744	0.0962436796832937	2.2594015533312	0.0238584178761463	0.421911704034675
Atg2a	907.803387721488	0.428443673540122	0.174839729055317	2.45049380855862	0.0142660416071315	0.421911704034675
Cib1	278.711058226769	-0.387922920955536	0.161863058159682	-2.39661183574599	0.0165474429225875	0.421911704034675
Igdcc4	386.473901529048	0.495679327754353	0.241859008740654	2.0494557152753	0.0404175739521963	0.421911704034675
Ptgdr	152.000609513909	-0.62184703160169	0.27732687957891	-2.24228907254102	0.0249426955402368	0.421911704034675
Stard6	53.8117542919908	-0.453190200755674	0.209800441248419	-2.16010127556912	0.0307648303075647	0.421911704034675
Mrps35	490.941057100893	-0.34124025924024	0.160844049379775	-2.12155973787084	0.0338747264328015	0.421911704034675
Zfp106	2903.21352249582	0.330071348420312	0.134683739820451	2.45071416089525	0.014257312120981	0.421911704034675
Nherf4	25.6930676448575	0.895071137161101	0.403818083550384	2.21652068993939	0.0266558625044715	0.421911704034675
Ttc39b	1156.62066860341	0.345806503039368	0.136527020095501	2.53287959260719	0.011312980577629	0.421911704034675
Sfrp1	1470.46057608413	-0.15739334537536	0.0710599196238943	-2.21493840984356	0.0267642922569198	0.421911704034675
Akr7a2	635.465468910473	-0.35720267396197	0.178149202640049	-2.00507590642266	0.0449549327897539	0.421911704034675
Acta1	2971.65251900011	2.46205467442721	0.994323927340396	2.47610925044585	0.0132822927613509	0.421911704034675
Efcab6	25.1506645016431	0.949737946160958	0.465386686815453	2.04075013975974	0.0412756688251927	0.421911704034675
Rcsd1	418.313961814308	0.265766641542483	0.114752787687045	2.31599290003555	0.0205586563532567	0.421911704034675
Cfap276	3.72370251048636	-2.73860459592664	1.301612262842	-2.10400952273379	0.0353776163436609	0.421911704034675
Tead4	129.715906856191	0.531351411381142	0.204965338035746	2.59239643382274	0.00953098731044213	0.421911704034675
Elmo1	2020.81568021108	0.184289148342122	0.0834812200083623	2.20755216950186	0.0272755064968826	0.421911704034675
Srp14	4430.46804830925	-0.463696951471771	0.229101166624382	-2.02398337077006	0.042971862783555	0.421911704034675
Arhgap23	593.099948358161	0.375120245726307	0.189104025725203	1.98367139085348	0.0472924848830042	0.421911704034675
Cnpy1	8.06798307089386	-1.07232557214354	0.527866830900929	-2.0314320002137	0.0422111910226355	0.421911704034675
Cryz	264.291466442932	-0.271886789345132	0.127253391343364	-2.13657794479919	0.0326323350671213	0.421911704034675
Gga1	901.654557072937	0.288271164302813	0.142425737797829	2.02401032818948	0.042969089074075	0.421911704034675
Washc3	675.728816691662	-0.43850025600746	0.199836734872991	-2.19429253728628	0.0282143856107054	0.421911704034675
Dr1	524.634161353441	-0.182318340478013	0.0862513249536481	-2.11380335984395	0.0345320658922512	0.421911704034675
Ceacam4	11.6699524205563	-1.55143862764607	0.757398727019249	-2.04837765406838	0.0405230093624069	0.421911704034675
Map1b	203808.808580699	0.268921210772567	0.135194576615976	1.98914200187516	0.046685531413048	0.421911704034675
Ddit4	2173.16486829831	0.290197816125385	0.12818972510362	2.26381494999547	0.0235854986338774	0.421911704034675
Cdc42bpa	2951.64071035792	0.288548617144124	0.143559293143966	2.00996125590251	0.0444352896339705	0.421911704034675
Nkain4	242.648620905911	-0.383974323300318	0.187794510165935	-2.04465148081825	0.0408892302253673	0.421911704034675
Pcbd1	697.96345931833	-0.535741450857571	0.216674660488978	-2.47256162602744	0.0134148582640967	0.421911704034675
Lrrc20	327.496888176618	0.240918974205189	0.114508005366184	2.10394874519696	0.0353829182413475	0.421911704034675
Nfatc2	39.9153105427393	1.03689133191786	0.397597627488693	2.60789114479147	0.00911019203727542	0.421911704034675
Myh6	644.23123161902	0.354079709534324	0.166725105039696	2.12373361198375	0.0336924250905373	0.421911704034675
Slc51a	288.857180139355	-0.529922243612829	0.261588026454135	-2.0257893711574	0.0427863735928034	0.421911704034675
Tnk2	2177.29837956797	0.376453384909325	0.149475965228332	2.51848773369199	0.0117859988689098	0.421911704034675
Mt3	4121.32621790708	-0.496173904133266	0.226553351081683	-2.19009739544472	0.0285171740929049	0.421911704034675
Fa2h	656.766967347568	0.463774267220675	0.225237536244388	2.05904519714453	0.0394899089723281	0.421911704034675
Ndufv3	2504.50418825478	-0.295588766790438	0.134153761499454	-2.20335802355897	0.0275695243225354	0.421911704034675
Sik1	390.229352998109	0.681428534282123	0.286596497317621	2.37765827796189	0.0174229638202069	0.421911704034675
Ap3s2	1990.13856328388	-0.326753601401555	0.143578247888636	-2.27578763640435	0.0228587230860964	0.421911704034675
Rgs10	3490.0686554174	-0.568233715918363	0.231868942625067	-2.45066764649545	0.0142591544446398	0.421911704034675
Ptprm	1198.20206158743	0.219484478222917	0.101053419273335	2.17196488551508	0.0298583116157002	0.421911704034675
Lat2	11.044516765125	-1.10253442701166	0.535303590889981	-2.05964324875649	0.0394326584687107	0.421911704034675
Il6r	252.848288089475	0.575028668028248	0.252699772209269	2.27554090374109	0.0228735018331436	0.421911704034675
Rad52	135.535786678449	-0.284070171311977	0.125253344052534	-2.26796476741437	0.0233313541842304	0.421911704034675
Rap1gap2	2334.26077331965	0.287873189542848	0.128571142633917	2.23901867592882	0.0251547010135161	0.421911704034675
Cinp	690.599624458998	-0.281503012891935	0.12165012703598	-2.31403796897538	0.0206656395004282	0.421911704034675
Tmeff1	579.899465241123	-0.272864136756587	0.134367807267859	-2.03072553094982	0.0422828449476207	0.421911704034675
Coil	263.34064295024	-0.265481641600725	0.121695006816318	-2.18153273947742	0.0291440356296927	0.421911704034675
Fbxo41	131.467844927533	0.48582003760197	0.226520546909238	2.14470627159764	0.0319763391487186	0.421911704034675
Gnl1	1072.80963315659	0.149218233861011	0.0685957722716778	2.17532697598364	0.0296056224073059	0.421911704034675
Rps23l1	118.45103637779	-0.479897020017417	0.227713936852456	-2.1074556377652	0.0350781032022184	0.421911704034675
Pycr2	253.650179158042	0.238252043498253	0.119189777680455	1.99893017786307	0.0456159090122358	0.421911704034675
Cacng4	363.230664740617	0.382488234587078	0.171774594876739	2.22668686752858	0.0259682087229886	0.421911704034675
Rbbp9	198.86705356305	-0.231962487270854	0.109075492749605	-2.12662332686729	0.0334513927235321	0.421911704034675
Plxna4	510.207337621431	0.529483460535694	0.248303194299326	2.13240696330878	0.0329734054520348	0.421911704034675
Smtnl2	29.3744341632131	1.81293012189136	0.750063214513143	2.41703644014607	0.0156474505508351	0.421911704034675
Slc9a3	282.569963715903	0.804239886600779	0.306357460307873	2.62516827823471	0.00866061526610577	0.421911704034675
Katnip	347.604418554604	0.308460397479913	0.150649735752479	2.04753361125519	0.0406057202152862	0.421911704034675
Timm10b	368.414546691646	-0.487427009128001	0.216959357868164	-2.24662818841945	0.0246637991268891	0.421911704034675
Optn	2990.73273514979	-0.44516429551283	0.168437354608041	-2.6429071897308	0.00821975630666959	0.421911704034675
Rere	1782.75685559969	0.313020904239486	0.148745191228806	2.10441024448303	0.0353426765518077	0.421911704034675
Des	412.001722679352	2.00016829157758	0.868231604741135	2.30372665617711	0.021237992520263	0.421911704034675
Ppp4c	643.445841363412	-0.23547054163537	0.108418266640408	-2.17187148376351	0.0298653579283163	0.421911704034675
Ehbp1l1	745.304931980289	0.199155675254862	0.0972465971776132	2.04794492594039	0.0405653961198168	0.421911704034675
Ccdc68	208.563047796841	-0.753377204339269	0.342938857404193	-2.19682660064189	0.0280328325199613	0.421911704034675
Hspa8	52238.3996133745	-0.226998355814086	0.103683373218644	-2.189341924046	0.0285719973534849	0.421911704034675
Sim2	6.83494674305768	1.3289584754837	0.63155820430876	2.10425336321652	0.0353563518579555	0.421911704034675
Kcnj3	696.578800878706	0.368886792458861	0.1478013008639	2.49582913210313	0.0125663116443076	0.421911704034675
Nat8l	5570.3770722847	0.42243511660601	0.172179143098596	2.453462765604	0.0141488186503396	0.421911704034675
Pfdn1	3224.22544560467	-0.49207260720242	0.224230361817986	-2.19449588901724	0.0281997791664727	0.421911704034675
Synpr	6277.20439843096	-0.224847197322021	0.108838329779467	-2.06588246785499	0.0388395786857655	0.421911704034675
Limk1	3153.90164822749	0.27158041240897	0.12368254236219	2.19578614105198	0.0281072540878216	0.421911704034675
Acad10	183.199638533329	0.321701483537764	0.140156886959149	2.2952955828102	0.021716190591812	0.421911704034675
Snapc3	482.565697351669	-0.286112995665609	0.109913557144483	-2.60307284286604	0.00923923209537443	0.421911704034675
Prkra	805.263178317848	-0.323275712817706	0.146269733054876	-2.21013401792716	0.0270958625743112	0.421911704034675
Rpl23	6100.2968847286	-0.505563337394465	0.222261749085082	-2.27463042775271	0.022928109206963	0.421911704034675
Crip1	1404.63157534739	-0.613186240536412	0.23726429958859	-2.58440162131286	0.00975481292408999	0.421911704034675
Notch3	292.442799633021	0.588214380727706	0.262867473827947	2.23768415377517	0.0252416593389746	0.421911704034675
Col20a1	661.368908584829	-0.148498398816778	0.0734616105227336	-2.02144218946607	0.0432340110682873	0.421911704034675
Scml4	216.772701559708	0.755036433340701	0.367962394495613	2.05193912376745	0.0401755790149746	0.421911704034675
Spock2	7679.90493663126	0.310360788116878	0.154478346310684	2.00908927062623	0.0445276673139243	0.421911704034675
Uchl1	51392.6580741392	-0.277178192392926	0.135510390268731	-2.04543866963451	0.0408116298559034	0.421911704034675
Lst1	9.99551083041949	-1.78090590948507	0.80479645872896	-2.21286499234565	0.0269069548659642	0.421911704034675
Prrc2a	3445.98810742308	0.499825443534098	0.236961228095606	2.10931318828426	0.0349175571710981	0.421911704034675
Phospho1	541.689681086101	0.290627685636922	0.112581086555495	2.58149654199387	0.00983729769124607	0.421911704034675
Asph	2973.41359130903	0.142431355003888	0.0700660063039636	2.0328168040003	0.042071034776677	0.421911704034675
Dzank1	1410.08852679148	0.293391804041066	0.132551261962293	2.213421431812	0.0268686044394946	0.421911704034675
Peak1	835.204980853349	0.400443796333325	0.190725251258505	2.09958457881684	0.0357654005041438	0.421911704034675
Map6	3676.48148000682	0.475295563456998	0.184837700877273	2.57142109646009	0.0101282091859908	0.421911704034675
Psmd7	3346.99074618279	-0.216331125478895	0.107714813265273	-2.00836931264161	0.0446040613693813	0.421911704034675
Pomgnt1	1045.27988582992	0.162560991279953	0.0762836120146936	2.13100804991563	0.0330884790097244	0.421911704034675
Dlc1	1701.88351946104	0.205137354418892	0.0874237892004588	2.34647063796927	0.0189521593997701	0.421911704034675
Scg3	11490.7850865533	-0.380657613022351	0.154038036864628	-2.47119231568033	0.0134663377637212	0.421911704034675
Kiaa1958	69.9555809159762	0.464803183842343	0.21422593561694	2.1696867958764	0.030030581015223	0.421911704034675
Ppib	3164.17419928639	-0.370955452158834	0.163026267085359	-2.27543363895221	0.0228799293477218	0.421911704034675
Ush1c	4.06614943803207	2.40983066405855	1.21177312168574	1.98868139665134	0.0467363806506044	0.421911704034675
Rabac1	4085.89465969857	-0.428359302023132	0.177307465299116	-2.41591238868873	0.0156958374652728	0.421911704034675
Zfp637	1250.78327623279	-0.371144085854215	0.164747059003641	-2.25281160160809	0.0242710303800641	0.421911704034675
Nup35	345.215232692233	-0.264518159324114	0.123361343384731	-2.14425485380094	0.0320124720385125	0.421911704034675
Snapc1	345.980343074567	-0.267152165935728	0.133294535416203	-2.00422444252169	0.045046023395809	0.421911704034675
Tmem201	201.743681913713	0.338756641409817	0.14343342919092	2.36176910306529	0.0181879662757841	0.421911704034675
Sh3gl3	407.035498627319	-0.330504671496058	0.161151432821178	-2.05089502283733	0.0402771709577791	0.421911704034675
Cep15	899.618315764476	-0.438649800387296	0.203916109668113	-2.15112872200842	0.0314660410414298	0.421911704034675
Nf1	2334.87299016891	0.345331393412133	0.156659574277895	2.20434272851754	0.0275002501168159	0.421911704034675
Pbrm1	1159.25763699634	0.324563127479504	0.163491197179276	1.98520246398101	0.0471219502957513	0.421911704034675
Nlgn2	1154.44972464808	0.429192375814233	0.199728176298964	2.14888246499479	0.0316437181566004	0.421911704034675
Rpl38-ps3	158.34849058271	-0.672195735073516	0.315144310620928	-2.13297753574891	0.0329265690501936	0.421911704034675
Nedd8	3210.14588749942	-0.459301243206435	0.213126908424663	-2.15505984955809	0.0311571510932291	0.421911704034675
Ppp1r37	1218.03314149559	0.226640790217609	0.110788355961204	2.04570948139148	0.0407849623460859	0.421911704034675
Rpl35	6014.34819586496	-0.523653892016334	0.225934238564451	-2.31772703129701	0.0204641609682385	0.421911704034675
Ttc5	952.699815378043	-0.237034165284125	0.114590237396726	-2.06853716921348	0.0385895392030378	0.421911704034675
Spats2l	581.032077033085	-0.252433487621915	0.117575512444886	-2.14699032453926	0.0317940519019975	0.421911704034675
Gprc5b	1640.70854563118	0.248902372703206	0.101676943317877	2.44797261386047	0.0143662574676327	0.421911704034675
Rack1	5205.07731632687	-0.328268882979312	0.160121863694934	-2.05011904935565	0.0403528149121858	0.421911704034675
Rab26	79.7682220172611	-0.301811412414999	0.144568275633154	-2.08767387653467	0.0368272628766888	0.421911704034675
Arfrp1	465.107554463523	-0.210125020956847	0.0950841387571635	-2.20988509443713	0.0271131379673013	0.421911704034675
Il1r1	243.551540327527	0.531974427110226	0.257725554397963	2.06411206817616	0.0390070919977298	0.421911704034675
Mgll	1146.93205085731	0.338872309689706	0.153176847488397	2.21229458136861	0.0269463172703334	0.421911704034675
Tspan9	1071.39463078964	0.249484488455732	0.116587867726037	2.13988379169933	0.0323641592985112	0.421911704034675
Nipsnap3b	1120.96855351554	-0.344835009813491	0.149429594943916	-2.30767546377218	0.0210171937598428	0.421911704034675
Ctsb	46292.7007219676	-0.206200612923939	0.101494471418162	-2.03164379342774	0.0421897298380947	0.421911704034675
Agpat4	1174.64787804543	-0.361345764559609	0.171107341354371	-2.11180748703965	0.0347029648639585	0.421911704034675
Dennd1b	502.42424251975	0.417360276225976	0.179533683689376	2.32469065219026	0.0200885074850764	0.421911704034675
Chchd6	987.829944688582	-0.440310716117566	0.205291211569643	-2.1448103537944	0.031968013046053	0.421911704034675
Tert	12.9056356349511	0.954968270575204	0.43484264993242	2.19612374895521	0.0280830871672932	0.421911704034675
Tmed4	1277.89565022163	-0.275304934566074	0.106862498338717	-2.57625396042542	0.00998772585597191	0.421911704034675
Stard3nl	1790.72259283297	-0.321512239073337	0.146677244135062	-2.1919708198041	0.0283816137039175	0.421911704034675
Sh3bp5	388.727496215872	0.265629819290045	0.131476954116724	2.02035270039966	0.0433468159569492	0.421911704034675
Sesn3	935.801566426894	0.350212563644621	0.154969595510075	2.25987918786206	0.0238287499289389	0.421911704034675
Sugt1	2566.62182426684	-0.339114678101684	0.170656205413432	-1.98712187043035	0.0469088931758219	0.421911704034675
Rmc1	2143.29176124623	-0.235089394103023	0.113817319762448	-2.06549754109204	0.038875947954784	0.421911704034675
Znhit6	714.020819868079	-0.211933587134536	0.0977115924366654	-2.16897076231673	0.0300849037097937	0.421911704034675
Rps19	1643.98315678128	-0.47220454824765	0.212655439685933	-2.22051478647826	0.0263838430842907	0.421911704034675
Nr2c2	683.455638848993	0.360132877744618	0.163752942210075	2.1992452342176	0.0278604895236679	0.421911704034675
Tmem51	123.106050245812	0.325730470385888	0.144965597450229	2.24695014620777	0.0246432133925433	0.421911704034675
Tdo2	87.6802020905232	-0.595792999207139	0.267306899009613	-2.22887251101482	0.0258223885996685	0.421911704034675
Plscr3	561.55513915906	0.202209496915947	0.100556444523372	2.01090539621205	0.0443354502764853	0.421911704034675
Npm1	5507.05461648942	-0.285677009195436	0.129550444861726	-2.20514109002365	0.0274441954831296	0.421911704034675
Tceanc2	331.381450000581	-0.249503682334287	0.121997291526664	-2.04515755400812	0.0408393276435386	0.421911704034675
Kbtbd4	257.062612656675	-0.277232357628836	0.138081013265814	-2.00775147192139	0.0446697079894957	0.421911704034675
Idh3a	6922.37855436603	-0.170488845215013	0.0840094739623162	-2.02940022325921	0.0424175423992091	0.421911704034675
Rpl23a	9097.13144718559	-0.553639342194646	0.226726025416103	-2.44188703603201	0.0146107176309201	0.421911704034675
Cpeb4	925.926775397996	0.379852316783987	0.163187242629228	2.32770840823039	0.0199275923692383	0.421911704034675
Map3k13	549.077308302914	0.29448892938912	0.129767629903598	2.26935584481193	0.0232466950489099	0.421911704034675
Kcnq3	135.672627023439	0.739698212341655	0.289453441007284	2.55549980600521	0.0106035420202848	0.421911704034675
Sec14l3	5.66381003850964	1.46211579032083	0.581769532361136	2.51322166079542	0.0119634140354194	0.421911704034675
Rpn1	5448.0385012877	-0.255013636824803	0.0959736512235357	-2.65712134084429	0.00788110707786644	0.421911704034675
Lnpep	224.603249783716	0.503889344326836	0.248607023583066	2.02685079876061	0.042677673534959	0.421911704034675
Dhx34	245.497733994741	0.337207711992963	0.161425804141216	2.08893314044124	0.0367137421169088	0.421911704034675
Rpl28	4043.33572928645	-0.441192771209002	0.213904977227007	-2.06256430742509	0.0391540418257452	0.421911704034675
Epc1	419.935446999927	0.225778601427543	0.109887938978302	2.05462586273571	0.0399151556655566	0.421911704034675
Prdm9	51.9044098737487	-0.544913892999271	0.269373394728289	-2.02289425631255	0.0430840508586581	0.421911704034675
Hepacam	217.672427574951	0.349219860052382	0.140889908659237	2.4786719174971	0.0131872542860834	0.421911704034675
Htatsf1	1811.01002804586	-0.115135180628051	0.0524767839951587	-2.19402127688833	0.0282338799792284	0.421911704034675
Rph3al	20.3068155469007	1.23413344265851	0.530053386456539	2.32831913575502	0.0198951639373765	0.421911704034675
Gstk1	772.062456051311	-0.448499330251573	0.19485997614379	-2.30164931314893	0.021354956779255	0.421911704034675
Lpar4	56.2946715194733	-0.589929084033602	0.225617524918603	-2.61473076724174	0.00892978144042525	0.421911704034675
Gpr34	46.6316906859347	-1.10526712909905	0.473042776069256	-2.33650567139668	0.0194649023678906	0.421911704034675
Magea13	7.49727917498496	-1.14528759525829	0.550454555865271	-2.08062152098638	0.0374685624633929	0.421911704034675
Phkg2	1332.57041999595	-0.221412866298653	0.111148452789803	-1.99204631950545	0.0463659759413638	0.421911704034675
Uxs1	1830.58392532661	-0.352064513208691	0.168069860957446	-2.09475102319405	0.0361931309475845	0.421911704034675
Usp28	632.41709907653	0.16693457043154	0.0717943925109573	2.32517561042198	0.0200625719399884	0.421911704034675
Tmem45b	756.575028252255	-0.324907960682184	0.140156423570846	-2.31818101806765	0.0204394852100285	0.421911704034675
Mrpl18	1082.19745952924	-0.500995637579348	0.206153790125795	-2.43020338007678	0.015090352345045	0.421911704034675
Ralgapa2	804.27491236753	0.464206779585124	0.18883740779099	2.45823528831173	0.0139621665395381	0.421911704034675
Grhl1	18.0031300265148	0.853767331373674	0.405093538671948	2.10758071869685	0.0350672728433731	0.421911704034675
Spata1	62.8808834128944	-0.434651243074586	0.217484033040448	-1.99854323555674	0.0456577974590827	0.421911704034675
Stx7	3062.33581720879	-0.224547063430163	0.106830041029691	-2.10190936244006	0.0355612162593337	0.421911704034675
Zc3h7b	2583.44861022268	0.270393459932992	0.136230204023906	1.98482753417548	0.0471636629780525	0.421911704034675
Mrps25	756.996814618313	-0.351483381347163	0.163390201490574	-2.15119008447664	0.0314611993523643	0.421911704034675
Sema3b	2942.29297892706	0.346569758485837	0.131477868050353	2.63595511263622	0.00839008294890543	0.421911704034675
Pnlip	184.457741257251	-0.385014722735395	0.189765307858718	-2.02889941833858	0.0424685360345436	0.421911704034675
Zfp687	312.417419438156	0.318560655565894	0.135091577196451	2.35810893748498	0.0183683017341693	0.421911704034675
Hamp	5.03755301609644	-4.48074563862424	2.08994971394126	-2.14394901883758	0.0320369719064136	0.421911704034675
Ms4a4cl1	3.72141876280391	-3.26569826840867	1.50589832457013	-2.16860475579644	0.0301127038105315	0.421911704034675
Gemin8	334.608196738425	-0.339928662739336	0.162336985908738	-2.09396928763009	0.0362627162263617	0.421911704034675
Taf4b	385.939073931228	-0.191215600050776	0.0956303917978947	-1.99952751898048	0.0455513074215644	0.421911704034675
Scrt1	748.741142569656	0.568821009759844	0.231775668814011	2.45418776125417	0.0141203231782483	0.421911704034675
Pip4p2	2099.1250007575	-0.222226498872967	0.0933245760566497	-2.3812216273886	0.0172553269587055	0.421911704034675
Acot9	1981.06145946838	-0.300367705122853	0.149094205494494	-2.01461689357167	0.0439448060025275	0.421911704034675
C8h11orf71	95.5027588712184	-0.563859289327034	0.259697293381467	-2.1712174277411	0.0299147405740184	0.421911704034675
Cnbd2	1145.29552081659	0.245722968728548	0.115989757605328	2.11848850968942	0.0341337170147041	0.421911704034675
B3gat2	372.598872851046	-0.595650180566354	0.229411199797811	-2.59643025750846	0.00941980267082839	0.421911704034675
Apobec2	122.018444606617	1.95088632281498	0.773902411773052	2.520842800251	0.0117074141217951	0.421911704034675
Myh3	23.8953965405559	2.53084413926612	1.04431189157556	2.42345621043137	0.0153736065877692	0.421911704034675
Gemin6	127.969357850317	-0.408306836244257	0.202988167791553	-2.01148096801162	0.0442746786103883	0.421911704034675
Ssr3	3317.58995457347	-0.193419453955209	0.0777813282729935	-2.48670803456009	0.0128931162768099	0.421911704034675
Rpl5	7711.55110478919	-0.323940212442193	0.162675755380816	-1.99132447047111	0.0464452268896765	0.421911704034675
Map3k10	870.096260168737	0.257830390764484	0.121663564334582	2.11920793357192	0.0340728981170123	0.421911704034675
Lrrc46	101.797819479183	-0.361254130463646	0.172911806540984	-2.08923923525153	0.0366861932060414	0.421911704034675
Pde4dip	4773.77007327885	0.298557112470172	0.117380214945856	2.54350456427335	0.0109746623141426	0.421911704034675
Txndc9	1814.92695656195	-0.455513460075096	0.188515773512083	-2.41631483450323	0.0156784983204258	0.421911704034675
Drg1	1409.86651263216	-0.367699291521963	0.150948796592809	-2.43592065535871	0.0148539423467827	0.421911704034675
Hey2	1011.29869208563	-0.25825271792954	0.10676965301495	-2.4187839019518	0.0155724883435488	0.421911704034675
Rtl4	48.0522813729503	0.617319463973209	0.232887998908593	2.6507139348795	0.00803218403443031	0.421911704034675
Osbpl10	882.660659775246	0.233269533318783	0.0903202726589004	2.58269297082106	0.00980325216142321	0.421911704034675
Mslnl	17.0435822345714	0.713532594322429	0.350316566482174	2.03682229900691	0.0416678528495333	0.421911704034675
Tmem259	785.920423714575	0.324665752343663	0.141856956586977	2.28868403887264	0.0220977170605581	0.421911704034675
Pp2d1	1479.77361385243	-0.211152304251993	0.088149994133057	-2.39537513676145	0.0166033682608594	0.421911704034675
Tacc2	1411.24887177044	0.269694935514624	0.102089461395552	2.64175098808362	0.00824786708133243	0.421911704034675
Nucb2	1672.32122534987	-0.291027829145134	0.11330141505367	-2.56861601425964	0.0102105528010992	0.421911704034675
Btf3	2306.2840451247	-0.329387634590767	0.165905425143908	-1.9853939936265	0.0471006537108496	0.421911704034675
Clcn1	106.956616914339	0.494357368814086	0.193690050021276	2.55231163789664	0.0107010754841341	0.421911704034675
S100a10	17610.7728074074	-0.473568542899136	0.217366921879383	-2.17865965439727	0.0293569610353932	0.421911704034675
Ushbp1	102.494946238977	0.354051383858245	0.177132361733822	1.99879559213624	0.0456304749183956	0.421911704034675
Ptpn23	827.169758289822	0.410126211018866	0.181951992891353	2.25403527876587	0.0241939486745625	0.421911704034675
mrpl9	766.008381391322	-0.322844315516329	0.130304167689641	-2.47762079479514	0.0132261630031515	0.421911704034675
LOC103692519	692.874342928709	-0.425528380264441	0.201987277393786	-2.10670882718444	0.0351428265850286	0.421911704034675
Lyrm2	539.728805959478	-0.297384974123745	0.148007493398852	-2.00925620247043	0.0445099701089017	0.421911704034675
Acot13	299.091274653321	-0.495684937118118	0.1877169135991	-2.64059816249021	0.00827598139009078	0.421911704034675
Cluh	3143.10980100255	0.246414975080712	0.122870083392616	2.00549204718389	0.0449104701034802	0.421911704034675
Smtn	527.881484847429	0.38405589700173	0.184795374750589	2.07827656682466	0.0376838934634302	0.421911704034675
Rps5	4835.75468763779	-0.468687726982163	0.224092492255927	-2.0914923220493	0.036483953980627	0.421911704034675
Barx2	8.49365113100721	2.33408345760331	1.02930534200401	2.26762979103844	0.0233517803441147	0.421911704034675
Gtf2a2	543.150100328038	-0.4038567169589	0.192870082079838	-2.09393137911211	0.0362660935057946	0.421911704034675
Adgrb1	824.945241647805	0.308654032019646	0.155162373990514	1.98923246713482	0.0466755498307242	0.421911704034675
Srp9	1613.86559957382	-0.45838146937251	0.229810880599521	-1.99460298910436	0.0460861973287947	0.421911704034675
Helz	279.290760622292	0.415645366089028	0.190845036583543	2.17792075460699	0.0294119370468637	0.421911704034675
Nod1	547.368720042076	0.206168443348396	0.100035589327376	2.06095095490157	0.0393077193395842	0.421911704034675
Lgi1	3805.81837210407	-0.232700370128921	0.11639648341082	-1.99920447173312	0.0455862349415889	0.421911704034675
Cd7	186.899341467271	-0.668523597718699	0.2899129273837	-2.30594614649214	0.0211136416741267	0.421911704034675
Arpc2	5499.07572884093	-0.212964506017798	0.107727455333921	-1.97688235889055	0.0480549293302084	0.421911704034675
Mob1b	344.66266145442	0.387355475517224	0.153424352636102	2.52473267028195	0.0115786330202438	0.421911704034675
Cox5b	4097.90604402485	-0.442548331844988	0.197848038143505	-2.23680930070176	0.0252988064176406	0.421911704034675
Gal	213.307995844443	-0.676509804765751	0.279196474009329	-2.42305998729463	0.0153903850541555	0.421911704034675
Syce3	38.4028086143134	-0.776590467130823	0.350179718347461	-2.21769116382766	0.026575897147434	0.421911704034675
Atp6v1d	4538.44623827589	-0.368870144578498	0.166569866666417	-2.21450705317078	0.0267939180563429	0.421911704034675
Flvcr2	226.40170700247	-0.397695132930475	0.154690799242361	-2.57090360175455	0.0101433556952195	0.421911704034675
Nlrc4	36.4443361381055	1.07016226769297	0.4580067236141	2.336564536102	0.0194618382731166	0.421911704034675
Erp29	1085.69953371744	-0.303777257739344	0.130371196506408	-2.33009488199652	0.0198011368772083	0.421911704034675
Mcm7	246.75929639622	0.386256323444901	0.190696899569862	2.02549870667088	0.0428161811335539	0.421911704034675
Acaca	2223.09561560426	0.288298101375489	0.144108360408376	2.00056471781725	0.0454393190012241	0.421911704034675
Wdsub1	306.284305951872	-0.275888313588456	0.104581336564639	-2.63802627362614	0.00833901207525624	0.421911704034675
Zfp189	318.887049445304	0.266151670471278	0.119420241502046	2.2286981429921	0.0258339959062102	0.421911704034675
Tlx2	325.013606703979	0.238704614924033	0.103406884061312	2.308401583617	0.0209768110020853	0.421911704034675
Ndufc2	2541.52890356695	-0.442054533584321	0.215127114090264	-2.05485271093648	0.0398932331775287	0.421911704034675
Tekt1	31.3373130718211	-0.608024192383126	0.301718715232217	-2.01520211271999	0.0438834762596191	0.421911704034675
Tceal1	807.712666382949	-0.458339868885027	0.217131991875373	-2.1108813350181	0.034782512779495	0.421911704034675
Morf4l2	7284.94751341357	-0.260129804246854	0.12651208626678	-2.05616563541851	0.0397665534265975	0.421911704034675
Prelid1	2325.60561507053	-0.288365161605137	0.131741178337125	-2.18887644125372	0.02860582181671	0.421911704034675
Itga1	101.689844488568	0.805664856387381	0.309290174855296	2.60488344566495	0.00919055184282992	0.421911704034675
Fuca1	1014.97853624313	-0.247515881787513	0.105026671836222	-2.35669547039906	0.0184383607060276	0.421911704034675
Med1	730.258258895601	0.298993839280441	0.121899066078976	2.45279844134925	0.0141749740125811	0.421911704034675
Tbca	3525.63066832245	-0.531222268253757	0.248844042005556	-2.13475984384588	0.0327806319348589	0.421911704034675
Lpin1	1514.81576081689	0.230290250502527	0.100637335942303	2.28831823046823	0.0221189956134807	0.421911704034675
Cmpk1	4523.57195466265	-0.193648792733765	0.0975229243125652	-1.985674589834	0.0470694682465924	0.421911704034675
Syt1	5271.91865048245	-0.248203626491922	0.124298144862035	-1.99684095661618	0.0458424628221138	0.421911704034675
Carmil2	1079.82264719309	0.178552194085098	0.068184150063154	2.61867595210497	0.0088271755548486	0.421911704034675
Pde11a	269.804225967215	0.388233201505787	0.171789011438929	2.25994199660322	0.0238248509880086	0.421911704034675
Myd88	164.230533432074	-0.328455003350915	0.138884595159553	-2.36494913617726	0.0180325473367021	0.421911704034675
Rpl35l1	32.0079253643163	-0.697773928357144	0.328424675376627	-2.12460871753001	0.0336192758537258	0.421911704034675
Katnbl1	187.713511818585	-0.273124424331116	0.107802490403319	-2.53356321648306	0.0112909372206014	0.421911704034675
Vwa7	2048.1303414621	0.311200635360014	0.138583874681448	2.2455760893924	0.0247311734475191	0.421911704034675
Gstm1	2547.70785477545	-0.392501540872149	0.17034567580614	-2.3041473698389	0.0212143724150961	0.421911704034675
Nit1	734.91919384853	-0.193471993308438	0.0962791017523371	-2.00949105036433	0.044485082861652	0.421911704034675
Calhm6	5.73467309827369	1.41257430038206	0.646637304775144	2.18449243486387	0.0289260825789754	0.421911704034675
Itpr3	2527.01807606892	0.391750654290384	0.177694647951414	2.2046283262144	0.0274801863687771	0.421911704034675
Amfr	1974.58691543999	0.114936870139281	0.0571062084820192	2.01268606679553	0.0441476660969988	0.421911704034675
Cnot7	1740.86405524058	-0.155645084043183	0.0733076633837585	-2.12317617093313	0.0337390919895935	0.421911704034675
Cyb561	458.911263729768	-0.199916622388166	0.077217571072035	-2.58900428506962	0.0096253896691968	0.421911704034675
Nme6	59.0315653532069	-0.477072115832521	0.229895342602861	-2.07517086005806	0.0379707022882826	0.421911704034675
Acot2	332.99262867389	0.211696017454187	0.0893733146368003	2.36867143525433	0.0178521047536789	0.421911704034675
Rnf44	1163.49305823402	0.317838944294483	0.126188720227254	2.51875875848557	0.0117769314518806	0.421911704034675
Smtnl1	65.7875086777535	2.55595011979014	1.0933393575635	2.33774637500112	0.0194004089074585	0.421911704034675
Gtpbp3	163.381135755327	0.305120729867563	0.122518463369023	2.49040611086139	0.012759720363362	0.421911704034675
Pdcd2l	204.468480612383	-0.350447915917933	0.152130204460836	-2.30360510695397	0.0212448209156672	0.421911704034675
Tlr2	61.8325115528598	-0.496584170364379	0.241993531728774	-2.05205555213331	0.0401642639127865	0.421911704034675
Kcnk3	215.400119052123	0.450475045769057	0.20327344252469	2.21610378696834	0.0266843949596604	0.421911704034675
Sirt5	2360.84213628119	-0.30206133944457	0.137752679925979	-2.19278013035305	0.0283232241880759	0.421911704034675
H2az1-ps1	203.727616227333	-0.518708918300646	0.20581464198792	-2.52027218904615	0.0117264117046633	0.421911704034675
Rcc2	572.086013601353	0.267678183774274	0.133295005227216	2.00816364662718	0.0446259046879838	0.421911704034675
Trpc6	147.143646176215	-0.568978029681273	0.220045778882612	-2.58572571839611	0.00971742237279245	0.421911704034675
Nptx1	4219.40680085698	0.356743958342832	0.153517388134762	2.32380164017428	0.0201361278007486	0.421911704034675
Timm22	1073.33909220951	-0.274419261477801	0.136814362681065	-2.00577816612364	0.0448799211580742	0.421911704034675
Cd247	5.68116312402199	-2.2709476054563	1.02050781717509	-2.22531132759238	0.0260603455370623	0.421911704034675
Gpbp1	2410.29314295247	-0.141869909083148	0.0647403352586859	-2.19136815582236	0.0284251615799007	0.421911704034675
Scarb1	640.093086190067	0.2408753459731	0.104323543595478	2.30892603597814	0.0209476859412639	0.421911704034675
Psmd5	1365.08549410962	-0.271517987809416	0.130350826104325	-2.08297865018599	0.0372531696634543	0.421911704034675
Clic1	1867.26626362778	-0.259371970864927	0.129691681260133	-1.99991216356185	0.0455097494778836	0.421911704034675
Cd52	147.432374897017	-0.906730610986768	0.451285616980214	-2.00921672854139	0.0445141543840647	0.421911704034675
St3gal2	1132.51730559321	0.196676979112938	0.0980638936681697	2.00560034642778	0.0448989049213102	0.421911704034675
Idh2	975.974801253178	0.310744248651192	0.153066965770023	2.03011960868208	0.042344382801513	0.421911704034675
Larp1bl	95.1493731173275	-0.453077559213192	0.217209131352334	-2.0859047517586	0.0369872517851143	0.421911704034675
Dcakd	539.299642717433	0.237827804913257	0.113688797081962	2.09191944164736	0.0364457226257178	0.421911704034675
Eea1	1778.33207215051	0.331277962949536	0.132764434888475	2.49523122082971	0.0125875077117217	0.421911704034675
Rps3a	8096.97269883409	-0.435914338411147	0.20307279554962	-2.1465915078942	0.0318258165771281	0.421911704034675
Aar2	787.041723503819	-0.164229154850122	0.0666323215169405	-2.46470708375917	0.0137125299724571	0.421911704034675
Adamts16	59.4497928878834	-0.776478833129003	0.35494886364258	-2.18757943090892	0.0287002514865569	0.421911704034675
H2az1	625.559664082754	-0.403694011965705	0.191822189031849	-2.10452197424708	0.0353329398446999	0.421911704034675
Rasl10b	550.198773920918	0.305855077036812	0.144714667732713	2.11350433116927	0.0345576246963819	0.421911704034675
Rps27a	7565.19915296774	-0.538887835496662	0.242835701354798	-2.21914583601245	0.0264768045714263	0.421911704034675
Wdfy3	2841.06574226657	0.483235833027848	0.225857362710322	2.13956201041642	0.0323901795121929	0.421911704034675
Ndufs5	992.024002927329	-0.429267873189481	0.216184612678954	-1.98565414934026	0.0470717394164934	0.421911704034675
Chordc1	3011.74363340462	-0.186279281441471	0.0892360288722231	-2.08748959131971	0.0368439009649885	0.421911704034675
Mapkapk2	644.868278513435	0.272995297997271	0.137344296934712	1.98767115992476	0.0468480705506113	0.421911704034675
Hsc70-ps1	7041.28324981806	-0.226616650372456	0.102401984657153	-2.21301033501626	0.0268969331303157	0.421911704034675
Pth1r	178.235403092695	0.34116827229599	0.132228491019756	2.58014191695659	0.00987597198372601	0.421911704034675
Psenen	1573.37272448116	-0.424220330618869	0.20966242290071	-2.02334936680459	0.0430371405256603	0.421911704034675
Smad7	104.311635342676	0.501354887652169	0.215234751667033	2.32933986621158	0.0198410679939094	0.421911704034675
Septin10	1335.45558799518	-0.235720838300177	0.110419789544115	-2.13476985668407	0.0327798136409838	0.421911704034675
Ddx50	1222.32957100857	-0.207272890163715	0.10478120804974	-1.97814946040059	0.0479118482375378	0.421911704034675
Ipo4	1413.61685297232	0.227925783148552	0.107924064913676	2.11190880672314	0.0346942718741314	0.421911704034675
Slc2a1	1708.39062971678	0.18454537680468	0.0915584451564478	2.01560190858793	0.043841620051748	0.421911704034675
Flnc	397.38422052371	1.2519269833199	0.503785531218167	2.48503957684674	0.0129537032504147	0.421911704034675
Lrwd1	207.993989857892	-0.249801020732114	0.104737710565092	-2.38501509517787	0.0170784205630126	0.421911704034675
Cux1	572.482608178631	0.255648331537106	0.115926948804117	2.20525368927873	0.0274362975903608	0.421911704034675
Mecr	225.020654199617	-0.439154245884758	0.1773841804737	-2.47572384815832	0.0132966379556059	0.421911704034675
Zfp423	372.27378733839	0.375942857361262	0.171601346171982	2.1907920057019	0.0284668473986207	0.421911704034675
Arln	1885.13454017226	-0.274416850480906	0.125956800651455	-2.17865846910694	0.0293570491531465	0.421911704034675
Nek6	1568.55846978365	-0.273340151985997	0.1040167470256	-2.6278475322702	0.00859270194426801	0.421911704034675
Ssr2	1564.41170411132	-0.318870071273459	0.153342913798263	-2.07945749415563	0.0375753207565919	0.421911704034675
Mecp2	156.596540073718	0.59194657696291	0.291603842644738	2.02996836939519	0.0423597545700562	0.421911704034675
Chst5	110.007591060042	-0.337397736971031	0.154132377031359	-2.18901274001884	0.0285959140524498	0.421911704034675
Crym	355.657081973771	-0.454699040471367	0.199077363427002	-2.28403185899182	0.0223696586516373	0.421911704034675
Bmpr2	1454.8392759314	0.462631455903241	0.228712400705027	2.02276507297871	0.0430973742509784	0.421911704034675
Manbal	1208.48788005236	-0.294731178982542	0.143399933292638	-2.05530903826211	0.0398491648932612	0.421911704034675
Ndufaf7	1076.40555970501	-0.213287177782051	0.106679896565033	-1.99931931553785	0.0455738155688053	0.421911704034675
Rpf2	620.253728881934	-0.392388336455796	0.180008785557939	-2.17982880801948	0.0292701536661266	0.421911704034675
Arid5b	317.768730692377	0.477802987588979	0.241025848104694	1.98237239427298	0.0474375769266202	0.421911704034675
Pwp2	429.719000759055	0.185683616570988	0.0738416726616398	2.51461823490693	0.0119161339215725	0.421911704034675
Chd5	695.448522698774	0.410407176698272	0.191887340860386	2.13879235002207	0.0324524893050835	0.421911704034675
Sergef	280.440615417908	-0.292034778143054	0.139474916545773	-2.09381575824219	0.0362763958541403	0.421911704034675
Camk1d	921.905136065275	0.29710388551941	0.127694912157758	2.32666972003051	0.0199828506510084	0.421911704034675
Bcorl1	227.789010376685	0.358340759954347	0.17610944918472	2.0347616871965	0.0418748578390918	0.421911704034675
Cnih2	206.146004087384	-0.268411921704918	0.134577588415363	-1.99447712554104	0.0460999373402254	0.421911704034675
Npc1l1	9.18288274477156	1.04512735639016	0.483712148618751	2.16063904819124	0.0307232326062563	0.421911704034675
Hfm1	17.0813386677884	1.03561479480189	0.479045430467245	2.16183002474689	0.0306312802672926	0.421911704034675
Acot12	1.94790218060447	-3.85051598404547	1.71791894045013	-2.24138397533271	0.0250012136125626	0.421911704034675
Ica1	1003.04894583231	-0.277787474305655	0.110939125931703	-2.50396306959068	0.0122810852410978	0.421911704034675
Smad3	214.106507774188	0.575907482205609	0.267124832043851	2.15594887902847	0.0310876571486661	0.421911704034675
Odr4	444.494167963482	0.188555106309733	0.0919027041021078	2.05168181014827	0.040200595655115	0.421911704034675
Tom1l1	635.452117794117	-0.340759774000028	0.139798159591606	-2.43751258954692	0.0147886992498709	0.421911704034675
Asl	659.106531230163	-0.260785407451428	0.127854152799033	-2.03971010516445	0.0413792078476138	0.421911704034675
Hecw1	2149.85633177014	0.364526557479805	0.170031934398051	2.14387114261981	0.0320432129914152	0.421911704034675
Slc41a1	489.182890263308	0.513425619944661	0.239082398095948	2.14748398055893	0.0317547711767216	0.421911704034675
Poc5	438.418346371167	-0.200228562733454	0.0840551748643825	-2.38210869296875	0.0172138157596621	0.421911704034675
Bex1	1089.08968427237	-0.490420560322915	0.223496165316771	-2.19431308643627	0.0282129093005898	0.421911704034675
Npc2	3648.75134573314	-0.277683991000784	0.137908462781984	-2.01353843991263	0.0440580152516629	0.421911704034675
Med21	311.146265824228	-0.424403086502217	0.195852084210304	-2.16695721270189	0.0302381168105813	0.421911704034675
Psme2	883.4260645709	-0.387825721808873	0.182445413236416	-2.12570825941413	0.0335275587915626	0.421911704034675
Rpl22l1	2157.79472371778	-0.665908808940404	0.265621404527123	-2.50698474441809	0.0121765966968472	0.421911704034675
Gfer	341.664019305519	-0.31536375264333	0.159263045007483	-1.98014393501338	0.047687357544936	0.421911704034675
Car3	987.925591585218	2.46450538281675	1.19557413833749	2.06135722059342	0.0392689729359533	0.421911704034675
Tppp3	21935.3702078009	-0.37350224966492	0.162001472329576	-2.30554848850427	0.0211358744065981	0.421911704034675
Itgb1bp1	1494.20529320151	-0.252256938075009	0.119655898685926	-2.10818639820788	0.0350148693561864	0.421911704034675
Trim72	73.358235522909	1.27565959488526	0.550624014847566	2.31675255798353	0.0205172147325874	0.421911704034675
Map1a	42751.7370820966	0.489210606860664	0.222448763842101	2.19920577849521	0.0278632936480437	0.421911704034675
Card19	647.423835030385	-0.359515227990344	0.177014328612116	-2.03099506581829	0.0422554951358918	0.421911704034675
Glce	2478.78405274065	-0.202635777080578	0.0890191884331322	-2.27631570953706	0.0228271205343137	0.421911704034675
Stx3	260.00317242125	-0.251947247781063	0.114326880018567	-2.20374462891095	0.0275423086267423	0.421911704034675
Cdr2l	2846.67989420101	0.297489458453248	0.132146255151261	2.25121368829353	0.0243720063414732	0.421911704034675
C13h1orf74	207.45246577902	-0.379704099094653	0.14575269126972	-2.605125818171	0.00918405276743909	0.421911704034675
Kdsr	374.51024023387	-0.202514581386626	0.0878087027263128	-2.30631560538863	0.0210930037913495	0.421911704034675
Arrdc2	266.193835499228	0.531904000685558	0.216709900718657	2.45445177595324	0.0141099588422848	0.421911704034675
Myocd	5.06758892416492	2.34566132480853	1.10248035941416	2.12762187079231	0.0333684473980625	0.421911704034675
C17h7orf25	1082.25087822054	-0.272724606515828	0.132702275726456	-2.05516148854903	0.0398634094922012	0.421911704034675
Cct5	7960.49203246808	-0.286561672322734	0.125038089395435	-2.29179503388346	0.0219174733855468	0.421911704034675
Rpl31l15	458.049169597718	-0.535621625018711	0.252745779829047	-2.11921095331837	0.0340726430280225	0.421911704034675
Ythdc2	442.314873045169	0.26508751883546	0.128137389079679	2.06877571596704	0.0385671382335375	0.421911704034675
Plcd4	1975.0549055054	-0.354347608358162	0.171763934520219	-2.06299191589868	0.0391133962538028	0.421911704034675
Vasp	1206.69740766178	0.20708354320474	0.103515776649417	2.0005022413741	0.0454460581331516	0.421911704034675
Pdcl2	2.74387493744503	-4.33713406863981	1.72595691263913	-2.5128866409579	0.0119747806195702	0.421911704034675
Atp5me	2841.68803769216	-0.570447132137702	0.257354575452097	-2.21658049457871	0.0266517716919025	0.421911704034675
Syngr1	723.95058052285	0.318598908044987	0.127022956148449	2.50819944445827	0.0121348152510226	0.421911704034675
Eif3g	2451.90841368057	-0.296654785268592	0.136196539471093	-2.17813746531758	0.0293958040513441	0.421911704034675
Smg7	1609.322951723	0.199012376014894	0.0903061192677755	2.20375294197709	0.0275417236698933	0.421911704034675
Anxa5	26844.8996820001	-0.313895678888026	0.13414231230026	-2.34001989011053	0.0192827129255366	0.421911704034675
C7h22orf23	64.2335404355701	-0.452066244672133	0.218992151251265	-2.06430341036947	0.0389889578773056	0.421911704034675
Bicd1	954.270977153545	0.390494245024155	0.186536440285012	2.0933938935873	0.0363140070823531	0.421911704034675
Eef1b2	4012.63445597358	-0.356106488097271	0.179654475149888	-1.98217432546652	0.047459733169298	0.421911704034675
Nfic	1200.00391886296	0.584524585666812	0.267592991626454	2.18437927732718	0.0289343896710972	0.421911704034675
Hal	17.0833715230955	-0.874306386235228	0.386839722192011	-2.26012566982782	0.0238134523894436	0.421911704034675
Fam167b	21.4511564245483	-1.16495075072702	0.453125419434393	-2.57092341493697	0.0101427754137446	0.421911704034675
Csad	500.959849740142	0.224270712767245	0.0940382903902593	2.38488717560177	0.017084360000597	0.421911704034675
Scube3	69.8344809789385	0.47790918667731	0.237356727984709	2.01346383030734	0.0440658563937144	0.421911704034675
Rpl10a	3402.21223292565	-0.491474191114026	0.201517509249113	-2.43886594740745	0.0147334325995888	0.421911704034675
Vcan	139.180223457939	0.641992762646124	0.25847631879712	2.4837585339879	0.0130003927563169	0.421911704034675
Cadm3	11914.3113332423	0.219656813846509	0.109438954984426	2.00711724520548	0.0447371804034882	0.421911704034675
P2rx7	433.917991704561	0.401821569160307	0.190461976880793	2.10972066835051	0.0348824231525649	0.421911704034675
Eif4a1	6756.77123714491	-0.236699147992455	0.116447740343569	-2.03266415727857	0.0420864648429706	0.421911704034675
Ccdc124	1533.09973050979	-0.367241980941438	0.175118253281561	-2.09710851986957	0.0359839699594084	0.421911704034675
Gstm7	2554.82253757937	-0.457341432505899	0.184659073547799	-2.47667999042308	0.0132610741798536	0.421911704034675
Bop1	619.549010571155	-0.154350569753295	0.07659147048224	-2.01524489321674	0.0438789957890468	0.421911704034675
Selenom	3242.85545554637	-0.402112358800313	0.194930532034768	-2.06284954236205	0.0391269253389893	0.421911704034675
Unc5b	229.033344726949	0.41572175860727	0.203502428358971	2.04283438757769	0.0410688352040835	0.421911704034675
Pdzk1	236.321751001131	0.231633415450182	0.115539093000257	2.00480555485811	0.0449838384719851	0.421911704034675
Ndufaf2	396.289407574741	-0.452426563148054	0.227332095839892	-1.99015700566406	0.0465736428028263	0.421911704034675
Scfd1	1711.37248760108	-0.279473075275699	0.1347620030923	-2.07382696058832	0.0380953843200317	0.421911704034675
Bcl11a	70.5237370968681	0.464025987249952	0.227469332491308	2.03994965900594	0.0413553399614452	0.421911704034675
Rps14	4739.65332385004	-0.508501054086732	0.239024268366141	-2.12740345389449	0.0333865754252124	0.421911704034675
Abcg2	1097.84969181382	-0.264564468874831	0.117914244745969	-2.24370235712233	0.0248515583588592	0.421911704034675
Sipa1l2	979.316709386974	0.269209005835279	0.120060669750114	2.24227472989774	0.024943621922547	0.421911704034675
Gabarapl2	8057.89452771246	-0.421205093744165	0.177983934213243	-2.36653434820425	0.0179555080443788	0.421911704034675
Plgrkt	484.329957818232	-0.51091967790774	0.196538170991278	-2.59959515920403	0.00933337971742825	0.421911704034675
Mtx2	1176.6125407679	-0.303117567841466	0.148906012092239	-2.03563015074033	0.0417875078300071	0.421911704034675
Rps28	2518.10946294721	-0.574077328019755	0.261840418607232	-2.19247024990778	0.0283455689653128	0.421911704034675
Slmap	2542.26493464843	0.144952308730256	0.069763249113412	2.07777462449622	0.037730122066639	0.421911704034675
Hpn	28.2344029751801	0.859040348305442	0.330961304303152	2.59559150008238	0.00944282568003543	0.421911704034675
Fmo6	3.22815204342843	-3.05606629930937	1.4783342558038	-2.06723634205968	0.0387118893112756	0.421911704034675
Camta2	1842.22672562019	0.368611751394482	0.184024276832484	2.00306045343151	0.0451708000713069	0.421911704034675
Btg1	1014.97215481678	-0.246536931568399	0.104597420859594	-2.35700774973541	0.0184228623802149	0.421911704034675
Catsperd	81.8780687649255	0.459352008183603	0.176134267345904	2.60796502069354	0.00910822613582663	0.421911704034675
Cry1	152.309881593423	-0.724042207695058	0.300752709870892	-2.40743369529697	0.0160650791044159	0.421911704034675
Zcchc12	557.866034361271	-0.249849019846806	0.119946175056819	-2.08300948094803	0.0372503593684316	0.421911704034675
LOC100362366	411.430793487643	-0.469982783135157	0.234105798734071	-2.00756574880499	0.0446894573092303	0.421911704034675
Coprs	578.539975396265	-0.357254866059025	0.176294153456153	-2.02647030009352	0.0427166132565038	0.421911704034675
Tmsb15b2	995.131057223448	-0.632425218845717	0.253892323143759	-2.4909190282513	0.0127413153427712	0.421911704034675
Gdi2	9382.45441848615	-0.206232834418811	0.0849663321034777	-2.42723004881095	0.0152146049032436	0.421911704034675
Zfand2b	574.363425038031	-0.288231978073832	0.124524077988802	-2.31466863862065	0.0206310733360298	0.421911704034675
Id2	336.171942226734	-0.262990359926199	0.129056870237139	-2.03778659317369	0.0415712797271107	0.421911704034675
Dmwd	560.690928196227	0.251224943929725	0.118264643002954	2.12426078962121	0.0336483425323514	0.421911704034675
Abtb1	858.318626966773	-0.258984644504831	0.103173673739953	-2.51018147475872	0.012066913071332	0.421911704034675
Apobr	63.2125069991011	0.501027880800297	0.24712675305748	2.02741255085305	0.042620239451784	0.421911704034675
Adamtsl3	405.741790603615	0.427383344055417	0.207470199363041	2.05997461499308	0.0394009676672854	0.421911704034675
Shox2	516.699813394234	0.334286044362437	0.154495265118791	2.16373002826595	0.0304850750114579	0.421911704034675
Aif1l	613.517736983736	0.544079471225538	0.219125812242276	2.48295472659322	0.0130297646550393	0.421911704034675
Nop10	2426.00712776115	-0.475299322261723	0.223250509099955	-2.12899546871321	0.0332546353002232	0.421911704034675
Lsm1	563.304849153453	-0.395478945868624	0.198794552257127	-1.98938522901321	0.0466586987606218	0.421911704034675
Hmgcs2	1382.61821242611	-0.282742406198734	0.139591219871969	-2.02550279636541	0.0428157616150807	0.421911704034675
Crabp1	146.085847087433	-0.776456265952618	0.338863460393831	-2.29135435567532	0.0219429272178473	0.421911704034675
Mgst1	1818.5192824943	-0.481451000653306	0.192696230908207	-2.49849723777239	0.0124721114516575	0.421911704034675
Map3k6	108.662891177338	0.540476984007744	0.24129215388766	2.2399277195701	0.0250956157356963	0.421911704034675
Eif2a	1253.25937770174	-0.23738694907267	0.11732801054229	-2.02327601035309	0.0430446987930746	0.421911704034675
Erp44	1301.76158669889	-0.223438302196613	0.0888266804202663	-2.5154413194263	0.0118883465877284	0.421911704034675
Pecr	365.044955105342	-0.368186289062109	0.153923790768618	-2.39200377812664	0.0167566698843012	0.421911704034675
Lxn	9103.2728668367	-0.427875250100215	0.190187149997163	-2.2497589879579	0.0244642487355237	0.421911704034675
Exo5	117.566590632994	-0.43859493802133	0.178859856592815	-2.45217091401239	0.0141997198036634	0.421911704034675
Fars2	370.751133038156	-0.359783721580781	0.175951932816287	-2.04478413974818	0.0408761440731869	0.421911704034675
Cxh3orf38	30.8574049352905	-0.504560448460103	0.243701678990469	-2.07040202000347	0.0384147128443903	0.421911704034675
Reln	2454.73696889642	0.401004311967536	0.194749648216841	2.05907592459958	0.0394869657647281	0.421911704034675
Hrc	118.88228388804	2.41198148428077	0.965660486353784	2.49775311133224	0.0124983205087407	0.421911704034675
Osbpl5	934.245722192943	0.430449423320661	0.201491376345466	2.13631685448729	0.0326535960006451	0.421911704034675
Ctsz	941.139333474134	-0.233960293369405	0.109733228742686	-2.13208246991456	0.0330000674719143	0.421911704034675
Nedd4l	2980.1277220137	0.295390266523341	0.131664079310105	2.24351446553328	0.0248636581046594	0.421911704034675
Dnajb14	397.764491771712	0.452165929445792	0.194286513874923	2.32731505871213	0.0199485028774356	0.421911704034675
Gcn1	1501.24913171338	0.296986382505553	0.1473351059999	2.01572042514941	0.0438292185646897	0.421911704034675
Myo5a	5165.09646050799	0.390707279490759	0.149806719682	2.60807579473156	0.00910527905284973	0.421911704034675
Kcnj11	180.389274040991	0.430975748107586	0.191910344305724	2.24571400602052	0.0247223324724812	0.421911704034675
Zmiz2	652.370948206787	0.369840758520787	0.160892002143124	2.29868951591384	0.0215225762892069	0.421911704034675
Ttll7	8255.18599303383	0.271385980400398	0.131254014897771	2.06763945934737	0.0386739386666853	0.421911704034675
Reep6	179.852424678992	0.264092158444396	0.117065549940883	2.2559340350578	0.0240747626234195	0.421911704034675
Fam107a	397.509866978087	0.368614619945578	0.162520207755352	2.26811560873997	0.0233221612610878	0.421911704034675
Wdr81	454.853496328541	0.402039378432247	0.183655740978252	2.18909235448216	0.02859012812367	0.421911704034675
Sod1	8301.65918261741	-0.416555359826729	0.204713040468978	-2.03482571932125	0.0418684122189839	0.421911704034675
Entr1	1505.38158438032	-0.189973236395052	0.0767317554726842	-2.47580985505643	0.0132934354759546	0.421911704034675
Filip1	751.55372299051	0.245785649156867	0.101042879579498	2.43248856505013	0.0149954649998339	0.421911704034675
Ndufab1	2323.53230928503	-0.370505117906004	0.186731308459465	-1.98416174000319	0.0472378122160078	0.421911704034675
Hsp90ab1	71514.8160268165	-0.172820469219222	0.0724938077151719	-2.3839342237096	0.0171286636057556	0.421911704034675
Serpinb6a	12098.611526454	-0.368591587210551	0.158185450414516	-2.33012319555735	0.0197996408015492	0.421911704034675
Efs	180.205745946591	0.340723339577224	0.136656622817935	2.4932808418013	0.0126568692080962	0.421911704034675
Faim2	769.592536280018	0.223625777397162	0.094783423275721	2.35933425559703	0.0183077570956084	0.421911704034675
Sec11c	1687.91773846654	-0.393910412660185	0.194110389299628	-2.02931133197692	0.0424265898251249	0.421911704034675
Kif1b	41753.4355878145	0.209405445581965	0.102305947622345	2.04685505045093	0.0406723186107692	0.421911704034675
Zcchc9	1227.8037869814	-0.204703147362234	0.103229763380218	-1.98298572678373	0.0473690238843366	0.421911704034675
Dnajc3	549.186926875606	-0.247862781928906	0.103938300484766	-2.38471074447898	0.0170925548527804	0.421911704034675
Rps21	2430.11897859964	-0.60159510822613	0.258672930019582	-2.32569796994447	0.0200346688717325	0.421911704034675
Gnaz	1048.70650958631	0.314508439635171	0.151175493028817	2.0804194736459	0.0374870746252157	0.421911704034675
Myog	2.53383870172548	5.78152045635955	2.54893686426266	2.26820857645369	0.0233164969726589	0.421911704034675
Ywhaz	42620.0546971192	-0.139088814694134	0.0673800146446513	-2.06424435238937	0.0389945542295143	0.421911704034675
Rpl19	9442.52757775122	-0.496512915422818	0.217117237465777	-2.28684245073393	0.0222050206939123	0.421911704034675
Rgs4	27424.4734071303	-0.348895724460955	0.142600159680971	-2.44667134483941	0.0144182246183207	0.421911704034675
Rmnd1	856.848887222821	-0.257498760046292	0.114786728868868	-2.24327988595666	0.0248787716001953	0.421911704034675
Sf3b5	1232.44481556658	-0.412268954971914	0.202406322991738	-2.03683832045475	0.0416662467668365	0.421911704034675
Timm9	557.740662333515	-0.391245744142482	0.186593219597236	-2.09678435790427	0.0360126688871807	0.421911704034675
Sgms1	1000.67007864587	0.249685638316566	0.0963024978630124	2.59272234736566	0.00952196086441282	0.421911704034675
Tvp23b	1092.74710652979	-0.283566034728434	0.142891539132615	-1.98448443098693	0.0472018620117858	0.421911704034675
Cln8	265.350654890457	0.310551017586254	0.123271467918495	2.51924490581702	0.0117606823877707	0.421911704034675
Arl3	1452.67625132725	-0.343949813847849	0.159561065517923	-2.15559988103248	0.0311149218604422	0.421911704034675
Cdc5l	1978.24672875302	-0.183407841834575	0.0817016982940236	-2.24484736136741	0.024777933135963	0.421911704034675
Mageb4	2.24853855260331	-4.03958306645675	1.5409890448444	-2.62142231313828	0.00875637167385203	0.421911704034675
Rprm	1035.90164506411	-0.206952316109975	0.102724721482769	-2.01463010191454	0.0439434209980199	0.421911704034675
Nrn1	8634.98816164049	-0.32552533630118	0.146293589824166	-2.22515105885663	0.0260710990633189	0.421911704034675
Ostc	1751.37474602396	-0.391645226384131	0.173391618059389	-2.25873217383546	0.0239000498441757	0.421911704034675
Rai1	723.56698045896	0.387382690558137	0.164056581502544	2.36127491509465	0.0182122239140162	0.421911704034675
Zfp777	316.500433160818	0.237829275448804	0.108613969966556	2.18967482287993	0.0285478282803089	0.421911704034675
Rnf112	1701.15549512952	0.208145554097657	0.0972574559530716	2.14015010014339	0.0323426383331161	0.421911704034675
Ncald	5471.00244683944	-0.190591315333083	0.0929360354739114	-2.05077948893769	0.0402884258839464	0.421911704034675
Nub1	3356.31667413324	-0.147398324347694	0.0693288021035302	-2.12607631857797	0.0334969053987514	0.421911704034675
Clpp	402.879888559493	-0.415798917625018	0.177239814710687	-2.3459679096581	0.0189777413271827	0.421911704034675
Thyn1	727.519711871779	-0.402223815611692	0.18595163955383	-2.16305603207792	0.0305368702627242	0.421911704034675
Mx1	192.419509851454	0.574383708465175	0.26201662192422	2.19216515443549	0.028367583545288	0.421911704034675
Ahsa2	514.257320713791	-0.240553933078008	0.100637044708344	-2.39031197483149	0.0168340663790767	0.421911704034675
Mettl25	128.310958825962	-0.266017773714226	0.1302454571391	-2.0424341820239	0.0411084819770741	0.421911704034675
Pdcd10	2454.51075028537	-0.305992178865853	0.139230825667237	-2.19773299051733	0.0279681391276667	0.421911704034675
Prdx1l1	632.785334548285	-0.34765970832482	0.162578142033315	-2.13841605013286	0.032482990965113	0.421911704034675
Fam136a	202.74460664982	-0.340669397595259	0.164765106147244	-2.06760645843797	0.0386770442806071	0.421911704034675
Abcc1	838.739871871599	0.311388332155448	0.156214157352328	1.99334258452093	0.0462239463239675	0.421911704034675
Eef1akmt2	210.942342016421	-0.345177157774894	0.156856853844276	-2.20058702769583	0.0277652727749318	0.421911704034675
St3gal4	1003.76004956226	-0.151560174390453	0.0716831470985624	-2.11430692603468	0.0344890611981413	0.421911704034675
Ccdc82	629.688503633802	-0.207725736432862	0.0884507598707965	-2.34849012870319	0.0188496988355253	0.421911704034675
Esrp2	2.26635297004525	-4.06672169384418	1.69464182484357	-2.3997529355323	0.0164061409158965	0.421911704034675
Pigp	956.601434554665	-0.499706430402692	0.228681326357586	-2.18516499952999	0.0288767507879609	0.421911704034675
Mief2	150.562066640586	0.311476513122448	0.136981928274059	2.27385113530654	0.0229749385303326	0.421911704034675
Gsta6	409.907501058049	-0.39409892924633	0.185091129290543	-2.12921565045779	0.033236422644359	0.421911704034675
Mcoln1	972.418409478143	-0.17065282016575	0.0689255669999007	-2.47590012811931	0.013290074878445	0.421911704034675
Smu1	1193.50753275539	-0.212793229483819	0.103173175641498	-2.06248599173902	0.0391614898706399	0.421911704034675
Insr	661.169266986282	0.287391764572318	0.130356954464962	2.20465233904774	0.027478500000009	0.421911704034675
Cnot2	783.496050892691	-0.162502636935108	0.0758621736013039	-2.14207725959904	0.0321872654818976	0.421911704034675
Pcnx2	2823.4698916127	0.321478789368069	0.155429235416434	2.0683289633816	0.0386091000144137	0.421911704034675
Tceal8	2711.90599929674	-0.448752545951849	0.190765725626604	-2.35237511601122	0.0186539524769054	0.421911704034675
Alkbh2	91.437051528612	-0.527234030045455	0.205569017019794	-2.56475434717231	0.0103248874846684	0.421911704034675
Ptprs	5006.97010406865	0.301128889855977	0.150301290229887	2.00350169579647	0.0451234657593094	0.421911704034675
Celsr2	1713.27243258443	0.460955251628704	0.2259217801874	2.04033117677431	0.0413173516078336	0.421911704034675
Ndufb10	3012.41262457681	-0.41515805794027	0.190174093547671	-2.18304212837592	0.0290327077267353	0.421911704034675
Lcmt1	1090.13332156409	-0.325653480155301	0.163275113613295	-1.9945077541124	0.0460965934265531	0.421911704034675
Tbc1d22b	206.85852336755	0.363830784252806	0.142197620284517	2.55862779928969	0.0105086186236913	0.421911704034675
Ube2o	5077.49119046056	0.292274161717218	0.125985849114048	2.31989674850418	0.0203464635199439	0.421911704034675
Slc4a8	150.177938223866	0.707807212736875	0.338149962283432	2.09317548923339	0.0363334919166297	0.421911704034675
Rps15a	5752.10610093614	-0.536766924726251	0.24723228258528	-2.17110370503941	0.0299233340438309	0.421911704034675
Pgls	339.492170850065	-0.345331558007115	0.147824073322951	-2.33609824329946	0.0194861218500364	0.421911704034675
Rtraf	2908.75006441662	-0.369198250580668	0.179567391915731	-2.056042840751	0.0397783869908393	0.421911704034675
Nhsl3	1181.00114375246	0.303478006662798	0.139397969615727	2.17706188619091	0.0294759503078444	0.421911704034675
Rps28-ps5	14.5106503967866	-1.01837413085203	0.471103800216959	-2.1616767480607	0.0306431011122384	0.421911704034675
Trdn	343.274695931333	1.32454746498933	0.664927935427476	1.99201656964193	0.0463692398927851	0.421911704034675
Recql	990.540776119855	-0.186709019408053	0.0831283642279921	-2.24603264050734	0.0247019172706964	0.421911704034675
Faap20	249.539054860633	-0.274362337722644	0.135275301599212	-2.02817760876641	0.0425421243177984	0.421911704034675
Calr3	114.129181876954	-0.407614946314573	0.175592460464947	-2.32136929589835	0.0202669211899347	0.421911704034675
Ccl6	284.155619646415	-0.667766482041539	0.292270372901232	-2.28475597924255	0.0223271401879443	0.421911704034675
Sec31a	1293.16903819519	0.331636456096501	0.138785594726876	2.38955964233281	0.0168685847113321	0.421911704034675
Fam162a	2306.95565505012	-0.473715473670563	0.212939711705168	-2.22464598020335	0.0261050133426345	0.421911704034675
Aqp1	2540.34752099692	0.282926464048159	0.107516472792782	2.63147084999196	0.00850161599710644	0.421911704034675
S100a6	8501.88979981089	-0.546632744601113	0.248736161756218	-2.1976408285051	0.027974711289361	0.421911704034675
Sh2d3c	270.749682312102	0.326956144549092	0.162906151006187	2.0070214815687	0.0447473757151374	0.421911704034675
Fbxo7	1524.48600465516	-0.261802835758685	0.114702588765269	-2.28244923307221	0.0224628314776173	0.421911704034675
Tatdn2	981.801377956264	-0.137352388664014	0.056365559440091	-2.43681407633329	0.0148172956341988	0.421911704034675
Arg2	533.986213154028	-0.265041693979255	0.112469678146262	-2.35656132699677	0.0184450217041401	0.421911704034675
Ppp1r12b	1962.82915181499	0.320290554501297	0.154591738595067	2.07184780643588	0.0382796367303634	0.421911704034675
Rpl9	6156.48275492716	-0.448151664292036	0.215017149292239	-2.0842600963095	0.0371365149350193	0.421911704034675
Fam53b	722.494677927788	0.331402083326019	0.155862849903363	2.12624165111502	0.0334831436700255	0.421911704034675
Zfp574	241.24243891531	0.276713601969293	0.128378863137765	2.15544518159776	0.0311270139811945	0.421911704034675
Ubxn6	1203.79061312548	-0.25386367382528	0.0962798116317658	-2.63672798609342	0.00837099273687232	0.421911704034675
Utp11	1113.29052652111	-0.356021015796335	0.166067371449221	-2.14383483455808	0.0320461231152403	0.421911704034675
Hoxa7	205.88810849883	0.21072006956222	0.0981690910656925	2.14650117745524	0.0318330149322065	0.421911704034675
Itgb5	1469.09345274116	0.159962328289696	0.076371664082807	2.09452458854707	0.0362132750438201	0.421911704034675
Clip1	1901.54374502869	0.20655172958962	0.0993093516035258	2.07988196735227	0.0375363604074388	0.421911704034675
Ephb4	177.768691568365	0.432899521059421	0.196409494985108	2.2040661582692	0.0275196917128649	0.421911704034675
Tmem184c	4160.01596533863	-0.237459876714365	0.094405324480299	-2.51532292295568	0.0118923401113555	0.421911704034675
Tcea1	1893.18388847632	-0.23250064495745	0.104704124843765	-2.22054905004341	0.026381519966412	0.421911704034675
Fbxo30	634.931411687099	0.142192798011777	0.065182647199537	2.18145172251898	0.0291500215671886	0.421911704034675
Gon4l	715.767726014268	0.294034001401164	0.131544559438228	2.23524258743091	0.0254014269764681	0.421911704034675
Atp5mk	793.837840141862	-0.694903513847499	0.274416033306509	-2.53229924459744	0.0113317237975376	0.421911704034675
Tprkb	264.504388724903	-0.249531011525665	0.117680902621474	-2.12040361661988	0.0339720219714567	0.421911704034675
Adamtsl2	86.3189349342247	0.477277626200035	0.184773904160073	2.58303589118602	0.00979351341321418	0.421911704034675
Antxr1	413.932059690794	0.396371705591534	0.167125472993181	2.37170132411656	0.0177063974419817	0.421911704034675
Arpc3	3637.73961362019	-0.396660095047068	0.183310796411174	-2.16386651966391	0.030474595115417	0.421911704034675
Ncor2	2611.08920724751	0.550199471122801	0.241008498302573	2.28290485604394	0.0224359733873243	0.421911704034675
Lyc2	179.094886176281	-0.379453639846532	0.177829109392696	-2.13381060694958	0.0328582872862392	0.421911704034675
Hspbp1	1361.05716601393	-0.228469507728985	0.115407176804164	-1.97968197520921	0.0477392751997291	0.421911704034675
Ndnf	32.817232463615	0.585948766958488	0.293988192055378	1.9931030660174	0.0462501623449484	0.421911704034675
Ephx1	1308.979504286	-0.315071872702187	0.145305395111622	-2.16834256195478	0.0301326323677114	0.421911704034675
Slc30a5	915.911275490058	-0.168889190660147	0.0788160803650251	-2.14282656379208	0.0321270274647138	0.421911704034675
Tmtc1	810.491362253651	0.431011759798658	0.181673744077231	2.37244937064451	0.0176705847194743	0.421911704034675
Dusp15	2260.51737135549	0.259486061972622	0.127824444127386	2.03001909176327	0.0423545986871583	0.421911704034675
Ago2	253.628997451285	0.494226859950946	0.203029156187499	2.43426544852762	0.0149220473975794	0.421911704034675
Ankrd48	20.0405993449368	-0.845255120537557	0.347268713406439	-2.4340088464816	0.0149326301258119	0.421911704034675
Rpl10	8981.01399800636	-0.460464501574053	0.186960313511268	-2.46289970810463	0.0137818460520518	0.421911704034675
C11h3orf38	178.910112374309	-0.324736000922852	0.150119101241902	-2.1631890827775	0.0305266396005526	0.421911704034675
Vrk1	330.193892251012	-0.304143254209194	0.140377308383533	-2.16661266490612	0.0302644008792208	0.421911704034675
Rps25	4335.39386483666	-0.541018903122948	0.251543551742293	-2.15079615190145	0.031492292975032	0.421911704034675
Abca2	4266.29993978473	0.38245287474274	0.168155963466753	2.27439376432437	0.0229423220361099	0.421911704034675
Cyb5r4	792.956328215132	-0.218811054198494	0.0998452766381499	-2.19150130648131	0.028415535300261	0.421911704034675
Ccndbp1	1112.5681459744	-0.332096450803932	0.163955870492642	-2.02552339117881	0.0428136490639828	0.421911704034675
Tsc2	1122.16426250245	0.218387207185072	0.090076391979752	2.42446663754208	0.0153308919030896	0.421911704034675
Wnk2	706.017163506932	0.549634305108149	0.270850990421404	2.0292866725464	0.0424290999709046	0.421911704034675
Kif1a	15775.4560632601	0.451859722912642	0.225505919378305	2.00375991973235	0.0450957841678001	0.421911704034675
Spata6l	24.8423618889819	0.617760788395317	0.294696079018864	2.09626402377675	0.0360587762661874	0.421911704034675
Map3k12	1589.33413521161	0.151942328356077	0.0630952909869794	2.40814054391845	0.0160340071424005	0.421911704034675
Rpl39	1878.98465694919	-0.564702781698589	0.250687018049833	-2.25262076230183	0.024283070872039	0.421911704034675
Itga8	161.318365716395	0.560714386481898	0.237262170723476	2.3632692256508	0.0181145046785263	0.421911704034675
Grik5	520.645695571209	0.303881981017839	0.146835343365727	2.06954248243185	0.0384952091045153	0.421911704034675
Sdr42e1	45.8141050677429	-0.484017933188285	0.227283194781219	-2.12958082384488	0.0332062356097463	0.421911704034675
Cc2d2a	512.034377814599	0.190740813707867	0.0863775427118817	2.20822227305188	0.0272287824954652	0.421911704034675
Smim8	423.624803765539	-0.455504480886358	0.199700711965156	-2.28093568823048	0.0225522527466207	0.421911704034675
Ctps2	1744.61988679128	-0.160103452987157	0.0667332114374001	-2.39915702449512	0.0164328661443887	0.421911704034675
Eif3h	2349.90947797808	-0.304192380177419	0.152619895107408	-1.99313713302804	0.0462464328446075	0.421911704034675
Slc1a6	24.2148411942429	-0.682363187556124	0.32796061970274	-2.08062537561556	0.0374682093667595	0.421911704034675
Lsm3	685.469784315664	-0.492446165730969	0.234242336808682	-2.10229360089238	0.0355275647914171	0.421911704034675
Unc80	1349.84733666343	0.459180824946725	0.204209183785329	2.24858067808268	0.0245391868621592	0.421911704034675
Rflnb	271.331015496497	0.360185416612481	0.160363348904268	2.24605821139031	0.0247002795541202	0.421911704034675
Rps4x-ps9	2500.3601957031	-0.425991916526561	0.195582830121042	-2.17806397556945	0.029401274131058	0.421911704034675
A3galt2	3800.76990427404	-0.147776465195782	0.0642649481708583	-2.29948781414864	0.021477254556336	0.421911704034675
Samd14	790.823163696833	0.233541618867001	0.114270611130436	2.0437592532031	0.0409773363663771	0.421911704034675
Cbr1l2	382.3551145655	-0.324381518739846	0.146269845799834	-2.21769235460706	0.0265758159004573	0.421911704034675
Hjv	60.0659626821635	2.48239820433036	1.1438151874584	2.17027910762957	0.0299857083506511	0.421911704034675
Ndufb5	2981.78245658856	-0.441524586366148	0.213905889815363	-2.06410672818434	0.0390075981888184	0.421911704034675
Ccdc122	106.978430656588	-0.39559521633569	0.185533187130349	-2.13220730185462	0.0329898084644607	0.421911704034675
Zkscan5	334.954967871283	-0.165648956704521	0.0829579389980426	-1.99678245030207	0.0458488208283302	0.421911704034675
Tspan3	6587.00625422629	-0.226064981584204	0.108967443405128	-2.07461031038162	0.0380226657643094	0.421911704034675
Slc16a10	34.729627912923	0.890571066483248	0.422617405110658	2.10727493878313	0.035093754392763	0.421911704034675
Rela	418.23993643375	0.261035700421021	0.130068261568544	2.00691311833563	0.0447589147846976	0.421911704034675
Tmem128	885.560624052021	-0.360551284842912	0.161982164786151	-2.22587026984676	0.0260228722751372	0.421911704034675
Dynlt1	660.501226312889	-0.477250372816327	0.222085881907189	-2.14894512302125	0.0316387503163426	0.421911704034675
Anapc16	517.334235599347	-0.339814826825178	0.155209464062917	-2.18939501451682	0.0285681417059891	0.421911704034675
Slco5a1	609.158233465948	0.50107857168936	0.199857564076565	2.50717841981402	0.0121699264079848	0.421911704034675
Asb14	23.134935180273	0.976133293794812	0.396778295396976	2.46014790909415	0.0138879766801378	0.421911704034675
Tigd2	229.812914159147	-0.232481244555009	0.0963109789574017	-2.4138602584222	0.0157845148775888	0.421911704034675
Ap3s1	1458.87638055009	-0.235865610124261	0.110669009539624	-2.13127063398731	0.033066852875223	0.421911704034675
Rptor	1355.57025365203	0.247181162889984	0.121710036155982	2.03090205784838	0.0422649310004286	0.421911704034675
Slc36a4	324.699063125978	0.263165386203932	0.12537941819682	2.09895204483097	0.0358211282934801	0.421911704034675
Lrp3	1130.37272659237	0.341008922869315	0.145484077470881	2.34396044431438	0.0190801948325365	0.421911704034675
Neurl4	1131.9012571525	0.336149998958575	0.142236151518158	2.36332321544613	0.0181118656280401	0.421911704034675
Cul7	1885.0317967468	0.289067326998538	0.141905161091579	2.03704590287584	0.0416454422412205	0.421911704034675
Dctpp1	101.609048108322	-0.654103575024989	0.285125206444936	-2.29409242059177	0.0217851906381194	0.421911704034675
Cacng7	1548.22865081471	0.288500846495942	0.142716686539062	2.02149344615689	0.0432287101040232	0.421911704034675
Slc25a24	899.180729747193	-0.169390709334516	0.080014342635668	-2.11700432390988	0.0342594808252716	0.421911704034675
Acta2	305.982947712359	0.925473738669005	0.367400587341317	2.51897729768525	0.0117696245015992	0.421911704034675
Tgap1	1.97824767366076	-3.8686124940654	1.90738021469264	-2.0282335237963	0.042536419945485	0.421911704034675
Tmem59	4758.2794242014	-0.177955024320129	0.0881637513304466	-2.01846021334931	0.0435433538063005	0.421911704034675
Med28	724.295346335206	-0.473560986431954	0.230134557851675	-2.05775695250937	0.0396134702491394	0.421911704034675
Itgb1bp2	19.7855048758869	2.12504021328697	0.820583062691774	2.58967106427491	0.00960676786950522	0.421911704034675
LOC100911055	148.499366124843	-0.329679095498524	0.143031063441773	-2.30494752374357	0.0211695125561353	0.421911704034675
Serpinb5	1.49689437288923	4.10287804396485	1.98184185890888	2.07023483005033	0.0384303590755991	0.421911704034675
Cavin4	54.970333081758	1.44112007867199	0.549490588353088	2.6226474287599	0.00872495099978434	0.421911704034675
Serp2	348.125656730906	-0.430182436613076	0.214647758419084	-2.00413197781072	0.0450559247404289	0.421911704034675
Eif3m	3114.03860250951	-0.400104591786306	0.183421570446799	-2.18133881861161	0.0291583652363393	0.421911704034675
Myo1d	280.143984725999	0.348647739692521	0.168885360143706	2.06440475003786	0.038979356489105	0.421911704034675
Tusc3	2379.62952016581	-0.376618832351105	0.148758395163924	-2.53174842291146	0.011349538917027	0.421911704034675
Thsd7a	990.349955764688	0.44997016218712	0.186634722259653	2.41096703088884	0.0159102865932767	0.421911704034675
Atxn1l	282.965959058155	0.298324604982473	0.135743030963139	2.19771580806593	0.0279693643238432	0.421911704034675
Trim66	6.23784125951706	-1.96752552639171	0.872333793641462	-2.2554732382641	0.0241036402285734	0.421911704034675
Bola2	1067.64297980905	-0.481459042154212	0.225719121811398	-2.13300068815836	0.0329246697486189	0.421911704034675
Mybl1	262.523490011288	0.253279226725706	0.106598267781628	2.37601634619956	0.0175006875098613	0.421911704034675
Pdxp	342.984053982532	-0.225265282088681	0.113348735565904	-1.98736475501047	0.0468819904661122	0.421911704034675
Zfp157	459.480525596412	-0.19289216529783	0.0897966428772616	-2.14809996361985	0.0317058151250286	0.421911704034675
Hmcn1	320.959643089678	0.345682269242843	0.131511921472368	2.62852420809222	0.00857562514815947	0.421911704034675
Kif26b	274.003554402492	0.481067586193422	0.231324205520674	2.07962493639875	0.0375599479323213	0.421911704034675
Znf865	199.970056612951	0.436206027985648	0.194857256199954	2.23859268313843	0.0251824307585365	0.421911704034675
Vsig1	5.04717644731204	-3.08222280480385	1.33968325584956	-2.30071010542657	0.0214080225153839	0.421911704034675
Adamtsl1	337.722709579082	0.431127226688205	0.216656906548355	1.98990760810103	0.0466011141248676	0.421911704034675
Katnal1	266.840570323744	0.38162323983336	0.186415439696184	2.04716540891313	0.04064184652088	0.421911704034675
Amacr	396.391020193829	-0.239080766319376	0.117679876403299	-2.03161979453502	0.0421921612022169	0.421911704034675
Mpv17l2	321.562538922834	-0.437544836596417	0.201310364277343	-2.17348390465191	0.0297439159195236	0.421911704034675
Klhl40	51.5349242438603	0.755427484639502	0.323787478396294	2.33309666075138	0.0196430726893749	0.421911704034675
Mrps15	1649.74218677858	-0.373284408242957	0.174649225240184	-2.13733789960765	0.0325705183938872	0.421911704034675
Emc10	2161.8932681606	0.135583009231385	0.0630897696170228	2.14904904637347	0.0316305122302756	0.421911704034675
Slc25a5	6618.64923909595	-0.337070140047794	0.153796813316085	-2.19165880475717	0.0284041524075098	0.421911704034675
Ube2a	1532.19199226374	-0.301730051826172	0.140909411571822	-2.14130517231193	0.032249436299175	0.421911704034675
Adtrp	7.46527187344935	-2.27176136985284	1.02353848289306	-2.21951729985925	0.0264515515979982	0.421911704034675
Emd	459.7671144285	-0.313321189677876	0.131694425824117	-2.37915301059385	0.0173524714129991	0.421911704034675
Cibar1	650.476605862683	-0.383060374273484	0.164773229722108	-2.32477311344519	0.020084095397147	0.421911704034675
Spred3	85.8006411773188	0.412813828897465	0.179619391242875	2.29826983624098	0.0215464361123592	0.421911704034675
Slc24a5	563.423450197178	-0.18656849694315	0.0925052388481919	-2.0168424974214	0.0437119524495843	0.421911704034675
Dock10	1400.22971993776	0.214344906548205	0.09398977734274	2.28051297287983	0.0225772822675465	0.421911704034675
Selenow	6084.39821884968	-0.38778311392806	0.186678057100774	-2.07728278272536	0.0377754672057363	0.421911704034675
Kif21b	459.735999732188	0.676011039928615	0.280764690457271	2.40774948882504	0.0160511907783199	0.421911704034675
Ift27	467.320389086769	-0.446224536672734	0.182867247464695	-2.44015559297399	0.0146809372127226	0.421911704034675
Csnk2b	1535.06895876016	-0.252870420472468	0.121297879005688	-2.08470603563159	0.0370959924606641	0.421911704034675
Fxr2	3457.42690558847	0.183876430753856	0.0885774974253109	2.07588198017111	0.0379048677164813	0.421911704034675
Fam174b	49.9329861159435	0.613487183705234	0.256598794707044	2.39084203184058	0.0168097836814916	0.421911704034675
Dst	31410.2578688505	0.200420755093127	0.0965418153397595	2.07599944529514	0.0378940022972265	0.421911704034675
Sugp1	700.276995242613	0.163971925818639	0.0790469348560993	2.07436159437606	0.0380457413319107	0.421911704034675
Ngrn	2629.0516762176	-0.257661408828614	0.122252827509789	-2.10761103916377	0.0350646479207643	0.421911704034675
Zyx	738.877907639137	0.27609558422259	0.134439421198461	2.0536802506388	0.0400066492465341	0.421911704034675
Lin7b	363.018702559764	-0.523116604782395	0.200649375994809	-2.6071180246079	0.00913078816792218	0.421911704034675
Pcnx3	747.976019947974	0.372143990237488	0.182352718988144	2.04079211049046	0.0412714951051171	0.421911704034675
Tpcn1	1172.57955095665	0.382635980056137	0.185739086140113	2.06007248128428	0.0393916121868838	0.421911704034675
Slc7a8	565.604594068379	0.322192740746938	0.12686149401465	2.53972052945972	0.0110941078936384	0.421911704034675
Rpl12	3466.00818643677	-0.335159664542672	0.166209642739009	-2.01648748544005	0.0437490255391879	0.421911704034675
Glrx3	5054.49211019992	-0.304168627921939	0.153871014658866	-1.97677664371216	0.0480668828967765	0.421911704034675
Bcar3	525.126906178712	0.191640565117562	0.0964045797708421	1.9878782270832	0.0468251593084515	0.421911704034675
Pclo	1532.60299093529	0.332584483719249	0.160254168930286	2.07535620408059	0.037953534017337	0.421911704034675
Akap9	2004.61731221645	0.172846850008511	0.0873684433081033	1.97836705638636	0.0478873133557418	0.421911704034675
Paf1	1178.77544999992	-0.175451588118046	0.0835864621070619	-2.0990431188883	0.0358130998857628	0.421911704034675
Bex2	2941.40060675228	-0.324506031730017	0.155762705648324	-2.0833358690024	0.0372206194115977	0.421911704034675
Smarca1	624.538042341181	-0.223824662043324	0.0881703733074429	-2.53854728802005	0.011131375858805	0.421911704034675
Prdx4	900.46545194465	-0.463348941469509	0.195662462182098	-2.36810339756576	0.0178795383114956	0.421911704034675
Rpl24	4913.9564647596	-0.495092365689718	0.217494320478648	-2.27634618044347	0.0228252981609413	0.421911704034675
Stxbp5l	328.874523498084	0.523341531839231	0.257335752656154	2.03369149617739	0.0419827100980512	0.421911704034675
Cnn3	7858.98820260695	-0.275195408479739	0.111744474986113	-2.46272049256967	0.0137887361206859	0.421911704034675
Ak1	403.896005846025	0.744552393974056	0.289425819788876	2.57251545324179	0.0100962448564306	0.421911704034675
Znrf2	1264.44713529626	0.192498611853344	0.0918516582838783	2.09575543272615	0.0361038917067244	0.421911704034675
Kcnab2	5419.77518400061	0.258912973630137	0.127583009234352	2.02936876300315	0.0424207442626766	0.421911704034675
Lrrc40	700.196951099109	-0.186884279203789	0.0927785931188102	-2.01430387033859	0.0439776398776145	0.421911704034675
Rhod	5.12124863399268	-1.87367378930569	0.817692152426331	-2.29141711063993	0.0219393008844617	0.421911704034675
Nav2	1533.81618267904	0.342738723108298	0.170450204245893	2.01078505376186	0.0443481655107105	0.421911704034675
Azi2	1224.17514354919	-0.210437609257697	0.0849105787584635	-2.47834383341453	0.0131993878798605	0.421911704034675
Efcab14	2724.19887795166	0.153382149514446	0.0693246408657787	2.21251992940596	0.0269307607204623	0.421911704034675
Plec	10776.4469495017	0.460508039719336	0.211468699307338	2.1776652583939	0.0294309672062328	0.421911704034675
Ttbk2	1220.5278524773	0.556233953998284	0.243120187190668	2.28789702914326	0.0221435183655335	0.421911704034675
Ccser2	3728.52648652487	0.276150364992041	0.133770472959763	2.06435963693651	0.0389836304646158	0.421911704034675
Lin37	362.858734679834	-0.342618711147203	0.159075355611887	-2.15381389423467	0.0312547696501871	0.421911704034675
Nup210	230.194292358541	0.342560284228617	0.160883188331845	2.12924848009624	0.0332337078240348	0.421911704034675
Tln2	3190.30391430618	0.386952566399268	0.176655747067035	2.19043293424489	0.0284928536925842	0.421911704034675
Cul9	939.853167621132	0.294529663311742	0.148939213138174	1.97751590804028	0.0479833441501228	0.421911704034675
Ndufb4	2435.37719164218	-0.458309683979929	0.215265107923478	-2.1290477049483	0.0332503137309156	0.421911704034675
Nppb	18.1851522240399	-1.63389115798243	0.694694995288487	-2.35195469819662	0.0186750492019886	0.421911704034675
Rpl15	3925.7807397065	-0.383177139378001	0.177058081268938	-2.16413245095536	0.0304541856304003	0.421911704034675
Traf3	1129.56263536145	0.313617785082409	0.155988782895375	2.01051498230331	0.0443767121293994	0.421911704034675
Aamdc	84.7784404322053	-0.43462851185449	0.217777455273935	-1.99574612214926	0.0459615639930461	0.421911704034675
R3hdm2	1430.69858392034	0.265354717077612	0.132741020739153	1.99904080592431	0.0456039389235852	0.421911704034675
Magt1	1619.85458979061	-0.161666056239842	0.0679197201037321	-2.38025209751944	0.0173007975653364	0.421911704034675
Tmem14a	1347.40999692881	-0.388855529642694	0.178364543349819	-2.18011675605306	0.0292488080150982	0.421911704034675
Smcr8	394.646215257463	0.285831907739699	0.143564736600732	1.99096180933781	0.0464850860417924	0.421911704034675
Smyd5	579.51158614404	0.199884248083362	0.083314621271933	2.39914969343681	0.0164331951633535	0.421911704034675
Ssr4	1140.0947734956	-0.412293096726945	0.184892421112347	-2.22990804191169	0.0257535484021636	0.421911704034675
Cdk5rap3	854.054554401404	-0.228267656425916	0.112612268659171	-2.02702298021172	0.0426600625836282	0.421911704034675
Nckap5l	601.76719000757	0.389833961843918	0.157981394387377	2.46759413255987	0.0136024451607398	0.421911704034675
Ank3	5781.48376456481	0.163835778844569	0.0817462320371923	2.00419976262671	0.0450486659990707	0.421911704034675
Rpl27	3904.05738987177	-0.470695014187106	0.222451999770647	-2.11593968439215	0.0343499377239297	0.421911704034675
Ppp1r12c	1546.02112991127	0.177826168023347	0.0833070348366095	2.13458765363715	0.0327947068250946	0.421911704034675
Ttc28	534.573455709625	0.456245073309109	0.220704995451475	2.06721679487051	0.0387137303451537	0.421911704034675
Ppp2r3c	1117.7752634605	-0.262482523409951	0.111168832731006	-2.3611161236628	0.0182200243381125	0.421911704034675
Ifit1bl	98.7738146720482	-0.745206211078738	0.345867089298168	-2.15460283483724	0.0311929270197872	0.421911704034675
Sarnp	1470.73466713157	-0.345175134598342	0.153352255790341	-2.250864409	0.0243941265618397	0.421911704034675
Pomp	2324.13080726903	-0.520126631946157	0.239836285590059	-2.16867364613536	0.0301074695446304	0.421911704034675
Bcap31	5567.41457555631	-0.378612491377493	0.169441103383825	-2.23447843419577	0.0254516099768612	0.421911704034675
Zfp955a	1024.56766843735	-0.18580949935689	0.0842920660887367	-2.20435336299959	0.0274995027990253	0.421911704034675
Frmd4a	407.44126253967	0.37533901234072	0.182863311794098	2.05256597760489	0.0401146900576612	0.421911704034675
Acss1	537.717465779075	0.312875159254922	0.149339608561591	2.09505811799343	0.0361658264189239	0.421911704034675
Myh10	7280.47509009501	0.245327837435926	0.112594312836357	2.1788652664232	0.0293416787131988	0.421911704034675
Arid3b	109.614664917693	0.387836120101205	0.195690924308075	1.98188097620019	0.0474925635979416	0.421911704034675
E2f3	145.827694840993	0.429207983717731	0.192078051785493	2.23454985995515	0.025446915716835	0.421911704034675
Adam23	7752.84720688083	0.317507058523088	0.157124391693227	2.02073691488331	0.0433070063225121	0.421911704034675
Rsrc2	1474.46189380547	-0.240326402594515	0.110188930899789	-2.18103942593906	0.0291805004930967	0.421911704034675
Rab13	222.79302155582	-0.346411901111387	0.165404645249976	-2.0943299421117	0.0362305988325614	0.421911704034675
Wrap73	248.746789478088	-0.251416011642682	0.126906325713294	-1.98111489107863	0.0475783907124701	0.421911704034675
Usp32	5548.45288970031	0.289440729878757	0.132314722430137	2.18751719054986	0.0287047896776313	0.421911704034675
Rpl36l3	59.1518723931193	-0.602109207619038	0.283626311418461	-2.12289616082441	0.0337625542474892	0.421911704034675
Tfcp2l1	75.5407632329181	0.490246575680399	0.215703474302967	2.27278015462942	0.0230394315415111	0.421911704034675
Lyrm1	425.059294820274	-0.314372329054552	0.158758680019205	-1.9801898643685	0.0476821983392544	0.421911704034675
Psph	373.916609638308	-0.389273775572775	0.193679034494326	-2.00989114071703	0.0444427116177949	0.421911704034675
Cct6a	5468.36647428646	-0.228387584465067	0.101286778499419	-2.25486078092983	0.0241420687093774	0.421911704034675
Rps24l7	1416.05294062513	-0.51042713927276	0.231276383785015	-2.20700069293384	0.0273140109316947	0.421911704034675
Rpl3	11079.2437870341	-0.339514947289422	0.153870337312713	-2.20650031200894	0.0273489884127433	0.421911704034675
Uimc1	701.608259744013	-0.23384644210642	0.112407887473251	-2.08033837627335	0.0374945071898755	0.421911704034675
Prkn	63.3837280643013	0.476926003752925	0.202324933604474	2.35722802551499	0.0184119370212972	0.421911704034675
Brsk2	699.12335644768	0.379837361112805	0.189883414658092	2.00037144790528	0.0454601691294115	0.421911704034675
Plekhm2	1176.5004029268	0.320545410319006	0.136710086934939	2.34470928594724	0.0190419203548346	0.421911704034675
C1h11orf58	2628.05972636238	-0.252511567040178	0.116688987144365	-2.16397085294585	0.0304665864268936	0.421911704034675
Npr2	2574.52245891193	0.193694380955623	0.0835065430208311	2.31951142926974	0.0203673221404333	0.421911704034675
Ndrg2	7524.40351462466	-0.177637951077996	0.0752635531994521	-2.3602121282694	0.018264487699473	0.421911704034675
Tmem176a	6198.05455870977	-0.450511475827059	0.203835001725404	-2.21017721202743	0.0270928658534503	0.421911704034675
Hoxb9	62.3053191742523	0.534074240370608	0.227869122849495	2.34377625933707	0.0190896191168211	0.421911704034675
Socs2	135.767497122285	0.354862047416882	0.169254088673339	2.09662319060289	0.0360269447223135	0.421911704034675
Snrpg	410.62170552592	-0.59776224201719	0.257296851763761	-2.32323962737807	0.0201662830573457	0.421911704034675
Rpl18	2606.51676409744	-0.399313896186629	0.184166963195332	-2.16821675971877	0.0301421982364586	0.421911704034675
Zer1	978.880625338063	0.191722370726281	0.0850080046014874	2.25534491281221	0.0241116875816826	0.421911704034675
Rps29	5919.18693614987	-0.544384511599903	0.261535414668429	-2.08149444039946	0.0373886724517006	0.421911704034675
Znrf1	267.333826167354	0.24622327365107	0.108513428148914	2.2690581050778	0.0232647926292163	0.421911704034675
Cisd2	2235.94654912715	-0.171139965649295	0.082086528728299	-2.08487273491315	0.0370808541790675	0.421911704034675
Tab3	275.616662622557	0.364969703725454	0.175289014990046	2.08210254217117	0.0373331043972888	0.421911704034675
Gan	219.247671151853	0.650460597069364	0.317451010474281	2.04901095163489	0.0404610440390138	0.421911704034675
Lrrc66	32.2465446784398	0.575662398084924	0.272241590761211	2.11452774895754	0.0344702172945972	0.421911704034675
Ablim2	712.087736528972	0.332754727067577	0.134914892820452	2.46640470974851	0.0136477036070332	0.421911704034675
Myg1	664.04340118755	-0.383973923625015	0.148829671276127	-2.57995546407288	0.00988130577133048	0.421911704034675
Lrp1	3088.26149102418	0.563447335130353	0.25480614371734	2.21127845235707	0.0270165605483227	0.421911704034675
Psmb1	6262.75645173597	-0.370057445576262	0.184136069670749	-2.00969558130548	0.0444634179219794	0.421911704034675
Enpep	354.426535213122	0.260000171231572	0.119891243865161	2.16863352860021	0.0301105175670121	0.421911704034675
Ddrgk1	1334.94588215448	-0.188941804404471	0.0883738585893203	-2.13798296714074	0.0325181256734449	0.421911704034675
B2m	23083.3294057299	-0.386668862884304	0.178538776849306	-2.16574163723922	0.0303309353905255	0.421911704034675
Sema5a	2704.31540132523	0.359909885697748	0.18197923247059	1.9777525205021	0.0479566321279697	0.421911704034675
Nol12	167.774895633067	-0.522677781906828	0.200043999941882	-2.61281409119334	0.00898001353336828	0.421911704034675
Timp1	691.136492966316	-0.480317146794998	0.21807931602581	-2.20248832190098	0.0276308331445067	0.421911704034675
Adgrf5	804.698551501612	0.479453469297439	0.197721552886952	2.42489229068299	0.0153129291880354	0.421911704034675
Acsl6	6868.53446397256	0.231465381280122	0.107567230269707	2.1518205935001	0.0314114872425075	0.421911704034675
Clec4e	21.8689760903484	-1.77200819248365	0.781042833543056	-2.26877210363132	0.0232821882353714	0.421911704034675
Gtf2h2	332.794441585867	-0.284668537269068	0.138571255323463	-2.05431160022744	0.0399455427123874	0.421911704034675
Ptma	9618.78396886359	-0.256610300134386	0.110749480620621	-2.31703389213553	0.0205018856067313	0.421911704034675
Cdkn1a	122.44993267379	0.610635253830972	0.308755289488378	1.9777321219106	0.0479589345051764	0.421911704034675
Srsf3	2662.57706258424	-0.293464415160925	0.138137452878567	-2.12443771798009	0.033633558855237	0.421911704034675
Rpl11	4877.27667602142	-0.462632077267358	0.209988480166991	-2.20313074745555	0.027585534607684	0.421911704034675
Rbfox3	1276.67060493509	0.453053314470922	0.180207554490475	2.51406394006013	0.0119348793503282	0.421911704034675
Svopl	31.1637715186549	0.499681887408288	0.22031863212966	2.26799650387363	0.0233294197658163	0.421911704034675
Zfp422	504.529835492752	-0.258747764826089	0.098101741513446	-2.63754507141573	0.00835085273862186	0.421911704034675
Cops9	1803.1213944999	-0.505852179571539	0.230872666234287	-2.19104404095289	0.0284486055792194	0.421911704034675
Abhd11	336.541623347537	-0.227457392453048	0.106440736894592	-2.13693928742994	0.0326029300121061	0.421911704034675
Jade1	443.339881652208	0.202705199573702	0.0879082836208046	2.30587142900069	0.0211178175127267	0.421911704034675
Pkd1	2985.38861408259	0.375105959348742	0.183855441853149	2.04022222876792	0.0413281967244778	0.421911704034675
Smap2	1997.85466917627	0.162432528015311	0.0689949377909904	2.35426733055947	0.0185592583410233	0.421911704034675
Bahcc1	146.649743194961	0.483102860418345	0.233063884813787	2.07283449687768	0.0381876847754572	0.421911704034675
Rpl13	3486.26560940612	-0.345906636239049	0.16831286518891	-2.05514079895683	0.0398654072317522	0.421911704034675
Kcna7	13.9442398377331	1.74313529731119	0.74080938091308	2.35301461107674	0.0186219023523709	0.421911704034675
Bdp1	647.664739957133	0.374365104262516	0.173038562873505	2.16347788634944	0.0305044427690718	0.421911704034675
Ksr1	271.774438945892	0.452709272541089	0.227058366150915	1.99380133053628	0.0461737701239029	0.421911704034675
Zfp954	561.769813602711	-0.325089814891569	0.151900684508586	-2.14014713589519	0.0323428778129745	0.421911704034675
Ifi27	6371.24897553238	-0.349305965537622	0.17636319747959	-1.98060576429528	0.0476355020086593	0.421911704034675
Cops3	2349.77821408509	-0.285859143059411	0.140563070042399	-2.03367173876599	0.0419847034285725	0.421911704034675
Lmod1	73.7297506043642	0.649111941746301	0.309874090991497	2.09476029334802	0.0361923064590119	0.421911704034675
Nup42	178.904983186148	-0.303139566206265	0.135039233802653	-2.24482587519176	0.0247793129830147	0.421911704034675
Creb3l4	34.9941335677583	-1.10335696410529	0.531400681984496	-2.0763183065269	0.0378645212726891	0.421911704034675
Rpl37l1	1163.67499406648	-0.566241478003725	0.268657558799121	-2.10767000390676	0.0350595436680755	0.421911704034675
Aida	1848.9311513443	-0.169912066285376	0.0777766994688469	-2.18461399681062	0.0289171607920372	0.421911704034675
Dnajb12	1399.16605535788	-0.139472023437056	0.0672557265302363	-2.07375684766937	0.0381018986820938	0.421911704034675
Smpd5	236.925242632228	-0.345488315828051	0.159729353915396	-2.16296070421124	0.0305442021153264	0.421911704034675
Rpl14	6499.11944851778	-0.477612209806318	0.198989026589038	-2.40019370913707	0.0163863978154134	0.421911704034675
Comt	2005.36957366819	-0.28694817086396	0.123624943995674	-2.32111871269281	0.0202804377123307	0.421911704034675
Smokl3	455.477965654798	0.256400641077416	0.128996459115132	1.98765642744172	0.0468497010066522	0.421911704034675
Rpl18a	8135.27353600131	-0.459334214315491	0.221956098905036	-2.0694822831249	0.038500852177296	0.421911704034675
Myrip	344.681061736176	0.239284419204034	0.102553075315507	2.33327395076032	0.01963377171954	0.421911704034675
Rin3	240.144626918652	0.41745919618777	0.198255920306245	2.10565815912545	0.0352340567719695	0.421911704034675
Plin2	1850.04045805202	-0.172624544003573	0.084099320502478	-2.05262709582162	0.0401087575776237	0.421911704034675
Ndufa6	1890.66195040062	-0.5633952434571	0.262259033954561	-2.14823960479742	0.0316947259650291	0.421911704034675
Padi2	534.312661564731	0.443699382541765	0.212521722705345	2.08778367168113	0.0368173531253448	0.421911704034675
Spsb1	451.303578518557	0.300103563899342	0.128432637051164	2.33666123183151	0.0194568058681039	0.421911704034675
Ankrd13b	326.980844841985	0.270471312152964	0.132611616944217	2.03957480034904	0.0413926940633525	0.421911704034675
Hagh	2592.19820825137	-0.336422292662518	0.163314619861527	-2.05996433722693	0.0394019502747737	0.421911704034675
Pacs2	2829.59451125701	0.33819999634879	0.149412652954236	2.26352982603406	0.0236030481496675	0.421911704034675
Proser1	352.224348584546	0.261112812822419	0.131398438553007	1.98718352895103	0.0469020624417015	0.421911704034675
Dtna	333.799643028198	0.202758675245614	0.0960164038477471	2.11170869893365	0.0347114424414852	0.421911704034675
Snord96a	9.02636148625026	-1.24628504024616	0.51430008928269	-2.42326428911259	0.0153817316768729	0.421911704034675
Rnf146	1564.40870402076	-0.312012580264478	0.143491465158202	-2.17443302234372	0.0296726303515454	0.421911704034675
Speg	580.322496066441	0.317119904817049	0.151355738677024	2.09519577908934	0.0361535923447627	0.421911704034675
Cfap90	2.64474130448156	-4.28803011261633	1.72993203990172	-2.47872749548007	0.0131851998124745	0.421911704034675
Fbxo3	2404.2018526863	-0.120291154483777	0.057642741496189	-2.08683958051735	0.0369026379551155	0.421911704034675
Immt	3973.67311971336	-0.193889239869564	0.0928240354020698	-2.0887827062218	0.0367272878398457	0.421911704034675
Kcnip4	1436.33220039484	-0.394872844953197	0.166758992483801	-2.36792534586436	0.0178881449737712	0.421911704034675
Arhgef37	449.697723267715	0.610110732386689	0.301501653448141	2.02357342127024	0.0430140620632419	0.421911704034675
Atg4c	290.495344511285	-0.332240179464804	0.126620840994378	-2.62389806334927	0.00869297980119176	0.421911704034675
Mtm1	621.178454876243	0.256290718290258	0.115069194840346	2.22727480318126	0.0259289134437086	0.421911704034675
Unk	200.844240922173	0.396603796023164	0.194216847378859	2.04206690292685	0.0411448953854032	0.421911704034675
Ddx54	619.694808243015	0.314342917689562	0.155494121825263	2.02157428203495	0.0432203511778665	0.421911704034675
Arhgef25	1146.11510903587	0.172426861695316	0.0759365783873171	2.27066935799828	0.0231670013128436	0.421911704034675
Zfp672	292.457852479438	-0.235945153281689	0.115902014905488	-2.03572952095863	0.0417775230203309	0.421911704034675
Cnst	1377.01415744187	0.15932442811666	0.0649862315548542	2.45166436496901	0.0142197227542605	0.421911704034675
Hsc70-ps2	5158.25997747181	-0.193757570195276	0.096452248975038	-2.00884450341246	0.0445536269348466	0.421911704034675
Kcnma1	435.258494409785	0.222142093298177	0.109933401818493	2.02069698220516	0.0433111424300786	0.421911704034675
C1d	1144.71116065499	-0.341702470872102	0.162530932444298	-2.1023842399305	0.0355196306179552	0.421911704034675
Dnajb5	326.050851216231	0.310432731200825	0.144631628104703	2.14636822712177	0.0318436121692446	0.421911704034675
Ccnk	436.238482350218	0.341029622706518	0.140998198984746	2.41868070061954	0.0155769066542967	0.421911704034675
Slc43a1	40.6754869851462	1.00548300106163	0.48901092417487	2.05615652198001	0.0397674315743101	0.421911704034675
Ptk7	307.807850728682	0.423996644548903	0.196924812491162	2.15308898449723	0.0313116858110601	0.421911704034675
Kcnj8	78.1749261274463	-0.735589418267262	0.291722729520023	-2.52153618429918	0.0116843657632422	0.421911704034675
Cisd3	949.090873400702	-0.466936606165139	0.19858398108074	-2.35133067442782	0.0187064014357682	0.421911704034675
Serpinb9	2778.99991941466	-0.272075206136223	0.1233223921802	-2.20621090238554	0.0273692362744798	0.421911704034675
Lhfpl6	781.875479602838	0.212141741788355	0.106992270449659	1.98277633418547	0.0473924186197012	0.421911704034675
Kcnip3	2521.85384197294	0.211145376967017	0.0994427993179007	2.12328472664997	0.0337299997756177	0.421911704034675
Atad1	4487.82018128756	-0.225815905635675	0.0991955753373747	-2.27647155498268	0.0228178012163138	0.421911704034675
Tacc1	7282.55361614202	0.246546835455138	0.123564128120064	1.99529458270911	0.0460107604032174	0.421911704034675
Klhl36	95.6957784465661	0.371252672214992	0.161554002969532	2.29800973910259	0.0215612348308419	0.421911704034675
Fbxl16	489.502109574489	0.304382306767022	0.150022551966188	2.02891033899772	0.042467423503685	0.421911704034675
Lingo4	120.391810104282	0.611234568144623	0.247442676192166	2.47020674667265	0.0135034983954642	0.421911704034675
Thrap3	2785.24788678894	0.116316824682695	0.0577401689673988	2.01448708521047	0.0439584194489075	0.421911704034675
B4galnt1	448.680409560685	0.211701359665603	0.0909128013037031	2.32861991523497	0.01987921007636	0.421911704034675
Sez6	527.731646157761	0.334633685589061	0.168208699536513	1.98939583095952	0.0466575294563815	0.421911704034675
Mien1	1232.30277054925	-0.325608481358295	0.164105647116552	-1.98413940701895	0.0472403011303243	0.421911704034675
Rps17	2615.33073742131	-0.546553847477364	0.23814328499053	-2.29506302266343	0.021729512814617	0.421911704034675
Dpp8	2908.39261061134	0.178346351179709	0.0757508945434903	2.35437947306769	0.0185536594991563	0.421911704034675
Timp3	4062.08391367698	0.222320133914383	0.106725997850165	2.0830925771854	0.0372427858535575	0.421911704034675
Scn4a	147.946032953368	0.633107036608742	0.25415987344244	2.49097950842395	0.012739146681382	0.421911704034675
Pigl	133.547914295757	-0.315543772034433	0.144127773093292	-2.18933357022165	0.0285726040832418	0.421911704034675
Vamp4	3040.80112575187	-0.198517708926454	0.0853368200425661	-2.32628434979687	0.0200033863645764	0.421911704034675
Pqbp1	920.623664930583	-0.334943614205265	0.156342012916774	-2.14237752192411	0.0321631151995022	0.421911704034675
Dynlrb1	6663.74253598356	-0.483029122412579	0.2311996272145	-2.08922967667435	0.0366870532233421	0.421911704034675
Eif2b5	1892.45603799001	-0.235564427506065	0.0990356800228169	-2.37858141077835	0.0173793987827184	0.421911704034675
Tex264	1087.83703007006	-0.21840836288029	0.10893804828132	-2.00488595422854	0.0449752406256642	0.421911704034675
Krt16	10.4693560706865	2.55100534379211	1.1877884277271	2.14769338060787	0.031738121569671	0.421911704034675
Ankrd23	118.839109622155	3.35154728312175	1.4612624803715	2.29359702869376	0.0218136562296459	0.421911704034675
Rsl24d1	1519.02866418018	-0.30465865642222	0.145229768788686	-2.09777002995514	0.0359254651956129	0.421911704034675
Crybg3	110.683406250804	0.686029316432361	0.288917426972726	2.37448229973722	0.017573578766773	0.421911704034675
Ebf4	139.042433121848	0.42746925892708	0.212121069094212	2.01521357945459	0.0438822752920789	0.421911704034675
Myh7	813.559468163134	2.2371115734078	1.12511943732888	1.98833252647282	0.0467749257344796	0.421911704034675
Tm2d3	89.8206613582673	-0.522425989718842	0.240605411117891	-2.17129775798294	0.0299086716881443	0.421911704034675
Cenpn	327.076192782696	-0.223204530998303	0.108246841296963	-2.06199578965974	0.0392081368254176	0.421911704034675
S100a5	30.7391537533731	-0.796188275432311	0.3161482812597	-2.51840140411291	0.0117888884149556	0.421911704034675
Emp3	1067.69358531704	-0.379984788729861	0.183553867531068	-2.07015408523357	0.0384379174026286	0.421911704034675
Slc39a14	536.254780360816	0.211807921329027	0.0977233074511282	2.16742481249883	0.0302024770090521	0.421911704034675
Rbm26	937.82750283882	0.199904098772951	0.086664117285121	2.30665360745873	0.0210741384760242	0.421911704034675
Bcl11b	124.350992833189	0.498454786872316	0.241364640251202	2.06515248610379	0.0389085745822441	0.421911704034675
Uqcc2	953.016273742891	-0.533746471551727	0.214390374226243	-2.48960091365143	0.0127886607265567	0.421911704034675
Mitd1	275.144310073283	-0.370876128726233	0.150626639447836	-2.4622213579602	0.0138079417415373	0.421911704034675
Tfb2m	893.820249744641	-0.311874187658299	0.144047161841184	-2.16508387719676	0.0303812624400768	0.421911704034675
Smurf1	1037.59662322531	0.357514931651302	0.157330958243298	2.2723749708461	0.0230638721256915	0.421911704034675
Ptpn11	3786.93775923628	0.165745312804933	0.0745626334100684	2.22290046937307	0.0262225121286524	0.421911704034675
C9h2orf88	31.9561561264162	0.584341919193576	0.260656233899755	2.24181064251203	0.0249736131177659	0.421911704034675
Pim3	751.544299393649	0.255079261578828	0.120099063043476	2.12390717391765	0.0336779064028673	0.421911704034675
Xrcc4	277.798367027018	-0.322192011378142	0.16042294560854	-2.00839106996792	0.0446017511010146	0.421911704034675
Nelfa	302.956496335893	0.24337486513521	0.113514756579758	2.14399319056117	0.0320334323994369	0.421911704034675
Atp1b3	16411.0338780348	-0.250043041080012	0.117886651403476	-2.12104626014206	0.0339179096589408	0.421911704034675
Clic4	856.77947327922	0.253447402992666	0.127041656526433	1.99499447600428	0.0460434823466634	0.421911704034675
Rps8	6118.80297728615	-0.355454181992547	0.177657968120152	-2.00077815677904	0.045416302383804	0.421911704034675
Map1lc3b	7798.09338459183	-0.391039255223697	0.197581781397654	-1.97912607355579	0.0478018135476505	0.421911704034675
Tma7	2573.03091992977	-0.395484651329721	0.197592622784476	-2.00151526791106	0.0453368900809725	0.421911704034675
Fibp	944.299623601238	-0.321744715875474	0.136662696202616	-2.35429802583768	0.0185577256975239	0.421911704034675
Mrpl22	684.018390770924	-0.526229112846969	0.22799029694532	-2.30812065205204	0.0209924268308796	0.421911704034675
Rnf114	933.001988309819	-0.234352606056474	0.106045850338219	-2.20991774132639	0.0271108717182033	0.421911704034675
Sgca	19.3978279340688	1.33031517119706	0.662428212715071	2.00824050917842	0.0446177402357816	0.421911704034675
Mtbp	56.2990275096109	-0.500547400385629	0.229538212072737	-2.18067133949364	0.0292077343621649	0.421911704034675
Tspan8	11195.4109138591	-0.548391933059727	0.213211786874143	-2.57205261069097	0.0101097527342868	0.421911704034675
Mettl22	459.532923839535	-0.322246934893447	0.150165470467991	-2.14594562844016	0.0318773168553178	0.421911704034675
Tbx15	40.4605167093545	1.25325904957705	0.631697342546772	1.98395491822773	0.0472608658257082	0.421911704034675
Isl1	2174.9404955573	-0.211178644608696	0.100547097251264	-2.10029578557567	0.0357028297788051	0.421911704034675
Ptpn1	246.065021543203	0.300447055095021	0.150859181263071	1.99157288657889	0.0464179407210673	0.421911704034675
Ddx17	4880.2707223063	0.239252645652736	0.114999324424666	2.08047001014746	0.0374824435949448	0.421911704034675
Lrrk1	342.900803986519	0.373342046257257	0.180717444347887	2.06588825779631	0.038839031851966	0.421911704034675
Dip2a	734.960601761245	0.485417660057333	0.203400083350283	2.38651652478124	0.0170088429516235	0.421911704034675
Kcnc3	2101.73503059666	0.447294730108157	0.225089253454465	1.98718829639125	0.0469015343238196	0.421911704034675
Plekhh2	116.371355766172	0.582239828418826	0.241518221140704	2.41074907586216	0.0159197969284669	0.421911704034675
Slc66a3	2221.15387998715	-0.297606769049587	0.125652775613847	-2.36848543612108	0.0178610835763205	0.421911704034675
Unc45b	38.956309411468	1.31520600975052	0.574251586493072	2.29029582274631	0.0220041738124905	0.421911704034675
Nckap5	12.2922137312744	1.05793868037047	0.420145188759663	2.51803116797237	0.0118012877527307	0.421911704034675
6330403K07Rikl	585.962638201393	-0.331678210850013	0.150390586996336	-2.20544528400633	0.0274228633349145	0.421911704034675
Wdr83os	915.201475785706	-0.408656105313856	0.202841780914478	-2.01465449313006	0.0439408634732562	0.421911704034675
Nnt	592.484911610824	0.585544705370766	0.26725824223568	2.19093226264059	0.028456694632202	0.421911704034675
Cit	520.873754961624	0.598819108431565	0.24545138091251	2.43966485829228	0.0147008932428784	0.421911704034675
Pxn	1270.88770782645	0.326250336623796	0.159656598427938	2.0434503793531	0.041007874655536	0.421911704034675
Snx6	3116.05396019791	-0.206529709704328	0.102423844303455	-2.01642216330443	0.0437558498720068	0.421911704034675
Elovl1	1873.67806567993	-0.268223104284317	0.12176843606658	-2.20273096172196	0.027613716657263	0.421911704034675
Mul1	530.026790893419	0.162998372577975	0.0789335091707925	2.06500856594741	0.0389221898056785	0.421911704034675
Bbx	159.795644004769	0.504417642547156	0.254081269639418	1.98526102794985	0.0471154375851372	0.421911704034675
Traf3ip2	287.927481202465	-0.336869615746343	0.152111648349005	-2.21462076969562	0.0267861051992813	0.421911704034675
Zfand6	1402.56312792617	-0.243065455003894	0.121904127681637	-1.9939066841008	0.0461622533597978	0.421911704034675
Gjc2	19.6933921235231	0.719636049574577	0.324983085154957	2.21438001682901	0.0268026483740899	0.421911704034675
Sike1	726.399920840622	-0.192448820505375	0.084490800293981	-2.27774881804599	0.0227415473311677	0.421911704034675
Edn1	33.5126336271165	0.862070367326197	0.37764610179934	2.28274663294221	0.0224452971664784	0.421911704034675
Slc27a4	1012.8522383712	0.233792592733893	0.0887731926630863	2.63359450888724	0.00844863192290708	0.421911704034675
Ccdc57	94.269577318372	0.334860221817963	0.159604241406732	2.09806593400367	0.0358993213458637	0.421911704034675
Pfdn4	1921.9841812333	-0.546119287848382	0.240799375491154	-2.26794312374969	0.0233326735008428	0.421911704034675
Mark2	760.609416827592	0.446504216625739	0.201086713586869	2.22045608415024	0.0263878235954754	0.421911704034675
Elapor1	115.930235612112	-0.391116482343844	0.192946983316527	-2.02706710216984	0.0426555507193966	0.421911704034675
Ska2	219.35891530975	-0.328044501321867	0.124607077200622	-2.63263137770019	0.00847262479093304	0.421911704034675
Enah	1417.14339696583	0.322566085868786	0.138139983108318	2.3350667823367	0.0195399322897155	0.421911704034675
Rps27	3755.4163254887	-0.518288285147076	0.257940624652746	-2.00933174386479	0.0445019635722585	0.421911704034675
Ibtk	660.352998828862	0.204845140626165	0.0966444858843132	2.11957401140683	0.034041986081891	0.421911704034675
Fam133b	345.569752390378	-0.296222788456856	0.119401607864582	-2.48089446829571	0.0131053166691227	0.421911704034675
Aldh9a1	656.404216058957	0.213920894850174	0.0892240448790737	2.39757001759002	0.0165042263541735	0.421911704034675
Mbip	259.2153360731	-0.312728022935769	0.151298310499749	-2.0669630870484	0.038737632330931	0.421911704034675
Apc2	2922.50747129176	0.451973437696859	0.218654436146847	2.067067312521	0.0387278116615121	0.421911704034675
B9d1	99.8655591809972	-0.447156728558672	0.208333217196822	-2.14635349357766	0.0318447867402534	0.421911704034675
Cerkl	1.61956578996433	-3.59121698747059	1.5440219968965	-2.32588460183144	0.0200247077044787	0.421911704034675
Zbed5	628.044057168619	-0.420549064241015	0.179894241331917	-2.3377572351806	0.0193998452058682	0.421911704034675
Robo1	514.382256531016	0.347040917969621	0.161147730834536	2.15355758453687	0.0312748836080612	0.421911704034675
Vdac3	8846.94765238366	-0.311080703665702	0.153711654999242	-2.02379386044107	0.0429913661993147	0.421911704034675
Hax1	558.955186191658	-0.236664755370939	0.112827691102701	-2.09757687193577	0.0359425399377975	0.421911704034675
Sst	897.401732699733	-0.61087071822649	0.254509503313269	-2.40018824552333	0.0163866424133994	0.421911704034675
Zfp169	83.389858106803	0.376511372856494	0.161317923403024	2.33397111067348	0.0195972346812212	0.421911704034675
Clec4a	15.932476619232	-1.08586937863475	0.485707553964708	-2.23564441147986	0.0253750730003943	0.421911704034675
Psmd10	397.426088556632	-0.428866126668661	0.182200129663319	-2.35381899815958	0.0185816566171412	0.421911704034675
Pacc1	349.025573256587	-0.372173161642692	0.18022155783444	-2.06508680823072	0.0389147873789557	0.421911704034675
Tafa4	245.615776532192	-0.553105291662095	0.243165154278574	-2.27460753290518	0.0229294838234601	0.421911704034675
Hace1	1082.45420169222	-0.155872749514622	0.0779873690694706	-1.99869224176253	0.0456416629536678	0.421911704034675
Atg5	729.090308667252	-0.421532717617772	0.177704428206924	-2.37210024460914	0.0176872912180379	0.421911704034675
Hspb7	87.174508529545	2.28303668696201	0.881130987593737	2.5910298458538	0.00956891923033971	0.421911704034675
Bltp3a	280.257657832229	0.363421769001914	0.17217487627535	2.1107711930091	0.034791983314637	0.421911704034675
Spata6	431.23417465207	-0.163267547179102	0.0810277421417782	-2.01495861619129	0.0439089854017767	0.421911704034675
Pipox	19.6740975216633	0.939681406111869	0.455562382580784	2.06268437000555	0.0391426258680021	0.421911704034675
Med13	607.727391250843	0.408792731668808	0.173166624002581	2.36069008114818	0.0182409675817164	0.421911704034675
Ppp1r9a	356.34637717557	0.420628543579338	0.204189295654218	2.05999311683628	0.0393991988480183	0.421911704034675
Psma7	4735.5472750167	-0.394943816312579	0.192773133414566	-2.04874926976073	0.0404866386890762	0.421911704034675
Mib1	985.419976195868	0.44741910193638	0.218261070984268	2.04992626453587	0.0403716267595213	0.421911704034675
Naalad2	18.1277150989679	-1.07683858514331	0.503168385587036	-2.14011574651492	0.0323454138356609	0.421911704034675
Rab3c	1450.9362904566	0.334780948439395	0.161530359286914	2.07255744317852	0.0382134850649625	0.421911704034675
Hnrnpc	2601.41085717254	-0.261929417696292	0.116237478057978	-2.25339900755284	0.0242340020577284	0.421911704034675
Spatc1l	1396.23786754621	0.27866857959259	0.114628949477342	2.43104888305438	0.0150551832122786	0.421911704034675
Clstn1	10379.2215701776	0.263385501704654	0.1272123485267	2.07043973918439	0.0384111836978055	0.421911704034675
Slc23a2	1806.07563866258	0.236885710893995	0.0982928213748195	2.41000011578343	0.0159525154588687	0.421911704034675
Angptl6	19.9874916732641	-1.0102440120176	0.399258826264772	-2.53029850703325	0.0113965521939471	0.421911704034675
Ano8	1162.45787742953	0.366925810125503	0.146481842938012	2.50492349608666	0.0122477882104272	0.421911704034675
Map7d1	2625.41574630302	0.429552967729687	0.165530722150456	2.59500449311913	0.00945896824494137	0.421911704034675
Dctn3	2369.4167063313	-0.346759341089312	0.174478675878783	-1.98740241088383	0.0468778207379886	0.421911704034675
Rsf1	397.090626558496	0.263553443005275	0.123515123405338	2.13377468069537	0.0328612294387716	0.421911704034675
Slc35b1	1260.40585203492	-0.326658223354922	0.134053635705272	-2.4367725771579	0.0148189960985237	0.421911704034675
Tmem106b	1933.44945171769	-0.169581073625765	0.0743137768785277	-2.28196009877091	0.0224916961003186	0.421911704034675
Dynlrb2	31.2739359608556	-0.651573327159323	0.318765995493297	-2.04404904027169	0.0409487027053426	0.421911704034675
Cxcl12	508.120930269618	0.701015002459293	0.291327016066515	2.40628216333785	0.0161158120157849	0.421911704034675
Ap2s1	3125.37143254501	-0.431536260251926	0.190613717089475	-2.2639307749786	0.0235783727856644	0.421911704034675
Hmbox1	576.18123939577	0.535344584495715	0.270704537461647	1.97759738168985	0.0479741448891107	0.421911704034675
Rpl32	5584.93292083216	-0.569590564918488	0.23806296494943	-2.39260468355286	0.0167292549883524	0.421911704034675
Phactr3	499.008479478489	-0.29208632027564	0.112971444043815	-2.5854880651287	0.00972412392996453	0.421911704034675
Fgf13	14463.8478443798	-0.289707025104505	0.121057772210705	-2.3931303196317	0.016705306376316	0.421911704034675
Igsf9b	113.319150194898	0.694491965211837	0.328452400457897	2.1144371733732	0.03447794548935	0.421911704034675
Gsk3a	1374.92919292012	0.258750302827185	0.107571095654215	2.40538874549473	0.0161552701837	0.421911704034675
Rgs6	1327.42661282938	0.251714859912354	0.125068773141871	2.01261157033037	0.0441555087933011	0.421911704034675
Csmd2	356.397068145229	0.57381542217136	0.235049881168697	2.44124957357255	0.0146365357420139	0.421911704034675
St8sia3	863.239338619659	0.22139650342868	0.096554924106884	2.29295921960023	0.0218503528790621	0.421911704034675
Rps20	2304.52653981318	-0.607488763364625	0.26338265952546	-2.30648731567653	0.0210834180809633	0.421911704034675
Mthfr	231.261853529811	0.338335702808608	0.148899352126092	2.27224429104362	0.0230717594992421	0.421911704034675
LOC134481478	472.994977554353	-0.439593186417892	0.205003990992713	-2.14431526083567	0.0320076348434923	0.421911704034675
Nfe2l2	1394.43455888976	-0.229356532518533	0.108988966942365	-2.10440138073628	0.0353434490823719	0.421911704034675
Gpr149	1376.07312465898	-0.163049813599235	0.0822834409007116	-1.98156289788587	0.0475281831736331	0.421911704034675
Pear1	619.86916056571	0.355304833433635	0.168257941213453	2.11166754372023	0.0347149747297655	0.421911704034675
Mtr	679.092238735456	0.40609540505143	0.180940927186108	2.24435351010299	0.0248096651957013	0.421911704034675
Gas2l1	547.956719691301	0.356783188659535	0.136840783373457	2.6072869495772	0.00912628441560513	0.421911704034675
Pds5a	1276.55028503756	0.168911581722809	0.084904705874003	1.98942543860256	0.0466542641165215	0.421911704034675
Cmip	2112.88206615591	0.43541786862001	0.206818876236258	2.10531009811026	0.0352643236733618	0.421911704034675
Rpl38-ps2	76.0731742052206	-0.653368962220381	0.311520630480773	-2.09735374897011	0.03596227212805	0.421911704034675
Shf	325.79235909952	0.325239432896389	0.141683551291291	2.29553416703764	0.0217025306671849	0.421911704034675
Ehmt1	576.64673733785	0.169605837512369	0.0770624645976844	2.20088779145361	0.027743968426841	0.421911704034675
Upf1	711.279921186395	0.335281298592667	0.160881521640439	2.08402615274862	0.0371577884371466	0.421911704034675
Fndc7	57.830513981282	-1.28408386626897	0.531049891172542	-2.41800984731162	0.0156056544847578	0.421911704034675
Ccdc51	237.274372550536	-0.249655478936315	0.120992493084737	-2.06339643535958	0.0390749783570334	0.421911704034675
Cpeb3	540.726048076448	0.370158810422846	0.171124719515231	2.16309374514358	0.0305339700944401	0.421911704034675
Stambp	1025.00399210879	-0.26834006535184	0.13258661511095	-2.02388502887181	0.0429819826856638	0.421911704034675
Mn1	12.7244020825123	1.54259549724673	0.751307065295582	2.05321574693277	0.0400516578595212	0.421911704034675
Mgat3	1134.7972401467	0.287519189670656	0.143384177406594	2.0052365251944	0.0449377670314129	0.421911704034675
Xylb	581.115319098235	-0.159348646561022	0.0707923100819507	-2.25093158249189	0.0243898710439901	0.421911704034675
Zyg11b	748.642723446607	0.3492041544328	0.173556155310215	2.01205283562908	0.0442143676903895	0.421911704034675
Atp6v1c1	4902.81575201046	-0.233126400489408	0.111542717003051	-2.0900190236807	0.036616090848715	0.421911704034675
Akap6	9576.31521751499	0.297336901183875	0.134889567625251	2.20429871945275	0.027503342955544	0.421911704034675
Uqcrb	1986.31526056057	-0.487004204954664	0.231258330500954	-2.10588826746137	0.0352140590479951	0.421911704034675
Usp35	958.690026668732	0.253574524179151	0.113457468545202	2.23497428094058	0.0254190372728167	0.421911704034675
Hm13	1381.42429216391	-0.194880761405802	0.0913584997164759	-2.13314318876295	0.0329129818155788	0.421911704034675
Ccng2	678.911560746682	-0.26816433865817	0.117721205327809	-2.27796120428289	0.0227288891540532	0.421911704034675
Trpv4	14.788579481747	1.14563675563488	0.51156522173033	2.23947349618462	0.0251251239416013	0.421911704034675
Wdr1	5759.16539471875	-0.121105271677324	0.0572679143986386	-2.11471419815147	0.0344543135195595	0.421911704034675
Eif3k	1562.25673610733	-0.415458314265794	0.187863846190702	-2.21148625821309	0.0270021824377198	0.421911704034675
Rplp1l1	1024.17619682287	-0.560208132799266	0.28322360672189	-1.97797118426417	0.0479319575096581	0.421911704034675
Ripor1	1504.28563200568	0.328687861907709	0.147706521615496	2.22527657081613	0.0260626772813764	0.421911704034675
Sema4b	579.87311091548	0.177421338472524	0.0840016717455735	2.11211675655578	0.0346764360947026	0.421911704034675
Tbc1d16	266.078048902285	0.440845998768282	0.222003824841291	1.9857585745806	0.0470601375593638	0.421911704034675
Gstt1	84.4112844225546	-0.574827213036493	0.240827339655193	-2.38688520107189	0.0169917962425766	0.421911704034675
Apoe	78035.431281235	-0.322897966052459	0.162290638585393	-1.98962779903388	0.0466319515288273	0.421911704034675
Krt17	9.06699847855494	1.66942867137163	0.830187772862887	2.01090491325189	0.0443355012993077	0.421911704034675
Slc20a2	600.777202951957	0.380160139416292	0.172626799209007	2.20220812271457	0.0276506105578055	0.421911704034675
Reg3a	43.9404583924764	-1.31720247785223	0.498310289489519	-2.64333790739422	0.00820930619052726	0.421911704034675
Bcl2l1	1006.29964971682	0.313846743370127	0.125294719437564	2.50486808046623	0.0122497072382282	0.421911704034675
LRRTM1	340.791216544165	-0.252748192395298	0.105692443077303	-2.39135538016126	0.0167862957487083	0.421911704034675
Qdpr	3870.33492226687	-0.248112122613207	0.116701051152629	-2.12604873874452	0.0334992015228869	0.421911704034675
Cacnb3	3925.45847888833	0.178055541753091	0.0874196283006845	2.03679133867579	0.0416709566408907	0.421911704034675
Krt10	101.131025706244	0.762558244195875	0.305917206898572	2.49269484357153	0.0126777751056501	0.421911704034675
Ccni	4956.28856540676	-0.145172078126605	0.0612415782393717	-2.37048231446909	0.0177648938159859	0.421911704034675
Rnf40	611.565591507227	0.295168663546695	0.118294123740568	2.49520985669611	0.01258826565964	0.421911704034675
Drg2	654.452578781562	-0.204733571866026	0.0944430097615914	-2.1678001620538	0.0301738945142683	0.421911704034675
Sox12	64.5578543627337	-0.677694010223172	0.282846296136415	-2.39597979354951	0.0165760040916201	0.421911704034675
Mrto4	311.708976184906	-0.282490695089724	0.109133610152357	-2.58848483703003	0.00963991909989614	0.421911704034675
Dnajb13	29.2395590302892	-0.721779788338683	0.315618795581105	-2.28687200649686	0.0222032949997137	0.421911704034675
Ell	305.321210090098	0.201697170281545	0.0980541834456415	2.05699709276923	0.0396865055196603	0.421911704034675
P2ry12	105.24304385167	-0.440619274647654	0.199605750403316	-2.20744780026304	0.0272827900262078	0.421911704034675
Esd	1599.25821341846	-0.335073831760695	0.168544428265933	-1.98804454830159	0.0468067632876511	0.421911704034675
Vasn	132.532557830644	0.409542859645324	0.203476941190519	2.01272368873416	0.0441437058533949	0.421911704034675
Slc6a17	4176.09798298264	0.340889702103887	0.158960030966153	2.14449946965895	0.0319928878799268	0.421911704034675
Caps2	2.10897684134831	-3.95533152680518	1.70638887518259	-2.31795435631984	0.02045180181764	0.421911704034675
Plekha7	359.175588496754	0.484448671561487	0.225631866706577	2.14707558215387	0.0317872648896967	0.421911704034675
Rps15	6297.9516416022	-0.515808041761787	0.226919846881869	-2.27308474269467	0.0230210736788915	0.421911704034675
Eepd1	2179.90543511209	-0.19804256059878	0.0817739780109941	-2.42182862343024	0.015442631319704	0.421911704034675
Cdk2ap2	411.418270412737	-0.366370305675238	0.17239283877783	-2.12520606002315	0.0335694226065395	0.421911704034675
Mrpl20	1076.43050469435	-0.450889166224642	0.199690585900412	-2.25793902197024	0.0239494613658345	0.421911704034675
Rpsa	8861.15827571143	-0.379503456550662	0.172377217870488	-2.20158708464475	0.0276944890628115	0.421911704034675
Gins1	91.4670968894862	-0.421190312096795	0.189356348757755	-2.22432632895572	0.0261264965137224	0.421911704034675
Txndc12	956.664948834581	-0.346218603754637	0.165083998461421	-2.09722690861251	0.0359734935492306	0.421911704034675
Cyp21a1	3.71664946769095	1.82460729536693	0.799931156297044	2.2809554059792	0.0225510858222629	0.421911704034675
Skic2	770.78902575247	0.28831951413489	0.13573113824587	2.1241958025329	0.0336537740811858	0.421911704034675
Ppid	1201.12972259661	-0.268843833806189	0.118671924647403	-2.26543754645401	0.0234858424624714	0.421911704034675
Wdr12	1003.2968657383	-0.262829368792376	0.12395513226171	-2.1203589072654	0.033975789363709	0.421911704034675
Chrnb1	27.1082634333965	0.749210509506201	0.378843324629935	1.97762626605088	0.0479708838865161	0.421911704034675
Higd1a	2044.29269958724	-0.432078884625808	0.189013559351867	-2.28596766341748	0.0222561503932915	0.421911704034675
Eid1	5157.5253734465	-0.261116341064199	0.117804423959993	-2.21652406833953	0.0266556313975506	0.421911704034675
Thoc5	865.490997534073	-0.132731024382462	0.0658656217011557	-2.01517910184902	0.0438858863850954	0.421911704034675
Irak1bp1	214.645237841543	-0.36673076908241	0.162198350318002	-2.26100184350461	0.0237591429059148	0.421911704034675
Pcnp	859.687894080917	-0.177554854859097	0.0773796195591709	-2.29459456987022	0.0217563697588815	0.421911704034675
Ctsl	8212.8597106426	-0.264600899018985	0.13277822547368	-1.99280339886328	0.0462829794454931	0.421911704034675
Hira	318.495571409509	0.256543594273286	0.109040728189228	2.35273185105737	0.0186360677328233	0.421911704034675
Ptdss1	2219.50598149725	-0.110725218659031	0.0491864043142154	-2.25113464183496	0.0243770109132521	0.421911704034675
Zfp260	656.492983719067	-0.176737409174655	0.0821931027779697	-2.15027056043961	0.0315338196525937	0.421911704034675
Fam81a	306.575325376989	-0.240060882074892	0.116116050388795	-2.06742204261244	0.0386944029870553	0.421911704034675
Ntaq1	254.025358216022	-0.230420554648206	0.108799894521888	-2.11783803339856	0.0341887870495531	0.421911704034675
Tmem250	831.034305460121	0.183957356168925	0.0877215086194204	2.09706101803405	0.0359881742044383	0.421911704034675
Zfp367	639.658330517011	-0.2204305493023	0.0977078969634006	-2.2560156973276	0.0240696480733566	0.421911704034675
Fhod3	1481.80873895953	0.166985583137886	0.0807544214279245	2.06781969563023	0.0386569809240598	0.421911704034675
Apobec1	30.8951874217556	-0.81927154108389	0.405519301008015	-2.02030221261329	0.0433520494481286	0.421911704034675
Cep85	630.182889279539	0.191714010971413	0.0931178985223838	2.05883094457215	0.0395104361803677	0.421911704034675
Nudt22	274.462154968243	-0.412049194923377	0.190600657690474	-2.16184560911916	0.0306300786049199	0.421911704034675
Srp19	1387.66796774249	-0.418249335547628	0.185062590272141	-2.26004258847009	0.023818607759261	0.421911704034675
Ctsd	17639.203099887	-0.201754427675705	0.101173174470221	-1.99414942480715	0.0461357272762096	0.421911704034675
Qpct	278.193446868203	-0.472668727815149	0.228238519594357	-2.0709419630622	0.0383642200254864	0.421911704034675
Fubp3	799.674456180835	0.161756487646235	0.081633912785727	1.98148639611107	0.0475367534726693	0.421911704034675
Bok	495.001431809151	-0.208445098342181	0.10063983847992	-2.07119865741607	0.0383402350255093	0.421911704034675
Clca2	57.3941883029331	-0.55016992414943	0.23922323821616	-2.29981806220808	0.0214585297176185	0.421911704034675
C1h9orf40	461.196346609224	-0.28189487313163	0.11042590731315	-2.55279653109141	0.0106861902284151	0.421911704034675
Prob1	39.5333445424975	0.609406853883295	0.288139013416327	2.11497515264541	0.0344320651062063	0.421911704034675
Flt1	504.192077578701	0.335965978390763	0.165132011246795	2.03452968236819	0.0418982190105845	0.421911704034675
Hip1r	1203.14793606698	0.209064615657142	0.101568857935766	2.05835351411905	0.0395562106359017	0.421911704034675
Rasal2	551.442464580572	0.493127914262352	0.209191580195904	2.35730287901906	0.0184082256873495	0.421911704034675
Ulk1	808.442091596729	0.303001112618169	0.122937702947619	2.46467198713865	0.0137138730534711	0.421911704034675
Tmem200a	308.830299011999	-0.323616661768215	0.159131878120501	-2.03363817225332	0.041988090146643	0.421911704034675
Shank1	242.273343033031	0.574664138056454	0.254290873846751	2.25986929598888	0.0238293640313211	0.421911704034675
Kmt2b	669.726288903482	0.443069218955093	0.177664692257244	2.49385071015441	0.0126365680293009	0.421911704034675
Epas1	4115.61962335903	0.276880568212748	0.130821261003463	2.11647989087506	0.0343040137081779	0.421911704034675
Rps11	5884.00923942464	-0.393711948358211	0.179353889999088	-2.1951681581047	0.0281515374756733	0.421911704034675
Dmac2	772.861779407883	-0.268257312377583	0.116498356809135	-2.30267035282808	0.0212973974881457	0.421911704034675
Adam15	1154.14198704408	0.19430563718341	0.0900372656155933	2.15805795361425	0.0309233262613697	0.421911704034675
Syngr2	127.170574693894	0.314874776408222	0.127363757660076	2.4722478528672	0.0134266392442038	0.421911704034675
Cdc14a	418.003590625282	0.284938850805255	0.141250477717858	2.01725937787204	0.0436684524504306	0.421911704034675
Plekhm3	892.058013798072	0.353073519843857	0.163109899719427	2.1646357483586	0.0304155910958258	0.421911704034675
Ank2	17982.1851280398	0.273178517336492	0.124403804651717	2.19590162938574	0.0280989850927737	0.421911704034675
Calcb	3500.27052853251	-0.456624464182393	0.212068259534123	-2.1531956983356	0.0313033016149185	0.421911704034675
Prkaa2	395.746354446119	0.442140735880501	0.198084514662945	2.23208127416136	0.0256095918256316	0.421911704034675
Tcp11l1	454.730620688109	0.341877771390784	0.142245416570189	2.40343611508979	0.0162418046256598	0.421911704034675
Cd55	6907.61126633639	-0.298039134719525	0.130528848346168	-2.28332003611273	0.0224115236423903	0.421911704034675
Tmco1	1589.93830886558	-0.415137250007342	0.169254536319239	-2.45273928271165	0.0141773052371868	0.421911704034675
Pcdh19	172.277417257241	0.478343966673019	0.240835661402046	1.98618412193733	0.0470128832520436	0.421911704034675
Pisd	342.233413242585	-0.191038086521089	0.0823830634521557	-2.318900008277	0.0204004586895779	0.421911704034675
Slc24a2	11856.1312919673	0.344435760237455	0.172706291765661	1.99434402022138	0.0461144716576904	0.421911704034675
Smg9	283.864135849096	0.2753197386429	0.104753306586209	2.62826776180396	0.00858209333078706	0.421911704034675
Oser1	670.709145019548	-0.319361747436311	0.12441193246939	-2.56697039502128	0.0102591370963974	0.421911704034675
Ass1	605.54469821163	-0.409970544808104	0.161319541646033	-2.54135699013862	0.0110423109198213	0.421911704034675
Fryl	1945.36942971978	0.319797217882847	0.128077567829913	2.49690264502475	0.0125283347007184	0.421911704034675
Ric8a	3030.06354943963	-0.203230562407586	0.0921353880571307	-2.2057818032043	0.0273992809905221	0.421911704034675
Med31	568.818314910172	-0.346471330975209	0.166221389882425	-2.08439678684122	0.0371240898725222	0.421911704034675
Fbxo8	613.885626099	-0.276628510741814	0.124569094200802	-2.22068332853009	0.0263724173997694	0.421911704034675
Abca7	3753.60497395177	0.327492193076742	0.144365053335051	2.2685004820154	0.0232987196638496	0.421911704034675
Mstn	206.736615412238	-0.346169676498718	0.167637041949372	-2.06499513755	0.0389234603736192	0.421911704034675
Ddr1	1244.90991973736	0.318890781533636	0.134755355233357	2.36644236499106	0.0179599704195463	0.421911704034675
Pitpnm2	4327.14136181038	0.317067105343405	0.14521077173088	2.18349576662967	0.0289993203758046	0.421911704034675
Cd180	14.602992414642	-1.37922012861051	0.599908398673236	-2.29905120791909	0.0215020316665457	0.421911704034675
Dnaaf11	6.31110872131619	-1.97392337468376	0.927133395295598	-2.12906080689113	0.0332492298661261	0.421911704034675
Hspa5	9704.43407937536	-0.215516063367995	0.103154220692415	-2.08926073912788	0.0366842584928246	0.421911704034675
Btd	498.085992529987	0.179371763961283	0.0734937175334018	2.44064077830546	0.014661230329273	0.421911704034675
Fam53a	70.620932596647	0.471994808125475	0.199940346937724	2.36067814903057	0.0182415544397289	0.421911704034675
Gpd1	514.804380547559	0.44917686145995	0.176149594155374	2.54997386518956	0.0107730994665599	0.421911704034675
Exosc3	68.1947134211427	-0.441087711753244	0.218544650943062	-2.01829561991046	0.0435604826253575	0.421911704034675
Trmt5	477.788018863541	-0.24340220028998	0.120175176076301	-2.02539499617991	0.0428268208565719	0.421911704034675
Ndufa2	1541.75017962221	-0.489556930010797	0.243510409157122	-2.0104147978944	0.0443873055879034	0.421911704034675
Mlxip	596.404682975711	0.346809423309126	0.158053857690615	2.19424839340521	0.0282175572593616	0.421911704034675
Terf2ip	1614.70056858842	-0.160173753864079	0.0748314361343744	-2.14046077608956	0.0323175474295489	0.421911704034675
Susd6	1400.20605118152	0.270231278829362	0.11236190364111	2.40500801492733	0.0161721110930194	0.421911704034675
Nrap	203.716439227704	3.4546355611252	1.30515026316141	2.64692553695478	0.00812272367262471	0.421911704034675
Zbtb14	387.377844263988	-0.219438389587406	0.0952550513586974	-2.30369294286639	0.0212398862758937	0.421911704034675
Atp7b	69.4994185836984	0.678030128455062	0.304237924430742	2.22861804531345	0.0258393293496115	0.421911704034675
Mtcl1	1019.29188933158	0.385436622174777	0.161469010097079	2.38706252018913	0.0169836027718902	0.421911704034675
Pibf1	436.989893184815	-0.203179302219199	0.0918636053932996	-2.21174970598333	0.0269839639526435	0.421911704034675
Dlg5	660.171369456492	0.421159896208002	0.20651421160477	2.03937488338102	0.0414126271691569	0.421911704034675
Lmo4	2023.01956210978	-0.173845866192653	0.0816382967969814	-2.12946463869738	0.0332158375014902	0.421911704034675
Ndufaf5	689.904527853832	-0.408203809853804	0.167768052290781	-2.4331438809714	0.0149683515803343	0.421911704034675
Trpm3	1115.3057690734	0.283158723328933	0.141935458141849	1.99498227600003	0.0460448129808183	0.421911704034675
Impdh2	1488.09218284525	-0.211675938141316	0.0998624172461922	-2.1196756895987	0.0340334045130997	0.421911704034675
Atp5f1e	3324.11137619164	-0.557962453235209	0.272459076983936	-2.04787617799977	0.0405721336041779	0.421911704034675
Atp6v0c	12046.0079209945	-0.284538758158818	0.129231286700079	-2.20177919313903	0.0276809095177896	0.421911704034675
Bbs10	358.504838903061	-0.294928602525597	0.128567693597375	-2.29395576970683	0.0217930394703824	0.421911704034675
Pwp1	423.376447142181	-0.221194525038562	0.100438837344697	-2.20228081971363	0.0276454781834063	0.421911704034675
Rpl37-ps5	414.544476344693	-0.590947904942362	0.279039962307699	-2.11778950962844	0.0341928981668735	0.421911704034675
Ergic1	524.740429853313	0.306934468046867	0.131614948680675	2.33206388122031	0.0196973308010329	0.421911704034675
Snap29	1468.74517109975	-0.122521339434843	0.0615206209770337	-1.99154913407947	0.0464205491256984	0.421911704034675
P2ry2	142.915205247808	0.48250764356979	0.21770753226935	2.21631120678372	0.0266701960432459	0.421911704034675
Hsdl2	2860.83291959549	-0.199326754359514	0.098821856348577	-2.01703106705893	0.0436922713447763	0.421911704034675
Dolpp1	699.152458503475	-0.250074414281732	0.124864626165757	-2.00276428930128	0.0452025945760919	0.421911704034675
Fau	5445.3165793313	-0.550613789941158	0.236091098368258	-2.33220902332499	0.0196896977187701	0.421911704034675
Asic1	3797.09294447438	0.289534089543685	0.139712665969181	2.07235390961298	0.0382324483230145	0.421911704034675
Urah	15.9426336824688	-1.45223073888621	0.734510162238078	-1.97714179264887	0.0480256048788587	0.421911704034675
Spag7	963.598851032436	-0.243792177876403	0.102772530354056	-2.37215311364357	0.0176847604218198	0.421911704034675
Serpina1	308.384380064933	-0.428115258621008	0.173096092628315	-2.47328089340693	0.0133878869962725	0.421911704034675
Trappc2b	468.724175052241	-0.446843756378288	0.221488026880674	-2.0174623552858	0.0436472857136395	0.421911704034675
Cox6b1	3777.63037557327	-0.476134553940956	0.236831828883452	-2.01043312541942	0.044385367483422	0.421911704034675
Mtmr2	2737.66130601211	0.145454598134967	0.061628972798258	2.3601658689187	0.018266765536258	0.421911704034675
Rps25-ps10	150.197728047571	-0.705065071624222	0.269880291939799	-2.61251040806454	0.00898799555305268	0.421911704034675
Fgd6	251.017724006534	0.38024040942569	0.150733994119631	2.52259227685501	0.0116493381740752	0.421911704034675
Mlx	1271.1156850782	-0.233113561427675	0.110143288424975	-2.11645725092422	0.0343059373210527	0.421911704034675
Ethe1	352.776977789334	-0.373754369409995	0.153322469384266	-2.43770121177262	0.0147809856023709	0.421911704034675
Trappc1	4997.03457249176	-0.451248560876629	0.209503614290745	-2.15389391922563	0.0312484919462694	0.421911704034675
Haus4	319.799773870887	-0.288351514870427	0.140749944088032	-2.04867942746803	0.0404934721628242	0.421911704034675
Ablim3	552.316626682412	0.25278538434431	0.113846644676214	2.22040258685923	0.02639145161331	0.421911704034675
Rbm8a	1427.1304348136	-0.375595948621854	0.17117427692152	-2.19423125586829	0.0282187886395468	0.421911704034675
Map3k9	610.166110917997	0.517542524718259	0.261049584659951	1.982544907675	0.0474182864328105	0.421911704034675
Aktip	3480.72506648574	-0.230088211638788	0.112548362941358	-2.04434969666038	0.0409190129758646	0.421911704034675
Tpm3	2293.14971687504	0.246489503483741	0.111153913998354	2.21755127297984	0.0265854434047776	0.421911704034675
Rpl29	5169.18082581213	-0.439312120079628	0.201382835225547	-2.18147748087667	0.0291481182963726	0.421911704034675
D430041D05Rikl	178.424873658909	0.519268899609978	0.213180247160611	2.43582089112956	0.0148580394702376	0.421911704034675
Creb3l1	282.368202619359	0.451230475017865	0.220767882226435	2.04391359135769	0.0409620842084844	0.421911704034675
Thoc7	1442.86978209571	-0.330940230183781	0.15844648338389	-2.08865620186702	0.0367386821133331	0.421911704034675
Ppm1j	1839.58760507035	-0.191540368024413	0.0952732869614033	-2.01043098368181	0.0443855939648331	0.421911704034675
Gadd45gip1	629.187148965415	-0.352508606028408	0.171868357538783	-2.05103842892583	0.0402632045251651	0.421911704034675
Poglut1	1253.71971123143	-0.186100439793843	0.0798178377244113	-2.33156453619298	0.0197236113014674	0.421911704034675
Runx1	277.914187664085	0.302517049245845	0.151153898567884	2.0013843646248	0.0453509843285899	0.421911704034675
Cbr3	117.853040391786	-0.47145452162152	0.234876292179787	-2.00724610068624	0.0447234651173474	0.421911704034675
Noa1	378.272499154613	-0.197055683217347	0.0866190885523818	-2.27496832985238	0.0229078297425674	0.421911704034675
Fras1	248.240836221387	0.377292072324231	0.154106841606539	2.44824998287566	0.0143552019127809	0.421911704034675
Nenf	765.484994183411	-0.549798239159668	0.215653862875261	-2.54944767429315	0.0107893700743006	0.421911704034675
Tpd52	6928.9955014268	-0.3036674826731	0.127921167186019	-2.3738642271104	0.0176030220364023	0.421911704034675
Rpph1	72.4093501501659	-1.08239897438297	0.474837401938471	-2.27951498758142	0.0226364700706325	0.421911704034675
Scnn1g	7.93004372116754	1.46914283865491	0.71675232002648	2.04972177641592	0.0403915887357638	0.421911704034675
Rps19bp1	775.139428151574	-0.402376690248248	0.17674029794567	-2.2766550409004	0.0228068332776457	0.421911704034675
Rhob	2897.12015643722	0.343849949811161	0.129525733879587	2.65468443615088	0.00793826305739446	0.421911704034675
Foxn3	653.435474363437	0.333925373719712	0.16268660890872	2.05256828425916	0.0401144661472285	0.421911704034675
Sncg	61055.5294359291	-0.515255584796936	0.214556138699688	-2.40149542175596	0.0163282133881827	0.421911704034675
Ddx11	61.46206190702	0.388261827747761	0.178707049476085	2.17261618322291	0.0298092168474387	0.421911704034675
Satb2	10.2648686370266	-1.32731949952691	0.558074351685315	-2.37839186753266	0.0173883360200305	0.421911704034675
Acly	10492.6009061187	0.211119352334911	0.0943374278552185	2.23791719929994	0.0252264552174774	0.421911704034675
Spire2	1056.62560265713	0.29104430183134	0.144156597879024	2.01894541154185	0.0434928935709695	0.421911704034675
Git1	2203.63163038611	0.233361535893604	0.100041635387416	2.33264415350568	0.0196668295247095	0.421911704034675
Clec14a	167.328631203988	0.611643556849019	0.306545857948709	1.99527588120717	0.0460127989371876	0.421911704034675
St8sia5	74.9927575953723	0.392946408501892	0.191613315661487	2.05072600067153	0.0402936374351294	0.421911704034675
Ube2l6	483.979074245432	-0.50699122666574	0.205183234633652	-2.47091935932756	0.0134766204556816	0.421911704034675
Mapk8ip2	5126.52006611964	0.352396577905524	0.146630890903188	2.40329016440465	0.0162482890318861	0.421911704034675
Zfp804a	833.058567310232	0.202254521881157	0.100887820602876	2.00474666488525	0.0449901369993755	0.421911704034675
Nfix	106.518683473271	0.642777207930933	0.30995086163998	2.07380358463899	0.0380975561311633	0.421911704034675
Tek	421.13999539968	0.30779798750983	0.140114558529148	2.19675949980457	0.0280376269523131	0.421911704034675
Czib	1035.06733448173	-0.346011260139881	0.160106914433802	-2.16112627842155	0.0306855861621057	0.421911704034675
Tmem208	779.546059329054	-0.531340567817499	0.216901120639836	-2.44969028398793	0.0142979140261625	0.421911704034675
Spns2	326.355319578453	0.308833838643313	0.141786415753847	2.17816239307067	0.0293939487968965	0.421911704034675
Rps4x	7964.42240602887	-0.420617724473531	0.191493684487913	-2.19650964259388	0.0280554857550119	0.421911704034675
Actr3	7426.47252730894	-0.166719969115556	0.0699013124018415	-2.38507637964125	0.017075575704251	0.421911704034675
Ldb2	2528.8839291897	-0.278726737235349	0.136538682858069	-2.04137561166518	0.0412135066759651	0.421911704034675
Lama1	8.54167386453864	1.1977011910732	0.470262989019234	2.54687529965114	0.0108692265856843	0.421911704034675
Rapgef4	2112.11743960047	0.146707060075028	0.0610686476131335	2.4023302596188	0.0162909931121109	0.421911704034675
Ndufb7	2131.06665266309	-0.482874920667187	0.219473064425871	-2.20015573177674	0.0277958478768353	0.421911704034675
Hpgd	9.06145626594613	-1.75780418805168	0.712421524563294	-2.46736535526379	0.0136111399989405	0.421911704034675
Galt	324.359206384237	-0.340430071011769	0.145317452940821	-2.34266472555368	0.0191465799484816	0.421911704034675
Ppie	438.380449198937	-0.35806047524608	0.167313758634588	-2.14005398102425	0.0323504045140041	0.421911704034675
Sptbn4	1257.28373196024	0.33284742196805	0.158655226378214	2.09792913581418	0.0359114057848672	0.421911704034675
Use1	1260.01635129366	-0.473555711155182	0.182177193213782	-2.59942368636381	0.00933804388288091	0.421911704034675
Car8	277.05253207197	-0.505230035613784	0.240916024051935	-2.097120926688	0.0359828719380867	0.421911704034675
Ndufa8	4130.12887458937	-0.426235013093686	0.209968051723084	-2.02999937178931	0.0423566031416217	0.421911704034675
RGD1311745	361.571421917764	-0.441182324645621	0.187035780312542	-2.35881243636053	0.018333519504532	0.421911704034675
Pex2	434.664095696992	-0.228985614568268	0.114683670460722	-1.9966714846879	0.0458608817393436	0.421911704034675
Hectd4	2758.96920368336	0.475500667759933	0.227183209114541	2.09302733953457	0.036346714088744	0.421911704034675
Scn8a	4170.66591480923	0.43508598439733	0.207567881884893	2.09611419862447	0.0360720617662329	0.421911704034675
Nfia	709.934641149298	0.385735305169085	0.188933402443721	2.04164695167646	0.0411865643854801	0.421911704034675
Galk1	341.15548906379	-0.19827985949737	0.0897854772552593	-2.20837339800135	0.0272182546261607	0.421911704034675
Khsrp	372.194866445848	0.37312594425772	0.173780582001558	2.14710953295332	0.0317845625503469	0.421911704034675
C18h18orf32	3120.0078894717	-0.3676672626197	0.184094942084898	-1.99716113031581	0.04580768201426	0.421911704034675
Akt2	456.14634624558	0.272145478921045	0.135401672519425	2.00991224005746	0.0444404780548899	0.421911704034675
Ntrk3	294.26727587189	0.308304031780924	0.122269769836487	2.52150660129011	0.0116853482914347	0.421911704034675
C10h5orf15	2941.20031439754	-0.203565522852903	0.0956080593170328	-2.12916697930127	0.0332404478154056	0.421911704034675
Coro6	645.173187610052	0.313614299343057	0.145689231512612	2.15262511914553	0.0313481527569035	0.421911704034675
Adam22	1287.04683368741	0.364812308635929	0.17703143921165	2.06072045880946	0.0393297166602396	0.421911704034675
Shank2	480.318316859782	0.547983163642722	0.233320479034321	2.34862865836186	0.0188426882061245	0.421911704034675
Afmid	79.855284204274	-0.465824284962463	0.178731530646077	-2.6062792797589	0.00915317955618893	0.421911704034675
Higd2a	1434.20765684504	-0.410288571761889	0.201178542868498	-2.03942510921792	0.0414076185410397	0.421911704034675
Ppdpf	798.176015572353	-0.323381254470954	0.137653584338182	-2.34923962224248	0.0188117960976497	0.421911704034675
Fabp4	67.5231771212687	1.9066724427055	0.796829004982755	2.39282509896432	0.0167192089297245	0.421911704034675
Iqsec1	1695.74714663465	0.564155629348932	0.241175379680018	2.33919245860598	0.0193254752129644	0.421911704034675
Senp1	84.7530672517717	0.404106065949829	0.18716174617419	2.15912746172891	0.0308402796777492	0.421911704034675
Cdipt	5873.46767783769	-0.196755650259357	0.0931627309130823	-2.1119566626157	0.0346901665981691	0.421911704034675
Dus1l	503.352627066451	-0.263208424853503	0.125814476095223	-2.09203609173155	0.0364352872464948	0.421911704034675
Porcn	394.118511766845	-0.224864495313231	0.085982654502531	-2.6152309045845	0.00891671523617715	0.421911704034675
Elob	3366.79421316948	-0.547891029887009	0.254425763768337	-2.15344162388319	0.0312839872934368	0.421911704034675
Ing3	329.943645060718	-0.243347481171217	0.119803888431296	-2.0312152164474	0.0422331674685736	0.421911704034675
Map3k20	449.54851328443	0.401931521200178	0.186183739216646	2.15878960692956	0.0308664931609332	0.421911704034675
Trps1	71.7188536581041	0.561681012330493	0.236978454007746	2.37017755340801	0.0177795447594056	0.421911704034675
Gemin2	272.984380958807	-0.250609915549585	0.126067989261833	-1.98789492096275	0.0468233126010136	0.421911704034675
Tmem176b	19302.2474089739	-0.358928450162707	0.157195021612558	-2.28333217223231	0.0224108093010093	0.421911704034675
Rpl32l3	317.235087261643	-0.583230209862389	0.255546577323888	-2.28228535075695	0.0224724988544571	0.421911704034675
Lsm6l1	88.162741411124	-0.475318254197084	0.211674547366594	-2.24551444710966	0.0247351258353693	0.421911704034675
Myom3	290.103182517791	0.278240113248893	0.137382756759127	2.02529138163046	0.042837452968948	0.421911704034675
Ankrd27	1485.60595652576	0.211539401603496	0.0887407236208917	2.38379171334247	0.0171352976995169	0.421911704034675
Bbip1	86.1581448465988	-0.666046065080708	0.260698011527583	-2.55485671401155	0.0106231518029223	0.421911704034675
Pofut1	415.382033580916	0.256866859398011	0.121681923216018	2.11096975301749	0.0347749117713878	0.421911704034675
S100a11	1602.34831242002	-0.47274869575283	0.19678970730615	-2.40230397323253	0.0162921639223912	0.421911704034675
Faxc	495.629856896433	0.446295971592833	0.206398571637391	2.16230164798283	0.0305949327908067	0.421911704034675
Palld	139.410269444159	0.613845644519605	0.274920064636437	2.23281500144914	0.0255611465991054	0.421911704034675
Pik3r2	1000.52995189229	0.219344128709229	0.098924833963354	2.21728073650832	0.026603913421682	0.421911704034675
Birc6	1400.4027786194	0.354799810652179	0.151621214919898	2.34004067860569	0.0192816396260909	0.421911704034675
Dlgap3	773.70944867848	0.345169223804356	0.140069910847468	2.46426389305148	0.0137294985710843	0.421911704034675
Ciapin1	1508.02710063602	-0.278759823201179	0.108802879997443	-2.56206290869993	0.0104052469197218	0.421911704034675
Cnih1	2930.59359820769	-0.24844172376987	0.125656443819225	-1.97715068339264	0.0480246002022236	0.421911704034675
Plekha6	4038.61512997806	0.268368483653579	0.129789865743419	2.06771524199057	0.0386668077975892	0.421911704034675
Abhd5	1302.03642189432	-0.140168684910713	0.0670428761205451	-2.09073197663367	0.0365520968514312	0.421911704034675
Igsf9	67.1510757323923	0.403473733702773	0.20054748440202	2.01186135495953	0.0442345541050504	0.421911704034675
Atp13a2	3569.5792629123	0.255633763259447	0.12200746929161	2.09523043747803	0.036150512776363	0.421911704034675
Stac3	27.1912427284726	2.8799648266288	1.38077852555344	2.08575435765448	0.0370008797700492	0.421911704034675
Ptp4a3	411.027981946027	0.37529213979225	0.150230876906002	2.49810257066572	0.0124860060494602	0.421911704034675
Galc	340.21112220894	0.228277851429048	0.0937085835204284	2.43603993202271	0.0148490451921124	0.421911704034675
Epn3	1449.91022042517	0.327665443283834	0.136062304081104	2.40820148899228	0.0160313305677667	0.421911704034675
Abra	107.646027281292	0.985581396400078	0.394293041445549	2.4996165105698	0.012432780933681	0.421911704034675
Ssb	3169.13799437327	-0.260514622461105	0.105975119687821	-2.45826212066118	0.0139611233075975	0.421911704034675
Galnt10	796.216794531542	0.282026039065891	0.112645290037362	2.50366472466224	0.0122914448754943	0.421911704034675
Nabp1	176.812448330546	-0.301970084213588	0.136038235813661	-2.21974419476605	0.0264361369955172	0.421911704034675
Spcs2	1976.29112351377	-0.204224648144902	0.0783785706481427	-2.60561842932436	0.00917085633027264	0.421911704034675
Pigk	1859.3267280852	-0.290186854890926	0.136287692748278	-2.12922274226844	0.0332358361767595	0.421911704034675
Fahd2a	635.032251855757	-0.358092249806376	0.155038679568986	-2.30969620485603	0.0209049790779041	0.421911704034675
Bzw1	3530.96135772845	-0.117531578123864	0.0553067042167915	-2.12508736125666	0.0335793239780927	0.421911704034675
Nosip	943.653810758388	-0.410326836545551	0.186087388144158	-2.20502227817653	0.0274525312636711	0.421911704034675
Krtcap2	966.004001618524	-0.448992562980324	0.19813914399075	-2.26604674844707	0.0234485211380157	0.421911704034675
Oat	4275.11130995565	-0.263614122718403	0.116774420850302	-2.25746461253138	0.023979058297082	0.421911704034675
Clmn	264.417002818889	0.350935528815142	0.174281094120376	2.01361788888444	0.0440496668083855	0.421911704034675
Klhdc2	2379.5742565211	-0.203366033935586	0.0996476988174767	-2.04085027902238	0.041265711208601	0.421911704034675
Prr15	93.0652485686068	-0.457389245298274	0.224377124220027	-2.03848430132188	0.04150152316127	0.421911704034675
Prx	7207.22986178939	0.497254778212669	0.244918210562649	2.03028912007126	0.0423271594882573	0.421911704034675
Ip6k3	9.38330727760017	3.06688267374263	1.35177211741735	2.26878675349667	0.0232812969051096	0.421911704034675
Rabgap1l	862.572033435884	-0.143899534949939	0.0684387450583145	-2.10260335468347	0.035500456446262	0.421911704034675
Bap1	2652.68225161934	0.187773144916307	0.0807986358667364	2.32396429595676	0.0201274077170916	0.421911704034675
Wtap	2299.81195765527	-0.214931056782469	0.102101551426832	-2.1050714095808	0.0352850925194242	0.421911704034675
Cct3	5741.59910391242	-0.259555584498771	0.123084173370897	-2.10876489958328	0.0349648797634462	0.421911704034675
Mypn	42.6353099297685	1.78749990581346	0.756449673102228	2.36301233165038	0.0181270664104081	0.421911704034675
Kctd6	635.384818771287	-0.24627570176321	0.0982413259230298	-2.50684423738501	0.0121814378650917	0.421911704034675
Dok5	246.348447911	-0.468074596559877	0.220136452298518	-2.12629299542422	0.0334788709254043	0.421911704034675
Rgcc	444.850380258621	-0.387480833354591	0.162445110416711	-2.38530314861807	0.0170650525780775	0.421911704034675
Rpl3l	53.6625682948352	2.54256608696798	1.18912832838804	2.13817636521588	0.0325024318542386	0.421911704034675
Trappc3	1318.6651316155	-0.275739721841491	0.138075841202413	-1.99701641822532	0.0458233994876703	0.421911704034675
Sigirr	39.5792530552214	-0.639497641751777	0.321277494670036	-1.99048377916593	0.0465376690960464	0.421911704034675
Bcas1	662.928441963049	0.363888207914142	0.167988242120688	2.16615284093939	0.0302995094505838	0.421911704034675
Pak3	345.436390116915	0.386238261272528	0.183489694212178	2.10495888028405	0.0352948875764401	0.421911704034675
Sptbn5	1065.57969187914	0.554379171891941	0.22804336871106	2.43102518185636	0.0150561680914807	0.421911704034675
Hspa8-ps14	4870.45115861686	-0.207625548467143	0.103529487167238	-2.00547258706838	0.0449125484985563	0.421911704034675
Rgs7	1158.92176949119	-0.233012885717284	0.115661629372051	-2.01460836218852	0.0439457006085347	0.421911704034675
Nfasc	8319.23065436276	0.402595710137503	0.192167250893747	2.09502768169434	0.0361685317984735	0.421911704034675
Srl	118.002143876898	2.58943174068346	1.18868999600455	2.17839112753292	0.0293769298778468	0.421911704034675
Sumo1	3277.25749336462	-0.424590424538217	0.181839476817767	-2.33497385698996	0.0195447864937946	0.421911704034675
Atp5po	5645.03905880944	-0.433362034303652	0.219038143229848	-1.97847748302406	0.0478748663175497	0.421911704034675
Jmjd1c	1389.50142115784	0.303781802096374	0.125757663741093	2.4156126398928	0.0157087629274703	0.421911704034675
Egr2	558.888547994581	0.551664458587601	0.265350542013902	2.07900256920786	0.0376171143211223	0.421911704034675
Smyd1	20.0816564129637	3.50671354419893	1.52375945193643	2.30135638518436	0.0213714950594303	0.421911704034675
Crot	2391.41679384271	-0.178481961225279	0.0876574242513144	-2.03613057022495	0.0417372457470441	0.421911704034675
Dagla	1465.04668809288	0.358345667458511	0.164558035945414	2.17762484463159	0.0294339783200242	0.421911704034675
Cstb	2423.04130777361	-0.489425664641974	0.234016086471041	-2.09141889355773	0.0364905299854899	0.421911704034675
Gpr157	170.844924058448	0.494735171142642	0.192534139870793	2.56959711911172	0.0101816847948069	0.421911704034675
Tmem254	537.563456956754	-0.350855157608498	0.153151910795169	-2.29089637724301	0.0219694075706426	0.421911704034675
Mcc	134.136224116289	0.391504744217971	0.169334609959564	2.3120184604403	0.0207766660198949	0.421911704034675
Akr1a1	13432.0997437045	-0.300471669543558	0.142295493346946	-2.11160355451979	0.0347204674335547	0.421911704034675
Psip1	2587.76620927829	-0.172392038404001	0.0656670386065004	-2.62524459854256	0.00865867409144034	0.421911704034675
Akr7a3	304.54195818094	-0.384919182684124	0.171324353240289	-2.24672777339634	0.024657430149044	0.421911704034675
Eno1	12518.0885112	-0.305416272590922	0.121903369965354	-2.50539646834802	0.0122314201455804	0.421911704034675
Stmn4	616.587791990583	-0.366346753235077	0.14132828134395	-2.59216874182103	0.00953729795612441	0.421911704034675
Art1	21.1109305645682	2.9310226560446	1.47022598704257	1.99358648389864	0.04619726366216	0.421911704034675
Calml3	1.60180616175239	3.24231046526553	1.4879126862648	2.17909995337489	0.0293242437328255	0.421911704034675
Hsd17b12	3843.9141987847	-0.28650120865823	0.133256053101984	-2.15000521168794	0.0315548025395411	0.421911704034675
Slco3a1	624.676929032918	0.230547880943216	0.114218418498247	2.0184825177452	0.0435410330825355	0.421911704034675
Cc2d1b	1736.15116794114	0.110752256932377	0.0534369505022959	2.07257816719198	0.0382115546536562	0.421911704034675
Plekhg3	1023.22412693362	0.155725114669348	0.0737479210969441	2.11158650105733	0.0347219313936038	0.421911704034675
Actn2	282.403835959899	3.03962855007024	1.30168054592451	2.33515708565142	0.0195352160635228	0.421911704034675
Rpl23al1	1073.47910102555	-0.499716812110314	0.241053609073866	-2.07305260448179	0.038167384190331	0.421911704034675
Ran	6188.78402034127	-0.301196793300709	0.140392564113929	-2.14538993002711	0.0319216835606759	0.421911704034675
Ttf1	288.064595383166	0.259148534211119	0.111975671285824	2.31432891837395	0.0206496866819418	0.421911704034675
Atp6ap1	5691.78950846563	-0.13942064069991	0.0665236763037033	-2.09580480885343	0.0360995096046094	0.421911704034675
LOC102546572	104.661267624643	0.686206097080608	0.330511261349506	2.07619581335525	0.037875844342795	0.421911704034675
Cst12	183.973794007875	-0.991800270736095	0.446159410179489	-2.22297288392302	0.0262176284822254	0.421911704034675
Rnf215	636.610313758638	-0.20984387009765	0.0911364242474229	-2.30252472412076	0.0213055987761947	0.421911704034675
Zfp764l1	45.4084527619878	-0.567229509184734	0.248420925796772	-2.28334029174649	0.0224103313911793	0.421911704034675
Nucks1	1056.36115022874	0.123575509429645	0.0560765589514511	2.20369280391531	0.0275459555837791	0.421911704034675
Psmb6l1	376.882075374492	-0.464502438507182	0.217427581717769	-2.13635471101421	0.0326505125578422	0.421911704034675
Myh14	2097.5543302916	0.314289016026322	0.140903215482011	2.23053118377165	0.0257121996125895	0.421911704034675
Fbxl2	685.011833004736	-0.210021484216144	0.0909860998313195	-2.30828098583747	0.0209835132955692	0.421911704034675
Ctsw	9.27381450235839	-1.88722738546988	0.87493838193042	-2.15698319384046	0.0310069739469857	0.421911704034675
Nop16	1050.08221995663	-0.330865775817308	0.154995626607755	-2.13467813936857	0.0327873098435206	0.421911704034675
Sympk	1435.55052511894	0.334927839059307	0.147217228838604	2.27505871222785	0.0229024080140727	0.421911704034675
Atn1	381.521453435985	0.477374557313259	0.223205593296851	2.13872130291277	0.0324582462758915	0.421911704034675
Mrgprx3	469.96563510332	-0.451137340745252	0.211351242568082	-2.13453838862541	0.032798734716966	0.421911704034675
Fiz1	321.835829738681	0.188425862686763	0.0903605639441319	2.08526656388802	0.0370451107057227	0.421911704034675
Sdcbp	16676.9478398441	-0.328395409603232	0.141657896368518	-2.31822876113395	0.0204368917172231	0.421911704034675
Rnf126	352.890644256172	0.22054930260007	0.102191617111766	2.15819368391889	0.0309127762705671	0.421911704034675
Rpl26	7781.61016215128	-0.475276328748382	0.238683080709723	-1.99124432002113	0.0464540335418971	0.421911704034675
Scg5	4380.99407636683	-0.347237764507686	0.15552046513499	-2.23274643762342	0.0255656702475725	0.421911704034675
Dpp7	1263.36034869101	-0.208260368649645	0.0827388205721484	-2.51708166988	0.0118331396582389	0.421911704034675
Klhl38	29.2953431736453	0.916617479488082	0.463120244922002	1.97922135673956	0.0477910894031961	0.421911704034675
Atox1	1162.31552511397	-0.404034621350335	0.203829523390584	-1.98221834908632	0.0474548078761694	0.421911704034675
Pdcd2	618.815445468408	-0.465094254265695	0.196819688266422	-2.36304740832699	0.0181253507638865	0.421911704034675
Napa	7193.47360460777	-0.32747880262753	0.15445201595637	-2.12026240382669	0.0339839223538967	0.421911704034675
Hsd17b11	2202.96356286621	-0.301888946531508	0.140613163520274	-2.14694655161485	0.031797536969358	0.421911704034675
Gpr176	550.915549675827	-0.208707609615838	0.102986920385144	-2.02654481593708	0.0427089850407282	0.421911704034675
MAST1	4079.9245529901	0.351470712787521	0.159510584109777	2.20343192114221	0.0275643203927379	0.421911704034675
Adamtsl4	909.389613790947	0.351455747671103	0.14401130913652	2.44047325018016	0.0146680322200749	0.421911704034675
Duoxa1	17.3944091701471	-0.974656456433531	0.427319932714288	-2.28085886432356	0.0225567997950955	0.421911704034675
Gtf2h5	1048.1040444465	-0.44168106989122	0.203983718714414	-2.16527609494948	0.0303665479117811	0.421911704034675
Pfdn5	2242.46656846706	-0.51852689841973	0.247094763536106	-2.09849407975804	0.0358615223376366	0.421911704034675
Hyls1	108.142335598794	-0.376829384884242	0.173494264591713	-2.1719990904082	0.0298557315251967	0.421911704034675
Atrn	5074.50188939801	0.179830293199503	0.0753047780832429	2.38803297449089	0.0169388219026164	0.421911704034675
Ap5s1	119.472081263931	0.326158779299404	0.142797737504632	2.28406125334321	0.0223679313216813	0.421911704034675
Adk	2980.78839155269	-0.284967840778163	0.121674446136472	-2.3420516782837	0.0191780592359876	0.421911704034675
Saraf	4781.68266240906	-0.198426021959051	0.0968373394364717	-2.04906519648058	0.040455740161757	0.421911704034675
Avil	19878.4027258993	-0.217716250209966	0.0844210439935605	-2.57893340227553	0.0099105891284287	0.421911704034675
Xirp2	270.502701998006	2.13536567553132	0.953920104740352	2.2385162708281	0.025187407569854	0.421911704034675
Irs2	1618.16296571071	0.33822821242154	0.142766209379319	2.36910550397043	0.0178311661348155	0.421911704034675
Arhgap31	547.467683787253	0.519309666805905	0.23444725616203	2.21503836430913	0.0267574313707719	0.421911704034675
Tecpr2	737.287739241551	0.31548384046884	0.151873039083609	2.07728667558407	0.0377751081233764	0.421911704034675
Ralgdsl2	411.080484012768	0.321434289509255	0.121631832978635	2.64268227846008	0.00822521785665057	0.421911704034675
Rab4a	2127.37782735316	-0.297141700759217	0.146838062668135	-2.02360134259452	0.0430111867937409	0.421911704034675
Ank1	5099.34794101328	0.405359495237618	0.187746856219329	2.15907474245039	0.0308443688029838	0.421911704034675
H2az2	335.387538042804	-0.384352386706645	0.185870441516638	-2.06785104490237	0.0386540320360961	0.421911704034675
Tra2a	1642.57333354983	-0.18816517541653	0.0903253691801491	-2.08319298470006	0.0372336363119771	0.421911704034675
Atp5if1	6950.6315126222	-0.540472548907023	0.243027137903046	-2.22391850379541	0.0261539278759889	0.421911704034675
Son	6889.12485970677	0.141675616667382	0.0659160724769468	2.14933340752259	0.0316079801005892	0.421911704034675
Mbnl1	975.210372138114	0.346416849400027	0.167013621850315	2.0741832047119	0.0380622994407206	0.421911704034675
Dtymk	884.024739145493	-0.393154775636278	0.174563802939208	-2.25221248057476	0.024308847696229	0.421911704034675
Sema6b	248.794518359878	0.455688248382386	0.178219033639874	2.55690000711816	0.0105609570544768	0.421911704034675
Spsb3	672.761110072496	0.169386870451343	0.0718304178809227	2.35814958966471	0.0183662902470833	0.421911704034675
Cox4i1	10689.754916143	-0.398915922635335	0.195483197830403	-2.04066603709555	0.0412840333718893	0.421911704034675
Dnai3	1.54137476290177	-3.51056109323696	1.6801520604628	-2.08943057943814	0.0366689809394178	0.421911704034675
Tbcb	1314.41083212484	-0.402038452190489	0.170913179140882	-2.35229637767777	0.0186579020086877	0.421911704034675
Zfp36	618.577014685513	0.711459619922366	0.312442064724471	2.2770929405737	0.0227806761708574	0.421911704034675
Nol6	1018.6434050445	0.258984823783618	0.113901576247713	2.27375978731301	0.0229804332596608	0.421911704034675
Efna5	129.479046654181	0.386428031197924	0.186444254591929	2.07261967950527	0.0382076880922441	0.421911704034675
Tpt1	15217.4710580926	-0.328301484379501	0.160271353133608	-2.04841026147585	0.0405198169105467	0.421911704034675
Ddx55	309.764701031022	-0.27405324431335	0.126413495022961	-2.16791129984637	0.0301654359434942	0.421911704034675
Zfp870	174.973093345958	-0.346681880572357	0.152506761195962	-2.2732230220724	0.0230127436203901	0.421911704034675
Jph3	2442.16136178774	0.305945722740298	0.144371516599242	2.11915570291865	0.0340773104889907	0.421911704034675
Rnf31	364.065299490401	0.175163288766269	0.0867032985258049	2.02026095597893	0.0433563264477489	0.421911704034675
Coro1a	938.43207430517	-0.376648983398315	0.151491816721803	-2.48626619938149	0.0129091362538994	0.421911704034675
Per1	1064.4448961638	0.457128528224107	0.185083888731757	2.46984505975356	0.0135171584202292	0.421911704034675
Ddx41	689.981667066258	-0.197939318147299	0.0981715133908881	-2.01626022977936	0.0437727712645472	0.421911704034675
Nherf1	1652.67334917462	-0.232713401549269	0.0876898719418043	-2.65382302877247	0.00795855542700837	0.421911704034675
Fbxo40	35.4943442772394	1.19064409107028	0.539599682643987	2.20653223003437	0.0273467561348716	0.421911704034675
Kdelr1	1088.1318344725	-0.164362382517676	0.078728584403923	-2.08770910542989	0.0368240829841617	0.421911704034675
Ogfod1	671.161357459044	0.21819413482526	0.105652315761972	2.06520920295621	0.0389032101310617	0.421911704034675
Eif2s1	1846.36102450098	-0.254021267003853	0.125993073887782	-2.01615262780318	0.0437840182876505	0.421911704034675
Ilf3	911.060684838569	0.221465945094346	0.0952850153087627	2.3242473580626	0.0201122404284878	0.421911704034675
Tbc1d4	475.978681632142	0.377387879786119	0.14772950948919	2.55458696837908	0.0106313867442111	0.421911704034675
Eef1a1	40186.6827440106	-0.267312965848489	0.12294241688109	-2.17429405269488	0.0296830587823687	0.421911704034675
Mapk8ip3	7028.51827923624	0.306671607050917	0.144033198169839	2.12917307223368	0.0332399438987417	0.421911704034675
Dnai4	241.054517578759	-0.224424370899477	0.110867591577943	-2.02425585065317	0.0429438336810487	0.421911704034675
Atp6v1e1	8822.74660537158	-0.319698806950866	0.153992565355696	-2.07606650497975	0.0378878005241644	0.421911704034675
Katna1	221.036924560012	-0.308682154927871	0.146697661946201	-2.10420637133996	0.0353604490084398	0.421911704034675
Cyp27b1	3.50315985405748	-2.11890099639316	0.948378613277324	-2.23423532197847	0.0254675934692542	0.421911704034675
Dync1h1	25962.0953575772	0.19774305288909	0.092380027373578	2.14053901596535	0.0323112312268808	0.421911704034675
Nudc	2955.90266157247	-0.27635242286147	0.118335012873417	-2.33533944139665	0.0195256952923534	0.421911704034675
Rps3	6640.97370544596	-0.388827537802938	0.184346917799611	-2.10921637553823	0.0349259090651702	0.421911704034675
Scrt2	185.219914427853	0.476336901573159	0.224901594380327	2.11797921168862	0.0341768282933863	0.421911704034675
Col24a1	475.119497035942	0.429901260766415	0.183866954611073	2.33811051950999	0.019381515656786	0.421911704034675
T2	45.432243946551	-0.594052729353444	0.294855533106239	-2.01472471313401	0.0439335013028857	0.421911704034675
Dock4	537.247813765512	0.349760189272498	0.155913761210662	2.24329261610155	0.0248779512181684	0.421911704034675
Cst3	27708.09609154	-0.510618850269282	0.221043493051213	-2.31003791706719	0.02088605500815	0.421911704034675
Pfas	1103.39830298657	0.285349509197053	0.110104020944714	2.59163568004781	0.00955208671703307	0.421911704034675
Arhgap25	206.060797578342	-0.280330429881313	0.138933359168283	-2.01773304524915	0.0436190713122273	0.421911704034675
Osgep	214.599019954947	-0.343101289581565	0.145984114262366	-2.35026455662797	0.0187600719223422	0.421911704034675
Gabpb1	217.499804944313	-0.243977686831934	0.0970415866356801	-2.51415599528366	0.0119317643699994	0.421911704034675
Sdf2	2173.17357837758	-0.331636058326799	0.156804011802108	-2.1149717696339	0.0344323534558686	0.421911704034675
Scd4	43.1995282646488	0.686862343357853	0.322887455827582	2.12725000913206	0.0333993159747993	0.421911704034675
Arhgef12	1409.91487965403	0.378183983699917	0.16635181108342	2.27339865575776	0.0230021670833553	0.421911704034675
Cbln2	1692.63892932242	-0.242069839156174	0.110757387997144	-2.18558638420053	0.0288458796611009	0.421911704034675
Stmn3	17527.4224160896	-0.437660976223214	0.195952861914258	-2.23350132244927	0.0255159032134565	0.421911704034675
Lpar1	2735.18935629384	-0.0976017198158399	0.0405147956866718	-2.40903892421573	0.015994592001568	0.421911704034675
Tsg101	2464.61306722128	-0.305009939820166	0.126142290154112	-2.41798321124126	0.0156067968733944	0.421911704034675
Psmb5	3392.4295945674	-0.330444969228275	0.163999728499751	-2.01491168461768	0.0439139034781735	0.421911704034675
Dynlt2b	279.540753335833	-0.447839966263079	0.204568057896454	-2.18919791715362	0.0285824579807017	0.421911704034675
Mrps18b	837.08438897096	-0.370063582978673	0.154895760555904	-2.38911369588525	0.016889074828884	0.421911704034675
Asb16	6.60292691800707	2.09697289975155	0.814205198455225	2.57548453845553	0.0100099748575726	0.421911704034675
Olr1	31.1679990172008	0.600930593468946	0.294278342686124	2.04204831379622	0.0411467391068324	0.421911704034675
Sipa1l3	298.286940961147	0.429669239302163	0.210863094114861	2.03766923323299	0.0415830230727738	0.421911704034675
Lyrm4	657.938030516813	-0.341539157250842	0.1675944053141	-2.03789116116818	0.0415608187430892	0.421911704034675
Ppp1r1c	8622.14823662073	-0.342845951312528	0.147218860198091	-2.32881813411142	0.0198687023128755	0.421911704034675
Zfp612	701.92423570415	0.27201354821962	0.117947322169027	2.30622911327996	0.021097833642896	0.421911704034675
C1h9orf85	407.999775799126	-0.373222205127225	0.150794283637813	-2.47504213106415	0.0133220459287445	0.421911704034675
Esrra	735.720335313886	0.213638280045643	0.100966936039924	2.11592317668396	0.0343513419034667	0.421911704034675
Hprt1	1383.69807970983	-0.348214895858815	0.168697754582958	-2.06413474038019	0.0390049429053255	0.421911704034675
Otud4	660.972927634133	0.295740456040404	0.130601020703386	2.26445746325424	0.0235459931383295	0.421911704034675
C1h11orf98	344.74167166555	-0.49723043585936	0.22008108068307	-2.25930568096129	0.0238643767832483	0.421911704034675
Resp18	2041.13447793545	-0.339765554979056	0.152835317315189	-2.22308273341275	0.0262102217193578	0.421911704034675
Ccl27	96.968723880652	-0.488262724060653	0.219002602572619	-2.22948366058229	0.0257817412774179	0.421911704034675
Erg	84.9611610449351	0.715993301497435	0.276164244490968	2.59263578026608	0.00952435766825189	0.421911704034675
St3gal6	745.185229298915	-0.220659700170602	0.108558598941902	-2.03263216660242	0.0420896991796516	0.421911704034675
Cldnd1	2503.41700819731	-0.232849191806356	0.103222275674535	-2.25580370404293	0.0240829272741933	0.421911704034675
Scaf1	1884.57001238934	0.352969216327603	0.157773592808788	2.23718817606809	0.0252740438214678	0.421911704034675
Ece1	1630.54159992882	0.310114411148438	0.155772473537168	1.99081650375439	0.0465010642823236	0.421911704034675
Lgals3	3129.886171722	-0.388939035454189	0.149182720954211	-2.60713193167705	0.00913041731302144	0.421911704034675
Dusp26	2743.57541852412	-0.307478809736546	0.116631163672968	-2.63633492158847	0.00838069669023142	0.421911704034675
Slco1a4	1368.55663129611	-0.246803096261183	0.104615973057626	-2.35913397397963	0.0183176413231979	0.421911704034675
Commd2	552.440193440497	-0.328726659566736	0.129629223325317	-2.53589932219037	0.0112158973806849	0.421911704034675
Cyth1	756.480296876875	0.168032642638328	0.0649578961195573	2.58679317952444	0.00968737190345286	0.421911704034675
A2m	479.230786060842	0.532562615131536	0.21804328088943	2.44246285856247	0.0145874305442748	0.421911704034675
Rexo1	697.865344339604	0.380953939092837	0.178428118864804	2.13505551432444	0.0327564757886942	0.421911704034675
Iglon5	200.205741378349	0.373029578002108	0.168663201069979	2.21168325773289	0.0269885581184972	0.421911704034675
Bcl10	490.499343120123	-0.350890687922082	0.15982136512592	-2.19551802505017	0.0281264593507692	0.421911704034675
Smim7	1879.16520192556	-0.249213639373924	0.121427880627734	-2.05235929413894	0.0401347574392463	0.421911704034675
Jag2	1647.62058421024	0.321085345798634	0.151042089615698	2.12580047465963	0.0335198764967713	0.421911704034675
Rab11fip5	1286.63512786025	0.439277015944204	0.213979798945773	2.05289012377998	0.0400832350873832	0.421911704034675
Plxna1	1362.92964045897	0.38226919657383	0.168534621843587	2.26819387252434	0.0233173927664923	0.421911704034675
Khdrbs3	967.857404643366	-0.202636594244829	0.0791293725029265	-2.56082650266606	0.0104423490208381	0.421911704034675
Lama5	272.823088647014	0.621519288947624	0.285161746116979	2.1795324843209	0.0292921341999297	0.421911704034675
Efna1	362.497200248081	-0.299636168050807	0.115351023776188	-2.59760302285814	0.00938769544695481	0.421911704034675
Anxa2	32910.8210703689	-0.299116476514422	0.143205593830975	-2.08872061846598	0.0367328797206833	0.421911704034675
Sptb	1855.72665442505	0.576281266682389	0.238051979179189	2.42082115288193	0.0154854939263961	0.421911704034675
Rpain	221.244267270656	-0.454968614858671	0.173671481268854	-2.61970826490708	0.00880050174285512	0.421911704034675
Tst	549.21899650622	-0.493118717340878	0.186138635998803	-2.64920130468803	0.00806822574127573	0.421911704034675
Pmm1	2857.84894301481	-0.294348956316095	0.133789913029921	-2.20008332205333	0.027800983936963	0.421911704034675
Zfp18	193.373600546628	-0.25543391384038	0.103687639386452	-2.46349435045346	0.0137590063794583	0.421911704034675
Avpr1a	59.0223477964728	-0.639714002311914	0.254678264970879	-2.51185158020871	0.0120099587645817	0.421911704034675
Mrpl13	1152.72151013868	-0.399588721499405	0.194537270971285	-2.05404712168697	0.0399711311949111	0.421911704034675
Nck1	758.703946700894	-0.353560518124469	0.141343550329708	-2.50142661125837	0.012369407605746	0.421911704034675
Abhd3	915.855008679619	-0.256229031857584	0.100167880799174	-2.55799593455806	0.0105277323030289	0.421911704034675
Psma4	3735.37663696351	-0.381136058688266	0.175653630987085	-2.16981599837403	0.0300207879058811	0.421911704034675
Pom121	533.309566675606	0.340986618336747	0.149119012473989	2.28667433266584	0.0222148389468715	0.421911704034675
Zdhhc12	108.105913949429	-0.500868082282157	0.211745257692047	-2.36542762629706	0.0180092628760285	0.421911704034675
Eri2	154.802544333857	-0.240400426086846	0.121117934468144	-1.98484582107925	0.0471616277548559	0.421911704034675
Polb	420.096762039475	-0.198540349828542	0.0765178530702648	-2.59469315802975	0.00946753987780242	0.421911704034675
Ar	156.904149036899	0.526717151665844	0.251868106071252	2.09124195945968	0.0365063797479138	0.421911704034675
Taok2	2102.93999729291	0.213451149189277	0.0987955622503109	2.16053377628918	0.0307313717775906	0.421911704034675
Ermard	532.333497778184	-0.196811790684038	0.0887288838590749	-2.21812539642252	0.0265462836446628	0.421911704034675
Mydgf	543.559093483902	-0.451154453510879	0.173565550388442	-2.59933179424827	0.00934054425998654	0.421911704034675
Cfap20	1006.73857684207	-0.36026377449968	0.178938027264346	-2.01334383757043	0.0440784695745491	0.421911704034675
Flnb	1443.65164704058	0.440028375561979	0.177882124711291	2.47370766610844	0.0133719064317466	0.421911704034675
Sit1	5.28303217452687	-3.80215350750671	1.53699791241149	-2.47375320213759	0.0133702023244744	0.421911704034675
Rnf227	36.3452322236983	-0.611617680521958	0.290728000379738	-2.10374535553192	0.0354006657672226	0.421911704034675
Lmx1a	109.436450341714	-0.550924717360808	0.237610317400157	-2.31860604113836	0.0204164072545706	0.421911704034675
Mtfp1	86.6316324770045	-0.53158626549742	0.251382583715686	-2.11465033750566	0.0344597600097585	0.421911704034675
Ctf1	61.3945590121123	-0.526005433919499	0.262714963213468	-2.00219061558399	0.0452642346070556	0.421911704034675
Rpl27l7	54.5250900553468	-0.67402241632193	0.331723481282777	-2.03188032910869	0.0421657723918078	0.421911704034675
Dhx37	346.517892717172	0.315670484814794	0.12053428362449	2.61892695855916	0.0088206831904126	0.421911704034675
Nos1	104.402358964734	0.863640635805392	0.398318378298067	2.16821689095932	0.0301421882557071	0.421911704034675
Pebp1	9781.88014929617	-0.323652341543748	0.163150626127401	-1.98376401749764	0.0472821531759912	0.421911704034675
Abcg5	19.5698495914726	-0.925478474951302	0.460624496731795	-2.00918205939485	0.0445178296213133	0.421911704034675
Rprml	19.9931483197987	0.82714373796404	0.393773852750601	2.10055526080833	0.0356800248606055	0.421911704034675
Trappc3l	574.708867652434	0.419518586005667	0.191932691635779	2.18575888469155	0.0288332502753316	0.421911704034675
Tanc2	891.289865317637	0.542478851973999	0.23758353551525	2.28331837388277	0.0224116214840721	0.421911704034675
Mrpl46	527.150084190822	-0.395316426296583	0.175006504495418	-2.25886704860695	0.0238916562607342	0.421911704034675
Plin4	21.7635943712128	3.66922906850515	1.42473267327826	2.57538072743316	0.0100129800878008	0.421911704034675
Wdtc1	1612.45903895936	0.244123086610055	0.108670574783738	2.24645067991842	0.024675155254081	0.421911704034675
C9h2orf72	2.97069185414948	-4.45330038488444	1.90677247081738	-2.33551745320481	0.0195164052275992	0.421911704034675
Tll2	9.71086051246523	-1.40053130609226	0.642247912744483	-2.1806708566906	0.0292077700980087	0.421911704034675
Phtf2	807.256159821778	0.212293810356841	0.0911185510687454	2.32986376392963	0.0198133527423273	0.421911704034675
Mtcp1	140.201086839332	-0.553835335199317	0.221261743169415	-2.5030777000399	0.0123118511366792	0.421911704034675
Cks1b	280.374282715594	-0.421015386536048	0.177133332922961	-2.37682755463737	0.0174622496400745	0.421911704034675
Tmem64	106.846284257543	0.40881839200783	0.201358772455094	2.03029839238319	0.0423262175400366	0.421911704034675
Miga2	1002.46359412271	0.256166452807948	0.103226508805256	2.48159562667399	0.0130795610182711	0.421911704034675
Polr3g	4642.1026066158	-0.152023465643203	0.0741948330171809	-2.04897645106904	0.0404644176941907	0.421911704034675
Hist3h2ba	470.275790374801	-0.514911951828631	0.249342571908774	-2.06507836943713	0.038915585707511	0.421911704034675
Eef1akmt1	384.541121353653	-0.32944982283343	0.156998603982343	-2.09842517370716	0.0358676034415301	0.421911704034675
Top3a	109.119320957534	0.359455381667568	0.176621733768108	2.03517072332393	0.0418336977768054	0.421911704034675
Ptrhd1	283.759485198206	-0.456312356917339	0.222354539805804	-2.05218367619508	0.0401518152872118	0.421911704034675
Ccdc88a	568.128738503756	0.304500606455829	0.132504295126022	2.29804329109653	0.0215593253297312	0.421911704034675
Styxl2	19.8864258861802	1.23349998853853	0.622694660157982	1.98090664247159	0.0476017440384863	0.421911704034675
Wdr26	2549.18052735735	0.159274499017117	0.0770787344118569	2.06638705516442	0.0387919472412691	0.421911704034675
Sytl1	16.0838310575401	1.057224485646	0.44648964285532	2.3678589247558	0.0178913565664377	0.421911704034675
Atl2	1007.57795525581	0.144314733501535	0.065231671956818	2.21234147726687	0.0269430792461275	0.421911704034675
Pgm2	409.7273136971	-0.321007952616755	0.146945859750955	-2.18453213422142	0.0289231686664403	0.421911704034675
Herpud2	463.762298675334	0.233136524273066	0.114039484004179	2.04434916826283	0.0409190651389611	0.421911704034675
Csmd3	297.629869056169	0.407401309461084	0.197933853004321	2.05826998907656	0.0395642233657807	0.421911704034675
Sel1l3	1034.50256056567	0.279585374290755	0.125941659785433	2.21995942222046	0.0264215222201928	0.421911704034675
Mrpl12	986.725300050707	-0.344664303443357	0.172116359985972	-2.00250750986977	0.0452301762304827	0.421911704034675
Bambi	136.382253681825	-0.470520378202074	0.23302409687209	-2.01919193988057	0.0434672737464322	0.421911704034675
Snta1	523.089425111015	0.28057493289927	0.121669502426291	2.30604159057236	0.0211083085067477	0.421911704034675
Brsk1	2945.66060591027	0.221979756822664	0.110334345954245	2.01188265451555	0.0442323082633026	0.421911704034675
Trak1	1825.61640282769	0.300424640718898	0.131732319456107	2.28056897471542	0.022573964939844	0.421911704034675
Stard9	532.903378093726	0.305572353244395	0.131048057622987	2.33175797327342	0.0197134270877689	0.421911704034675
Nsd3	679.895573607273	0.269957687436909	0.136503712475159	1.97765820827794	0.0479672778721638	0.421911704034675
Copg2	3626.11384057289	-0.180348391908006	0.07514637531949	-2.39996129076409	0.0163968056800417	0.421911704034675
Nmb	1418.50502069118	-0.409001718886841	0.18524435860207	-2.20790377625173	0.0272509815551546	0.421911704034675
Inhbb	350.642087097625	0.3335565082743	0.148592369651387	2.24477548246156	0.0247825494766311	0.421911704034675
Rgs19	171.781114461999	-0.294064671440536	0.130923758149167	-2.24607569777744	0.0246991596725204	0.421911704034675
Ppp1r13l	55.5849790351429	0.63743234478144	0.250778155972134	2.541817656767	0.0110277687852695	0.421911704034675
Fxyd1	1530.16213294272	-0.462906211780651	0.216396744397843	-2.1391551572033	0.0324231045554562	0.421911704034675
Tsc1	627.807660592673	0.216912744945268	0.103843538828993	2.08884199625047	0.0367219486107965	0.421911704034675
Adss2	3534.88130904936	-0.170612214499629	0.0785247881581104	-2.17271792132823	0.0298015541083337	0.421911704034675
Ptprr	1713.77935454067	-0.316096743809556	0.119301222701583	-2.64956835019397	0.00805946680442103	0.421911704034675
Zfp385b	779.863999359957	0.253067346691921	0.110474969723163	2.29072112285775	0.0219795481470006	0.421911704034675
Cuta	678.443845210136	-0.377037685155709	0.166231814055478	-2.2681439608779	0.0233204337102128	0.421911704034675
Ciao1	1245.57517306907	-0.244036804769646	0.105131927382095	-2.32124351608918	0.0202737048023654	0.421911704034675
Fbxo10	247.453131618813	0.35205375583871	0.148294958977628	2.37401027159542	0.017596060982492	0.421911704034675
Acer3	1740.74571864594	-0.25801281768912	0.106296535023274	-2.4272928335117	0.0152119719107713	0.421911704034675
Itih4	4.48511411097634	1.39958182736995	0.709767618144569	1.97188740594937	0.0486224613090227	0.422527127137169
Rheb	3387.77949617265	-0.232008464015254	0.117662229038534	-1.97181768449476	0.0486304227937168	0.422527127137169
Nphp4	263.035140108058	0.307739655852965	0.156175410531426	1.97047444796722	0.0487840206335271	0.422527127137169
Fam219a	2719.19258583674	0.23945610228881	0.121534471985394	1.97027311162866	0.0488070783174301	0.422527127137169
Chmp2a	1877.80224831773	-0.380583674874193	0.193158142732105	-1.97032167265158	0.0488015161161004	0.422527127137169
Tmem106c	391.523921826006	-0.25926474358513	0.131231514804116	-1.97562867404315	0.048196848586215	0.422527127137169
Asap2	256.07510498556	0.473650027077174	0.240309370159147	1.97100107566964	0.0487237527789724	0.422527127137169
Slc1a3	554.144302322324	-0.307579668329633	0.15577686802218	-1.97448871732251	0.048326199109619	0.422527127137169
Uvrag	762.013963407869	0.193516915142801	0.0979670046418	1.97532746714431	0.0482309981309572	0.422527127137169
Ift22	633.599855109664	-0.232342492910577	0.117787736108311	-1.97255249644095	0.0485465697063444	0.422527127137169
Wnt4	90.9372107174249	0.640928763255981	0.324704584643868	1.97388270313135	0.0483950819768699	0.422527127137169
Ephb2	133.198476929387	0.455492544109597	0.230703971341805	1.9743593552395	0.0483408961895436	0.422527127137169
Gse1	230.400429725285	0.493942055752397	0.250658342335274	1.97057896079003	0.0487720550956739	0.422527127137169
Hsp90aa1	50130.3241993592	-0.210485636255314	0.106821591092223	-1.97044093898202	0.04878785755561	0.422527127137169
Lgals1	15302.7287230071	-0.383043600428623	0.194465537105354	-1.96972484755027	0.04886991366405	0.422527127137169
Tubd1	88.3399319719928	-0.394459722127741	0.199729603807406	-1.97496873076516	0.0482716966398542	0.422527127137169
Bysl	582.228939575432	-0.232930886416356	0.118015412413453	-1.97373276636368	0.0484121373248584	0.422527127137169
Atp6v1h	5578.57349707119	-0.252186172503241	0.127943231364584	-1.97107865585025	0.0487148797026289	0.422527127137169
Zfp951	2.65307417745545	-4.28999071676595	2.17158278140396	-1.97551332304836	0.0482099241858811	0.422527127137169
Eif2s2	4101.86290846866	-0.248704004469835	0.126219163662181	-1.97041397877963	0.0487909447979795	0.422527127137169
Coro2b	1503.77056716384	0.348136073626325	0.176443479412588	1.97307418095207	0.0484871113921146	0.422527127137169
Slc31a2	166.825207897628	-0.415332324148718	0.210369639775985	-1.97429783399824	0.0483478870556109	0.422527127137169
Inpp4a	1628.76640065672	0.305849109825243	0.154871862885864	1.97485265642246	0.0482848714066829	0.422527127137169
Hip1	2001.3160145988	0.284843811608215	0.144418495120668	1.97234994984691	0.0485696711865242	0.422527127137169
Szt2	761.827065490686	0.379135421658336	0.192455764172493	1.96998735417728	0.04883981988561	0.422527127137169
Szrd1	937.368561316481	0.177065483217865	0.0898859152968307	1.96989130758852	0.0488508288681936	0.422527127137169
Cdk16	2886.76102881516	0.179058861264833	0.0908298963704613	1.97136480850445	0.0486821633012666	0.422527127137169
Rgs2	414.984794365879	-0.238827532189946	0.121180273914579	-1.97084496077553	0.0487416122171034	0.422527127137169
Fdx2	470.33537963608	-0.254720417122028	0.129569654570036	-1.96589562554051	0.0493106684895451	0.422750736240985
Zfp658l1	61.6536466560732	-0.565696358258326	0.28740817881729	-1.96826812857664	0.0490371950305746	0.422750736240985
Denr	819.326022526655	-0.275557489390526	0.139982051383237	-1.96852015431691	0.0490082194874645	0.422750736240985
Slc4a2	2035.70152714999	0.244710482084368	0.12451174628956	1.96536061357037	0.0493725147014241	0.422750736240985
Pkp4	1107.66791123414	0.193163545601195	0.0983792321495011	1.96345856112859	0.0495929149884372	0.422750736240985
Rbks	157.190376574192	-0.469812332284534	0.238777802930256	-1.96757121691818	0.0491173942228642	0.422750736240985
Itsn2	2618.50935930574	0.157555073304242	0.0801869636461671	1.96484648052605	0.0494320086603422	0.422750736240985
Stmn1	6180.66757313992	-0.306719040129296	0.156236199205185	-1.96317525445228	0.0496258136504767	0.422750736240985
Cfdp1	1794.89755855604	-0.290000394543632	0.147908588909696	-1.96067312034657	0.0499171666011224	0.422750736240985
Snx16	1246.65035089438	-0.218189476470196	0.110902453522337	-1.96739990451384	0.0491371253560049	0.422750736240985
Ap3m1	2028.23922080394	-0.191858968765391	0.0975143860248334	-1.96749399331224	0.0491262877307425	0.422750736240985
Clic3	422.20440863704	-0.336117564239024	0.171060642848544	-1.96490296448039	0.0494254695644443	0.422750736240985
Deaf1	553.607981928551	0.195215799735751	0.0994849698909163	1.96226424905995	0.0497317271957185	0.422750736240985
Psma2	3786.48013517381	-0.385991390407084	0.196329283248713	-1.96604084739669	0.0492938923818667	0.422750736240985
Slc25a18	112.452088523782	-0.336750445830615	0.171309485122372	-1.96574314370313	0.0493282884295127	0.422750736240985
Chmp5	3238.35214237492	-0.293127761392529	0.149448707775575	-1.96139375010666	0.0498331085085217	0.422750736240985
Ntng2	1202.52061529932	0.404762669622585	0.206123291207508	1.96369205659104	0.0495658143495915	0.422750736240985
Dpy30	1187.34890580911	-0.438838228092201	0.223794344808684	-1.96089954135058	0.0498907428504674	0.422750736240985
Ighmbp2	715.642236336809	0.253065197086667	0.12900784670603	1.96162639365129	0.0498059970841249	0.422750736240985
Snrpa1	351.126910669129	-0.292570064265972	0.148850398064749	-1.96553094966334	0.0493528171646046	0.422750736240985
Ccz1	899.081437629444	-0.179641901627711	0.0914622204461032	-1.964110435451	0.0495172862986006	0.422750736240985
Wbp1l	1289.49518121562	0.256791130223278	0.130658204945413	1.96536551478388	0.0493719478366573	0.422750736240985
Sptbn1	35924.3834153926	0.199281931015718	0.101490406255664	1.96355437294937	0.0495817930911565	0.422750736240985
Mtch2	2078.34716586612	-0.286519263572061	0.145952230470658	-1.96310301424042	0.0496342053902312	0.422750736240985
Snord2	4.4948896748284	0.993467445473601	0.50456599388943	1.96895442321725	0.0489583250590179	0.422750736240985
Tm2d2	1625.55159734967	-0.235174424498864	0.119923920528226	-1.96103015531012	0.0498755052943134	0.422750736240985
Npepl1	370.479452837133	0.158473099753618	0.0806527042552326	1.96488265603737	0.0494278205708196	0.422750736240985
Cyth3	1553.45549301774	0.114440566067875	0.058299693398739	1.96297029017223	0.0496496263020451	0.422750736240985
Irs1	119.506298188926	0.450698775120245	0.229850175329087	1.96083720395235	0.0498980165700748	0.422750736240985
LOC100361259	27.3479639239531	-0.556883174464088	0.282803505663621	-1.96915230296498	0.048935604218446	0.422750736240985
Rpl27al7	448.357613640834	-0.414061875961624	0.210470059941409	-1.96731960867446	0.0491463758249621	0.422750736240985
Zfp133	401.523126337162	-0.243940236148951	0.124290081127788	-1.96266857286983	0.0496846971096412	0.422750736240985
Supt5h	3341.21185615715	0.175241775530969	0.0893339105186609	1.96164899211888	0.0498033642009063	0.422750736240985
Shisa5	1334.81327046035	-0.174199061717621	0.0885000349601848	-1.96835020230208	0.0490277573891783	0.422750736240985
Dram2	542.239341407053	-0.244564721706096	0.124685920473639	-1.96144617433211	0.0498269981019327	0.422750736240985
Myo18a	4364.47501107218	0.267729439513223	0.136173979141949	1.96608369088002	0.0492889439943109	0.422750736240985
Colec11	32.0434931074508	-0.551471628150235	0.281041670308756	-1.96224149801124	0.0497343746584438	0.422750736240985
Rpn2	4761.38302700292	-0.207673988107498	0.105746084909524	-1.96389292601408	0.0495425103911104	0.422750736240985
Ikzf4	9.94209738249728	1.16270714811769	0.591959139800965	1.96416791285396	0.0495106225699957	0.422750736240985
Clasp1	4166.24054013607	0.280812142350269	0.143252505610749	1.96025990018842	0.0499654204078287	0.422872844844175
Hdac5	706.745014703405	0.176703342521314	0.0901604275651382	1.95987693596119	0.0500101759885721	0.422872844844175
Macroh2a1	1029.68474466589	-0.12138051759788	0.061929062813664	-1.95999280601253	0.0499966311492111	0.422872844844175
Hhex	25.9305359716523	0.624602892803984	0.318731994761604	1.95964918197546	0.0500368086694549	0.422876526461958
Epha2	60.7018390906576	0.649016684283347	0.33148740401934	1.95789244602936	0.0502426344841433	0.423574967619738
Setd1b	257.797877691594	0.640945392446087	0.327294608618924	1.95831332251597	0.0501932584767838	0.423574967619738
Trhr	13.1505458083915	-1.16612632629767	0.59579564235864	-1.95725890454854	0.0503170364905191	0.423574967619738
Ttc33	883.351808869639	-0.178198611333778	0.0910433800782105	-1.95729344825178	0.0503129773595037	0.423574967619738
Mast3	894.071469213388	0.316517906567755	0.161713947750754	1.95727029715208	0.0503156977481788	0.423574967619738
Satb1	659.313838892751	0.260529005664985	0.133144968161762	1.95673189352871	0.0503789980784155	0.423574967619738
Rabl3	420.877663810623	-0.156082001128109	0.0797635969927279	-1.95680745368516	0.050370110416766	0.423574967619738
Ercc1	500.508615913656	-0.276373425563102	0.141244111844465	-1.95670758910954	0.0503818571323192	0.423574967619738
Med7	413.544827220917	-0.344767901064517	0.176149124505807	-1.95725015399183	0.0503180647867866	0.423574967619738
Mnt	681.847412358093	0.308741119489168	0.157761985181607	1.95700579663575	0.0503467868455765	0.423574967619738
Skap1	20.2230856483746	-0.958785731505145	0.490132758739567	-1.95617557571702	0.0504444746773523	0.423697791808304
Frg1	662.069613414764	-0.350444329647066	0.179151177149535	-1.95613746570336	0.0504489626970363	0.423697791808304
Arl6	940.307074915677	-0.259061902195767	0.132679822584847	-1.95253428252137	0.0508748048604062	0.424009548256719
Slc25a39	2296.96448457185	-0.333040712434504	0.170426917768238	-1.95415558056036	0.0506828206538795	0.424009548256719
Erh	1258.6618740986	-0.342729927167956	0.175390878061469	-1.95409208823186	0.0506903275925981	0.424009548256719
Zcchc17	1702.69867857368	-0.283900429195864	0.145545799568466	-1.95059170403825	0.0511056348618632	0.424009548256719
Tmem256	291.148867819614	-0.405820060559242	0.207590123761569	-1.954910249128	0.0505936646287428	0.424009548256719
Naxd	517.902120956483	-0.273738225877095	0.139993813780439	-1.95535944399954	0.0505406594647373	0.424009548256719
Tnfsf13	138.028337878461	-0.410563965457338	0.21009210482032	-1.95420939691413	0.0506764584716111	0.424009548256719
Umps	829.377184569136	-0.251637353923161	0.128811727339722	-1.95352829373605	0.0507570280205812	0.424009548256719
Phldb1	1635.86342559271	0.278024145602704	0.142454380831768	1.95167143319402	0.0509772262972467	0.424009548256719
Cfap57	102.285313232395	-0.369690087288203	0.189197395105128	-1.95399142299387	0.050702231534454	0.424009548256719
Ctnna3	39.2702447016523	0.759214049527351	0.389097830686858	1.95121635139199	0.0510313146692045	0.424009548256719
Vps28	2182.96864583481	-0.407838666587523	0.209029228236043	-1.95110832121036	0.0510441615631402	0.424009548256719
Rps23	5757.22360937606	-0.421622632409929	0.216104618133591	-1.95101167226927	0.0510556573009622	0.424009548256719
Thy1	31991.1676647129	-0.207225477364896	0.106218196170003	-1.95094140963597	0.0510640159268133	0.424009548256719
Stx12	5549.82429604651	-0.202004464171718	0.103514455880596	-1.95146139206615	0.0510021845934377	0.424009548256719
Lhpp	722.74490051706	-0.174476186073596	0.089452011143208	-1.95050042859594	0.0511165023483815	0.424009548256719
Dpysl2	9869.66588231688	0.252027783061289	0.129004125158502	1.95364127117356	0.0507436561936157	0.424009548256719
Fam20b	1987.39125453633	0.167661489103781	0.0859441255871955	1.95081965123583	0.0510785033365999	0.424009548256719
Cetn3	446.24515444176	-0.398065223236506	0.203696507840783	-1.95420740127587	0.0506766943845009	0.424009548256719
Epb41l4b	426.240029638793	0.224175928557507	0.114914942135581	1.95079877682936	0.0510809874211226	0.424009548256719
Pef1	2060.7156647233	-0.292031188780444	0.149584233636776	-1.9522858905676	0.0509042716554857	0.424009548256719
Schip1	2225.65446184607	-0.34906220055202	0.17880178625094	-1.95222994060097	0.0509109109851325	0.424009548256719
Sun2	1302.88336777132	0.261770665337303	0.134105673829806	1.95197308109065	0.0509414006504375	0.424009548256719
Hspa1a	343.797219218328	0.410748466643605	0.210195005544424	1.95413047793276	0.0506857885213874	0.424009548256719
Cox7a2l	5086.37594723899	-0.341408379606712	0.17506296266769	-1.95020336914315	0.0511518844005065	0.424085114531575
Smndc1	519.498532282974	-0.199483832395283	0.102334711605114	-1.94932715660591	0.0512563674790782	0.424515281604556
C2h1orf54	89.7627917726762	-0.50993462101736	0.261585891431109	-1.94939649928198	0.0512480922764086	0.424515281604556
Ift46	929.706884567869	-0.278662572912706	0.143021514073903	-1.94839618862316	0.0513675755239785	0.424991665835029
Banf1	1331.44704931715	-0.385778726247798	0.198017368693552	-1.94820650730302	0.0513902585066633	0.424991665835029
Eif4a2	21556.9650387904	-0.204748100152664	0.105096864904066	-1.94818466126046	0.0513928714973347	0.424991665835029
Atp5f1c	7153.6843309957	-0.316579405890607	0.162530190662325	-1.94781907656982	0.0514366153453601	0.425135609270252
Ppa2	781.797416440309	-0.273267400324711	0.140348509599046	-1.94706307252848	0.0515271734845374	0.425155391822666
Mcf2l	1942.7422004627	0.169875548586921	0.0872392495622442	1.94723761883941	0.0515062535708133	0.425155391822666
Gpr132	24.981046994012	-0.770081985594977	0.395574598172678	-1.94674276142174	0.0515655822579308	0.425155391822666
6430548M08Rikl	5505.14453979494	0.266859504793009	0.137083008560148	1.94670008774953	0.0515707011020183	0.425155391822666
Tomm20	3390.49647682451	-0.34578604047604	0.177572453338875	-1.94729550656233	0.0514993171185859	0.425155391822666
Unc5c	477.875525825632	0.322777143978011	0.165836857912435	1.94635347076127	0.0516122946808461	0.425281092770912
Rusc2	1881.82803108586	0.339879164365978	0.174671129482903	1.94582336172073	0.0516759613603064	0.425588453203095
Uhmk1	7033.35753453646	0.337657155279061	0.173643398597996	1.94454357611818	0.0518299359086605	0.426480108936974
Bckdhb	602.32366897585	-0.276106833575447	0.142045094980657	-1.94379702877488	0.0519199322182363	0.426480108936974
Wasf2	206.086613904027	0.526620082568974	0.270903890203669	1.94393695185792	0.0519030545376043	0.426480108936974
Kcnk9	17.6225840588999	0.82294318861609	0.423249353974211	1.94434600050502	0.0518537409468516	0.426480108936974
Spryd7	1351.60870321934	-0.30756004976484	0.158241586961722	-1.94361075157339	0.0519424083096379	0.426480108936974
Trap1	2163.68640841355	-0.195375373383564	0.100522009902793	-1.94360790808398	0.0519427514663667	0.426480108936974
B4galt7	518.587394362504	-0.243332400260281	0.12531992380568	-1.94168966011813	0.0521746812001338	0.427514570524142
Actb	29035.7053063282	-0.139636860419368	0.0719014610425813	-1.94205873419835	0.0521299903695784	0.427514570524142
Pik3c3	1952.24938975205	-0.158633394090623	0.0816934997507625	-1.9418117056387	0.0521598992790391	0.427514570524142
Wwc1	69.995040271981	0.46476003323152	0.239285081690153	1.94228587068095	0.0521025025465169	0.427514570524142
Scoc	9368.91274676505	-0.241865858606542	0.124630694548895	-1.94066044068825	0.0522994777038232	0.427541946082172
Mcts1	1393.71382784129	-0.405768331753998	0.209042696831618	-1.94107872651892	0.0522487289886144	0.427541946082172
Rfx8	24.1677541193317	0.646066794258346	0.332918938074504	1.94061292516127	0.052305245152553	0.427541946082172
Rps24	4812.55384332478	-0.432228280755799	0.222675654759938	-1.94106662096392	0.0522501971216119	0.427541946082172
Lrp10	1445.0275547818	0.230609129014851	0.118835768292489	1.9405700180038	0.0523104536929927	0.427541946082172
Crispld1	118.966450233993	0.295208386852673	0.152153711602333	1.94019839374163	0.0523555836619488	0.42769424669594
Onecut1	111.17657632334	0.628039477952287	0.32406680885234	1.937993835828	0.0526239745915489	0.427808403797055
Nacc1	1363.03719969511	0.323855500463863	0.167124590830484	1.93780878597544	0.0526465554633625	0.427808403797055
Fis1	2685.15232293232	-0.399558729271993	0.206137471709094	-1.93831197190514	0.0525851726794479	0.427808403797055
Cryzl1	1137.01815537793	-0.31574300279336	0.162938747918052	-1.93780182324808	0.0526474052544056	0.427808403797055
Msrb2	792.890487356416	-0.244341943683155	0.126032875088704	-1.93871593829137	0.0525359368223356	0.427808403797055
Pnkd	1456.98701061432	0.122362461802465	0.0631197250948356	1.93857722952086	0.0525528384498495	0.427808403797055
Zc4h2	707.281862123472	-0.247095800251263	0.127475638964061	-1.93837663618949	0.0525772887348896	0.427808403797055
Ppfia3	1329.5046462602	0.228273185291015	0.117806882617471	1.93768971913328	0.052661088981833	0.427808403797055
Pde10a	230.009642626959	0.361704359513984	0.186494091308594	1.939495010142	0.0524410915384661	0.427808403797055
Papln	504.104128539076	0.346464653994467	0.178648443356242	1.93936564733219	0.0524568304263516	0.427808403797055
Gla	1242.37261217243	-0.18720773421888	0.0965379356445312	-1.93921418527335	0.0524752630315328	0.427808403797055
Tef	1820.53240607986	0.170049146227532	0.0877873006735746	1.93705860554748	0.0527381798803725	0.427862263096377
Tmed10	3030.92393396149	-0.15246057716207	0.0787102718728476	-1.93698450703311	0.0527472372420884	0.427862263096377
Nup43	319.984709190033	-0.405213447019151	0.209179442544893	-1.93715712256087	0.0527261397596334	0.427862263096377
Rbm33	457.159195810757	0.347402721547391	0.17947312609729	1.93568100752348	0.0529067819886725	0.428569466636069
Zbtb7b	179.880548802806	0.397652440299745	0.205439149476542	1.93562152741073	0.0529140718006249	0.428569466636069
Ncdn	10951.1710721519	0.262087534728538	0.135372266112857	1.93605043524972	0.0528615241565927	0.428569466636069
Fcf1	953.024475736433	-0.429636201393814	0.222008634297864	-1.93522293739882	0.0529629441804038	0.428609299460708
Dysf	2849.57567113105	0.27464876294097	0.141999728527589	1.93414991555852	0.053094698252066	0.428609299460708
Mrpl30	821.659523356179	-0.456750506491155	0.236133303275655	-1.93429092870461	0.0530773679341279	0.428609299460708
Mrpl55	577.25663342165	-0.411084789076575	0.212641993548854	-1.93322486408184	0.0532085030487207	0.428609299460708
Xpa	66.873434297764	-0.438081856865705	0.226545859032647	-1.93374471171673	0.0531445235484054	0.428609299460708
Pam16	753.400498452342	-0.49733014502794	0.25725693366586	-1.93320404601378	0.0532110665418944	0.428609299460708
[truncated: 16,822 more rows]
